# Supplementary material for: GLUT3/SLC2A3 Is an Endogenous Marker of Hypoxia in Prostate Cancer Cell Lines and Patient-Derived Xenograft Tumors
Source: Diagnostics (Basel). 2022 Mar 10;12(3):676. doi: 10.3390/diagnostics12030676 (PMC8946944; doi:10.3390/diagnostics12030676)
Supplement: Supplementary file 1 [file diagnostics-12-00676-s001.zip]

Archive with 4 entries (4 files):
- Supplementary figures.pdf
- Supplementary Table S1.xlsx
- Supplementary Table S2.xlsx
- Supplementary Table S3.xlsx
