# Supplementary material for: GLUT3/SLC2A3 Is an Endogenous Marker of Hypoxia in Prostate Cancer Cell Lines and Patient-Derived Xenograft Tumors
Source: Diagnostics (Basel). 2022 Mar 10;12(3):676. doi: 10.3390/diagnostics12030676 (PMC8946944; doi:10.3390/diagnostics12030676)
Supplement: Supplementary file 1 [file diagnostics-12-00676-s001.zip › Supplementary Table S1.xlsx]

## Sheet: DifferentialExpression_6hvs0h
logFC	AveExpr	t	P.Value	adj.P.Val	B	symbol	ensembl
6.0297	-2.01342	27.5431	2.71e-10	5.42e-06	13.8493	NPTX1	ENSG00000171246
4.12558	7.48464	23.0822	1.39e-09	8.08e-06	12.5097	PLOD2	ENSG00000152952
2.67846	8.23374	22.6203	1.68e-09	8.08e-06	12.3495	FKBP4	ENSG00000004478
2.31286	5.58286	20.4278	4.29e-09	8.08e-06	11.5228	FAM210A	ENSG00000177150
2.66089	3.64542	20.3061	4.53e-09	8.08e-06	11.4735	PRR5L	ENSG00000135362
4.1451	4.5075	20.1002	4.98e-09	8.08e-06	11.3891	SLC2A3	ENSG00000059804
3.50814	1.25498	19.822	5.66e-09	8.08e-06	11.2732	ST3GAL5	ENSG00000115525
4.08894	1.9085	19.78	5.77e-09	8.08e-06	11.2555	SLC2A14	ENSG00000173262
-2.61529	0.819636	-19.7555	5.84e-09	8.08e-06	11.2452	ZNF25	ENSG00000175395
4.57129	7.41991	19.6425	6.15e-09	8.08e-06	11.1973	DUSP1	ENSG00000120129
4.63941	2.25207	19.4835	6.63e-09	8.08e-06	11.1294	S1PR3	ENSG00000213694
7.41987	-0.0954289	19.4314	6.79e-09	8.08e-06	11.1069	NA	ENSG00000287586
-3.05662	1.58949	-19.3048	7.21e-09	8.08e-06	11.0521	TUBE1	ENSG00000074935
3.08028	3.35384	19.3004	7.23e-09	8.08e-06	11.0502	PTHLH	ENSG00000087494
2.84641	7.40483	18.9979	8.35e-09	8.08e-06	10.9173	AHSA1	ENSG00000100591
3.51916	10.9595	18.9558	8.53e-09	8.08e-06	10.8986	HSP90AA1	ENSG00000080824
3.3319	5.94978	18.9528	8.54e-09	8.08e-06	10.8972	CHORDC1	ENSG00000110172
3.72517	4.90269	18.9443	8.57e-09	8.08e-06	10.8934	ADRB2	ENSG00000169252
3.17683	6.16954	18.837	9.03e-09	8.08e-06	10.8455	EHD1	ENSG00000110047
3.61233	5.53651	18.7679	9.34e-09	8.08e-06	10.8144	DKK1	ENSG00000107984
4.14579	5.95367	18.7484	9.43e-09	8.08e-06	10.8056	SLCO4A1	ENSG00000101187
2.61255	4.03788	18.7268	9.53e-09	8.08e-06	10.7958	ARRDC4	ENSG00000140450
5.56515	2.74224	18.6389	9.95e-09	8.08e-06	10.756	ASB2	ENSG00000100628
-4.24737	1.3507	-18.5876	1.02e-08	8.08e-06	10.7326	ZC3H6	ENSG00000188177
3.12232	3.65156	18.4529	1.09e-08	8.08e-06	10.6709	NA	ENSG00000213574
-3.38791	3.14421	-18.4284	1.1e-08	8.08e-06	10.6596	NA	ENSG00000272734
4.92024	-3.30883	18.3443	1.15e-08	8.08e-06	10.6207	PAQR9	ENSG00000188582
5.34538	-2.80484	18.3219	1.16e-08	8.08e-06	10.6103	NA	ENSG00000267405
3.67464	8.96098	18.2588	1.2e-08	8.08e-06	10.5809	HSPH1	ENSG00000120694
-3.11917	0.96252	-18.2397	1.21e-08	8.08e-06	10.572	ASB16-AS1	ENSG00000267080
3.45506	2.75885	18.0965	1.3e-08	8.23e-06	10.5047	HSP90AA6P	ENSG00000181359
2.32691	6.23967	18.01	1.36e-08	8.23e-06	10.4638	F2RL1	ENSG00000164251
3.10273	4.62466	17.8727	1.46e-08	8.23e-06	10.3983	AJAP1	ENSG00000196581
2.83423	2.13408	17.8295	1.49e-08	8.23e-06	10.3776	FAM83A-AS1	ENSG00000204949
3.14266	10.9866	17.676	1.62e-08	8.23e-06	10.3034	LDHA	ENSG00000134333
-2.80016	5.55911	-17.6474	1.64e-08	8.23e-06	10.2895	PLAU	ENSG00000122861
-2.58793	0.453856	-17.6418	1.64e-08	8.23e-06	10.2868	FAM86B1	ENSG00000186523
3.63478	5.31347	17.6413	1.65e-08	8.23e-06	10.2865	NA	ENSG00000231434
-2.82734	0.451995	-17.599	1.68e-08	8.23e-06	10.2659	PLA2G4B	ENSG00000243708
6.1334	-2.40913	17.5816	1.7e-08	8.23e-06	10.2574	RXFP4	ENSG00000173080
-3.08555	2.61097	-17.5747	1.7e-08	8.23e-06	10.254	PRODH	ENSG00000100033
3.88391	1.36596	17.5437	1.73e-08	8.23e-06	10.2388	NA	ENSG00000273038
2.62253	7.60046	17.4517	1.82e-08	8.44e-06	10.1936	FAM83A	ENSG00000147689
3.4492	6.59818	17.3395	1.93e-08	8.75e-06	10.138	NA	ENSG00000224411
4.10747	8.66186	17.2834	1.98e-08	8.81e-06	10.1101	F3	ENSG00000117525
2.78477	7.62468	17.0964	2.19e-08	9.26e-06	10.0161	GJB3	ENSG00000188910
-2.82665	0.665038	-17.0684	2.22e-08	9.26e-06	10.0019	PLEKHH1	ENSG00000054690
2.58912	1.85763	17.0478	2.25e-08	9.26e-06	9.99144	CCNA1	ENSG00000133101
3.6363	1.55164	17.0282	2.27e-08	9.26e-06	9.98147	FAM222A	ENSG00000139438
3.50187	5.88179	16.751	2.64e-08	1.05e-05	9.83917	MRPS6	ENSG00000243927
-2.59275	-0.116934	-16.6988	2.71e-08	1.06e-05	9.81204	LOC257396	ENSG00000247796
2.94373	6.33614	16.522	2.99e-08	1.15e-05	9.71945	FUT11	ENSG00000196968
-2.73178	-1.57631	-16.4204	3.16e-08	1.15e-05	9.66569	NA	ENSG00000285799
-2.67568	0.322622	-16.402	3.19e-08	1.15e-05	9.65593	ILDR1	ENSG00000145103
3.97822	5.62346	16.3871	3.22e-08	1.15e-05	9.64803	AKAP12	ENSG00000131016
2.57908	4.59059	16.3582	3.27e-08	1.15e-05	9.63262	ADORA2B	ENSG00000170425
2.36347	2.29451	16.3549	3.28e-08	1.15e-05	9.63085	HS3ST3B1	ENSG00000125430
2.84203	8.4637	16.2836	3.41e-08	1.18e-05	9.59269	CAVIN1	ENSG00000177469
2.71974	2.35872	16.2509	3.48e-08	1.18e-05	9.57517	TUBB2BP1	ENSG00000216819
-3.09942	2.97331	-16.1655	3.65e-08	1.2e-05	9.52909	ATG16L2	ENSG00000168010
2.23953	4.13856	16.0549	3.88e-08	1.2e-05	9.46904	DIPK2A	ENSG00000181744
3.05566	5.33914	16.0539	3.88e-08	1.2e-05	9.46851	CNN3	ENSG00000117519
1.96881	8.23529	16.0104	3.98e-08	1.2e-05	9.44473	STIP1	ENSG00000168439
-2.85665	0.362399	-16.0004	4e-08	1.2e-05	9.43925	THEMIS2	ENSG00000130775
2.4077	6.23602	15.9619	4.09e-08	1.2e-05	9.41815	UAP1	ENSG00000117143
-2.61114	2.72781	-15.9507	4.12e-08	1.2e-05	9.41202	ERN1	ENSG00000178607
4.60902	0.985517	15.9479	4.12e-08	1.2e-05	9.41047	TNFSF14	ENSG00000125735
2.9599	3.04188	15.9245	4.18e-08	1.2e-05	9.39759	NA	ENSG00000235847
4.71752	1.08104	15.9192	4.19e-08	1.2e-05	9.39471	SIX2	ENSG00000170577
-2.61723	3.27398	-15.9175	4.2e-08	1.2e-05	9.39373	CNTRL	ENSG00000119397
-2.29935	0.755672	-15.8517	4.36e-08	1.23e-05	9.35743	POU2F3	ENSG00000137709
2.94953	6.9669	15.8157	4.45e-08	1.23e-05	9.33748	GLS	ENSG00000115419
2.80338	0.559331	15.7877	4.52e-08	1.23e-05	9.32193	GPR75	ENSG00000119737
2.24436	4.38291	15.7782	4.54e-08	1.23e-05	9.31664	FASTKD5	ENSG00000215251
-2.04382	3.01057	-15.6847	4.79e-08	1.28e-05	9.26446	PRIM1	ENSG00000198056
3.86861	-2.02253	15.5713	5.12e-08	1.33e-05	9.20065	SCUBE2	ENSG00000175356
2.42483	5.77928	15.5685	5.13e-08	1.33e-05	9.19902	MAP2K3	ENSG00000034152
3.46826	-0.546028	15.4994	5.34e-08	1.36e-05	9.15989	BMP6	ENSG00000153162
2.02207	2.48163	15.4893	5.37e-08	1.36e-05	9.15417	LANCL3	ENSG00000147036
2.90034	5.0877	15.4699	5.43e-08	1.36e-05	9.14309	CCDC86	ENSG00000110104
3.12121	7.51176	15.4414	5.52e-08	1.36e-05	9.12687	SERPINH1	ENSG00000149257
2.43591	0.97665	15.4214	5.59e-08	1.36e-05	9.11547	DSEL	ENSG00000171451
6.28135	5.97926	15.3794	5.73e-08	1.37e-05	9.09144	EGLN3	ENSG00000129521
1.84414	6.78035	15.3674	5.77e-08	1.37e-05	9.08453	EIF4A3	ENSG00000141543
1.9329	7.21648	15.2951	6.02e-08	1.4e-05	9.04295	TXNRD1	ENSG00000198431
2.04644	6.22068	15.2943	6.02e-08	1.4e-05	9.04252	PNP	ENSG00000198805
-2.5923	3.07248	-15.2741	6.1e-08	1.4e-05	9.03084	GRAMD2A	ENSG00000175318
1.88295	7.03013	15.2528	6.17e-08	1.4e-05	9.01854	MAP2K1	ENSG00000169032
-1.9372	3.59105	-15.211	6.33e-08	1.42e-05	8.99427	LTB4R	ENSG00000213903
-4.66009	-3.60456	-15.1373	6.61e-08	1.43e-05	8.95142	NA	ENSG00000285752
-2.54654	4.00698	-15.1265	6.66e-08	1.43e-05	8.94511	SH3RF2	ENSG00000156463
-3.11551	3.11674	-15.1164	6.7e-08	1.43e-05	8.9392	HMMR	ENSG00000072571
-2.41267	1.96283	-15.0915	6.8e-08	1.43e-05	8.92461	DNMT3B	ENSG00000088305
-2.57619	-0.605506	-15.0572	6.94e-08	1.43e-05	8.90448	NA	ENSG00000262691
4.26942	-0.536435	15.0565	6.94e-08	1.43e-05	8.90411	TNFRSF10D	ENSG00000173530
1.87553	5.33905	15.0547	6.95e-08	1.43e-05	8.90302	GRPEL1	ENSG00000109519
-2.12205	2.65249	-15.0284	7.06e-08	1.43e-05	8.8876	RHNO1	ENSG00000171792
5.00872	-3.0021	15.0228	7.08e-08	1.43e-05	8.8843	OR4F7P	ENSG00000217874
2.94128	4.5935	15.0132	7.12e-08	1.43e-05	8.87865	PFKFB4	ENSG00000114268
3.0636	3.11249	14.9995	7.18e-08	1.43e-05	8.87052	C8orf58	ENSG00000241852
2.51358	5.73493	14.9833	7.25e-08	1.43e-05	8.86096	NOP16	ENSG00000048162
-3.41119	2.36445	-14.9775	7.28e-08	1.43e-05	8.85758	HOMEZ	ENSG00000215271
3.45903	2.03355	14.9442	7.43e-08	1.44e-05	8.83786	NA	ENSG00000263606
2.49288	-1.38902	14.9239	7.52e-08	1.44e-05	8.82585	ASIC4	ENSG00000072182
-2.75128	1.56283	-14.9103	7.58e-08	1.44e-05	8.81774	ZSCAN18	ENSG00000121413
2.13326	9.06593	14.8984	7.64e-08	1.44e-05	8.8107	PGK1	ENSG00000102144
3.58525	8.16226	14.8574	7.83e-08	1.46e-05	8.7863	DNAJA1	ENSG00000086061
-3.27259	-2.63123	-14.8036	8.09e-08	1.48e-05	8.75416	LINC01144	ENSG00000281912
4.68791	-3.2852	14.7813	8.2e-08	1.48e-05	8.74079	NA	ENSG00000228401
-3.55438	2.26568	-14.7672	8.27e-08	1.48e-05	8.73235	CYP1A1	ENSG00000140465
2.42613	3.75529	14.7474	8.37e-08	1.48e-05	8.72041	INA	ENSG00000148798
2.89477	7.15104	14.7252	8.49e-08	1.48e-05	8.70706	P4HA1	ENSG00000122884
2.28778	1.52227	14.7226	8.5e-08	1.48e-05	8.70555	ARMC12	ENSG00000157343
3.40449	-0.098665	14.7111	8.56e-08	1.48e-05	8.69859	FGF5	ENSG00000138675
-1.84272	2.24804	-14.706	8.59e-08	1.48e-05	8.69552	NEK3	ENSG00000136098
2.1544	7.38494	14.7016	8.61e-08	1.48e-05	8.69283	ALKBH5	ENSG00000091542
-3.29143	4.55731	-14.6744	8.76e-08	1.49e-05	8.67644	GPCPD1	ENSG00000125772
3.02287	3.781	14.6568	8.85e-08	1.49e-05	8.66581	NT5E	ENSG00000135318
4.68791	-3.37991	14.6339	8.98e-08	1.49e-05	8.65193	FAM222A-AS1	ENSG00000255650
3.23699	10.7063	14.6311	8.99e-08	1.49e-05	8.65018	HSPA8	ENSG00000109971
-2.63279	5.14852	-14.6303	9e-08	1.49e-05	8.64975	PABPC1L	ENSG00000101104
5.11708	6.5208	14.6149	9.08e-08	1.49e-05	8.6404	IGFBP3	ENSG00000146674
4.51233	0.603227	14.5499	9.46e-08	1.54e-05	8.60081	NA	ENSG00000245025
4.39335	3.00715	14.5312	9.57e-08	1.54e-05	8.5894	PGF	ENSG00000119630
-4.49934	-2.85324	-14.5205	9.63e-08	1.54e-05	8.58281	NA	ENSG00000261474
2.08227	7.73797	14.4982	9.76e-08	1.55e-05	8.56918	PRDX1	ENSG00000117450
-2.39798	5.8342	-14.4337	1.02e-07	1.6e-05	8.52954	ALS2CL	ENSG00000178038
-3.30056	2.07359	-14.4042	1.04e-07	1.62e-05	8.51136	JMJD7-PLA2G4B	ENSG00000168970
1.88804	3.30189	14.3842	1.05e-07	1.62e-05	8.49904	VEGFC	ENSG00000150630
4.79436	2.94925	14.3658	1.06e-07	1.63e-05	8.48767	RRAD	ENSG00000166592
2.1563	3.78719	14.3289	1.09e-07	1.66e-05	8.46479	RELT	ENSG00000054967
-3.08027	0.661945	-14.2731	1.12e-07	1.7e-05	8.43003	PROCA1	ENSG00000167525
2.34033	8.0112	14.252	1.14e-07	1.71e-05	8.4169	SLC16A1	ENSG00000155380
1.8107	5.12626	14.2316	1.15e-07	1.72e-05	8.40414	RNF8	ENSG00000112130
6.00626	-0.208974	14.2112	1.17e-07	1.73e-05	8.39135	FAM43B	ENSG00000183114
4.4479	-1.67504	14.1681	1.2e-07	1.77e-05	8.36432	NA	ENSG00000275092
2.00402	5.52045	14.1106	1.25e-07	1.82e-05	8.32806	SIAH2	ENSG00000181788
1.78887	7.15321	14.0929	1.26e-07	1.82e-05	8.31692	BCL2L1	ENSG00000171552
-2.7719	2.29653	-14.0863	1.27e-07	1.82e-05	8.31275	CUTALP	ENSG00000226752
3.59905	-0.894379	14.0689	1.28e-07	1.82e-05	8.30168	LINC02901	ENSG00000203711
2.48787	5.16132	14.0535	1.29e-07	1.82e-05	8.29196	NA	ENSG00000177855
2.01816	5.31269	14.052	1.29e-07	1.82e-05	8.29096	IRS1	ENSG00000169047
-2.03882	6.10521	-14.0434	1.3e-07	1.82e-05	8.28555	CDC25B	ENSG00000101224
3.26396	-0.933419	13.9826	1.35e-07	1.88e-05	8.24684	SNORA14B	ENSG00000207181
1.78706	1.93561	13.9589	1.37e-07	1.88e-05	8.23173	ADGRE2	ENSG00000127507
1.84754	2.6883	13.9371	1.39e-07	1.88e-05	8.21776	SEMA7A	ENSG00000138623
1.75104	4.43874	13.9292	1.4e-07	1.88e-05	8.21271	WDR20	ENSG00000140153
2.98012	-0.360787	13.9255	1.4e-07	1.88e-05	8.21034	NA	ENSG00000159860
1.84001	6.30153	13.9233	1.41e-07	1.88e-05	8.2089	STK17A	ENSG00000164543
-2.27782	3.25964	-13.8689	1.46e-07	1.94e-05	8.17401	C2orf68	ENSG00000168887
2.47518	0.0330442	13.8186	1.5e-07	1.98e-05	8.14153	LOC154761	ENSG00000253882
3.03585	1.60801	13.8182	1.5e-07	1.98e-05	8.14132	GLIPR1	ENSG00000139278
2.66132	-0.596767	13.7379	1.59e-07	2.07e-05	8.08924	NA	ENSG00000279539
1.73254	6.38769	13.7212	1.6e-07	2.08e-05	8.07841	DCBLD2	ENSG00000057019
-4.10758	0.180572	-13.701	1.62e-07	2.09e-05	8.06521	COLCA2	ENSG00000214290
2.16727	4.24788	13.6818	1.64e-07	2.11e-05	8.0527	TGIF2	ENSG00000118707
1.66827	8.70952	13.6456	1.68e-07	2.13e-05	8.02902	YWHAG	ENSG00000170027
-3.53677	0.616031	-13.6387	1.69e-07	2.13e-05	8.02447	RAD51-AS1	ENSG00000245849
1.79024	5.30344	13.636	1.69e-07	2.13e-05	8.02272	ELK3	ENSG00000111145
2.54302	5.21991	13.6097	1.72e-07	2.15e-05	8.00544	EPOP	ENSG00000273604
-1.8077	3.07029	-13.5997	1.74e-07	2.15e-05	7.99888	STPG1	ENSG00000001460
-1.84761	2.89921	-13.5832	1.75e-07	2.16e-05	7.98803	TTC31	ENSG00000115282
-2.82445	-2.18414	-13.5747	1.76e-07	2.16e-05	7.98241	NA	ENSG00000254419
1.78572	8.50987	13.5646	1.78e-07	2.16e-05	7.9758	SFPQ	ENSG00000116560
-5.82346	3.58637	-13.5139	1.84e-07	2.21e-05	7.94226	DDIT3	ENSG00000175197
-2.03037	3.39701	-13.512	1.84e-07	2.21e-05	7.94104	HAUS5	ENSG00000249115
-2.65165	2.44273	-13.5001	1.85e-07	2.21e-05	7.93313	SLC16A5	ENSG00000170190
-1.75772	4.23267	-13.4907	1.87e-07	2.21e-05	7.92692	ENOSF1	ENSG00000132199
-2.79263	1.48672	-13.4838	1.87e-07	2.21e-05	7.92232	ACCS	ENSG00000110455
1.95963	3.08726	13.4728	1.89e-07	2.21e-05	7.91504	ETV5	ENSG00000244405
3.39997	-1.85516	13.4671	1.89e-07	2.21e-05	7.91122	NA	ENSG00000272822
1.94144	8.3063	13.4518	1.91e-07	2.22e-05	7.90106	BZW1	ENSG00000082153
-1.91426	3.0785	-13.4317	1.94e-07	2.24e-05	7.88766	C14orf93	ENSG00000100802
2.99932	1.42044	13.42	1.96e-07	2.24e-05	7.87989	KHDRBS3	ENSG00000131773
1.81169	8.20637	13.4165	1.96e-07	2.24e-05	7.87751	LRRC8A	ENSG00000136802
1.65665	3.70341	13.3874	2e-07	2.25e-05	7.85813	MICB	ENSG00000204516
4.74431	7.63737	13.3838	2e-07	2.25e-05	7.8557	SLC5A3	ENSG00000198743
-2.83428	0.553136	-13.3836	2e-07	2.25e-05	7.85553	C2orf16	ENSG00000221843
2.39647	3.71027	13.3713	2.02e-07	2.25e-05	7.84733	MEX3A	ENSG00000254726
-1.87554	3.39461	-13.3382	2.07e-07	2.29e-05	7.82511	PTCD2	ENSG00000049883
1.69133	5.11432	13.2832	2.14e-07	2.37e-05	7.7881	LATS2	ENSG00000150457
-2.00203	1.22396	-13.2465	2.2e-07	2.39e-05	7.76333	ZNF554	ENSG00000172006
1.74104	3.90159	13.2281	2.22e-07	2.39e-05	7.75086	CLP1	ENSG00000172409
5.66141	1.67568	13.2228	2.23e-07	2.39e-05	7.74732	NKX1-2	ENSG00000229544
-1.79252	1.42219	-13.2208	2.24e-07	2.39e-05	7.74592	YJEFN3	ENSG00000250067
3.62081	3.35507	13.2192	2.24e-07	2.39e-05	7.74482	NRG1	ENSG00000157168
1.98657	6.1177	13.2171	2.24e-07	2.39e-05	7.74344	ASB6	ENSG00000148331
-1.99737	4.9166	-13.1922	2.28e-07	2.42e-05	7.72653	IBTK	ENSG00000005700
1.72685	5.75596	13.1688	2.32e-07	2.44e-05	7.71061	UBFD1	ENSG00000103353
-3.14492	-0.496598	-13.1687	2.32e-07	2.44e-05	7.71055	NA	ENSG00000235513
2.88138	7.72905	13.1581	2.33e-07	2.44e-05	7.70334	BNIP3	ENSG00000176171
2.86855	5.54436	13.1483	2.35e-07	2.44e-05	7.69665	BNIP3P1	ENSG00000197358
1.84677	4.9148	13.1273	2.38e-07	2.44e-05	7.68235	GFOD2	ENSG00000141098
1.75207	4.32204	13.1273	2.38e-07	2.44e-05	7.68232	GPATCH3	ENSG00000198746
-3.18334	-1.24688	-13.1218	2.39e-07	2.44e-05	7.67859	ELAC1	ENSG00000141642
-2.56112	-1.55701	-13.1209	2.39e-07	2.44e-05	7.67795	CCDC180	ENSG00000197816
-2.92942	2.54845	-13.0964	2.43e-07	2.47e-05	7.66116	ASF1B	ENSG00000105011
-2.00774	2.83523	-13.0867	2.45e-07	2.47e-05	7.65456	KCTD18	ENSG00000155729
2.9394	6.86488	13.062	2.49e-07	2.47e-05	7.6376	PALM2AKAP2	ENSG00000157654
3.25112	3.19891	13.0606	2.49e-07	2.47e-05	7.63662	TXNIP	ENSG00000265972
2.59547	3.51409	13.0591	2.5e-07	2.47e-05	7.6356	BIRC3	ENSG00000023445
-2.01524	3.15212	-13.058	2.5e-07	2.47e-05	7.63488	BBC3	ENSG00000105327
1.69581	6.27914	13.0502	2.51e-07	2.47e-05	7.62953	EHD4	ENSG00000103966
1.66216	5.64714	13.0331	2.54e-07	2.49e-05	7.61776	CHST15	ENSG00000182022
1.74258	6.10375	12.9825	2.63e-07	2.56e-05	7.58284	SC5D	ENSG00000109929
-2.07522	3.53451	-12.965	2.66e-07	2.57e-05	7.57077	RCCD1	ENSG00000166965
1.69678	6.58912	12.9631	2.67e-07	2.57e-05	7.56941	DNAJB6	ENSG00000105993
1.72953	3.39952	12.9416	2.7e-07	2.6e-05	7.55452	HNRNPA1P33	ENSG00000213412
-2.69265	0.811732	-12.9264	2.73e-07	2.61e-05	7.54402	KICS2	ENSG00000174206
-1.91555	4.43593	-12.9163	2.75e-07	2.61e-05	7.53696	MICALL2	ENSG00000164877
-2.66016	1.95756	-12.9123	2.76e-07	2.61e-05	7.53421	RAD52	ENSG00000002016
2.70389	3.55314	12.8868	2.81e-07	2.65e-05	7.51648	PDLIM2	ENSG00000120913
2.74453	3.35038	12.841	2.9e-07	2.71e-05	7.48449	IL27RA	ENSG00000104998
-2.31623	1.45734	-12.8401	2.9e-07	2.71e-05	7.48384	NA	ENSG00000286388
1.96393	4.65952	12.834	2.91e-07	2.71e-05	7.47958	SLC39A10	ENSG00000196950
2.57858	1.62882	12.829	2.92e-07	2.71e-05	7.4761	TCAF2	ENSG00000170379
2.10137	4.55863	12.8192	2.94e-07	2.71e-05	7.46923	LYAR	ENSG00000145220
1.90141	3.54797	12.8118	2.96e-07	2.71e-05	7.46405	SIX1	ENSG00000126778
2.13079	4.50817	12.804	2.98e-07	2.71e-05	7.45859	SMTN	ENSG00000183963
-3.32697	0.441458	-12.7965	2.99e-07	2.72e-05	7.45333	CBX7	ENSG00000100307
-2.4725	0.811139	-12.782	3.02e-07	2.73e-05	7.44318	NA	ENSG00000233396
1.53911	5.87271	12.7764	3.03e-07	2.73e-05	7.43919	ATG16L1	ENSG00000085978
3.21762	6.87973	12.7511	3.09e-07	2.75e-05	7.42144	FLNC	ENSG00000128591
2.46519	-0.0849465	12.7488	3.09e-07	2.75e-05	7.41982	NA	ENSG00000283537
-2.00134	0.519156	-12.7445	3.1e-07	2.75e-05	7.41676	NA	ENSG00000204282
-1.62192	4.48238	-12.7402	3.11e-07	2.75e-05	7.41376	SLC35E2A	ENSG00000215790
4.07317	4.94841	12.7308	3.13e-07	2.76e-05	7.40713	FOSL1	ENSG00000175592
-2.43714	-0.0216098	-12.7161	3.16e-07	2.77e-05	7.39672	C17orf113	ENSG00000267221
2.69052	3.21094	12.6965	3.21e-07	2.8e-05	7.3829	CSRP2	ENSG00000175183
-4.18167	-2.88724	-12.6877	3.23e-07	2.8e-05	7.37663	NA	ENSG00000256029
1.98663	5.2745	12.6798	3.25e-07	2.8e-05	7.37104	RBM14	ENSG00000239306
3.84591	-1.30493	12.6779	3.25e-07	2.8e-05	7.36968	STAB1	ENSG00000010327
-2.95365	1.52043	-12.6503	3.31e-07	2.84e-05	7.35015	TRIM66	ENSG00000166436
-1.54572	4.14409	-12.616	3.39e-07	2.88e-05	7.32576	DENND2D	ENSG00000162777
-1.83513	1.93787	-12.6151	3.4e-07	2.88e-05	7.32507	LOC100128398	ENSG00000176593
-2.33387	2.94061	-12.6109	3.41e-07	2.88e-05	7.32208	LOC102724788	ENSG00000277196
-2.40078	1.69631	-12.5916	3.45e-07	2.9e-05	7.30831	SLC25A27	ENSG00000153291
-2.49647	1.70135	-12.588	3.46e-07	2.9e-05	7.30576	PUS10	ENSG00000162927
-1.68006	3.6248	-12.5853	3.47e-07	2.9e-05	7.30382	FBXL4	ENSG00000112234
3.81412	-0.924741	12.5799	3.48e-07	2.9e-05	7.29999	EFNA2	ENSG00000099617
2.43661	6.18113	12.5493	3.56e-07	2.94e-05	7.27807	VSIR	ENSG00000107738
2.83358	1.07883	12.5469	3.56e-07	2.94e-05	7.27637	CYP26B1	ENSG00000003137
-2.76111	1.7105	-12.525	3.62e-07	2.96e-05	7.2607	DHX58	ENSG00000108771
2.47558	-1.74929	12.5208	3.63e-07	2.96e-05	7.25767	NA	ENSG00000258359
-2.76973	-2.54144	-12.5207	3.63e-07	2.96e-05	7.25757	NA	ENSG00000275371
2.31155	4.06246	12.5049	3.67e-07	2.98e-05	7.24624	CTNNAL1	ENSG00000119326
-1.98571	3.74035	-12.4994	3.69e-07	2.98e-05	7.24232	SPEG	ENSG00000072195
-2.56963	1.4027	-12.4892	3.71e-07	2.99e-05	7.23497	PGBD4	ENSG00000182405
2.50059	0.381786	12.4751	3.75e-07	3.01e-05	7.2248	NA	ENSG00000258469
-1.86651	3.48137	-12.4398	3.85e-07	3.07e-05	7.19929	RAB11FIP4	ENSG00000131242
-2.05513	2.20848	-12.4236	3.89e-07	3.09e-05	7.18757	TK2	ENSG00000166548
2.4379	3.8674	12.4097	3.93e-07	3.09e-05	7.17755	NA	ENSG00000261559
4.4958	0.0286969	12.4093	3.93e-07	3.09e-05	7.17724	SLCO4A1-AS1	ENSG00000232803
2.12189	4.83289	12.4066	3.94e-07	3.09e-05	7.17528	PNO1	ENSG00000115946
1.67061	4.53978	12.398	3.96e-07	3.09e-05	7.16902	FKBP14	ENSG00000106080
-2.85015	1.68275	-12.3969	3.97e-07	3.09e-05	7.16825	TTLL3	ENSG00000214021
2.15866	3.82622	12.3942	3.97e-07	3.09e-05	7.16632	WDCP	ENSG00000163026
-3.26667	-2.2679	-12.39	3.99e-07	3.09e-05	7.16326	DSC1	ENSG00000134765
4.06641	1.59351	12.3821	4.01e-07	3.09e-05	7.15753	UBASH3B	ENSG00000154127
1.81115	6.84341	12.3436	4.12e-07	3.17e-05	7.12954	SDCBP	ENSG00000137575
-1.74311	2.08515	-12.3365	4.14e-07	3.17e-05	7.12431	ARHGAP33	ENSG00000004777
1.67491	7.71798	12.332	4.16e-07	3.17e-05	7.12104	CCT2	ENSG00000166226
2.00148	5.89374	12.3168	4.2e-07	3.18e-05	7.10996	UBE2N	ENSG00000177889
1.53664	10.8041	12.3167	4.2e-07	3.18e-05	7.1099	HSP90AB1	ENSG00000096384
-2.74984	2.08426	-12.3108	4.22e-07	3.18e-05	7.10554	NA	ENSG00000248092
-2.99942	1.1217	-12.2618	4.37e-07	3.28e-05	7.0697	HLF	ENSG00000108924
1.57283	7.22266	12.2505	4.41e-07	3.29e-05	7.06144	PEA15	ENSG00000162734
1.44711	5.68055	12.25	4.41e-07	3.29e-05	7.06104	TOR1B	ENSG00000136816
3.73792	5.92932	12.2423	4.44e-07	3.29e-05	7.05535	FGFBP1	ENSG00000137440
1.75311	6.83324	12.2385	4.45e-07	3.29e-05	7.05259	YKT6	ENSG00000106636
1.58618	5.45279	12.2217	4.5e-07	3.3e-05	7.0402	PHF23	ENSG00000040633
1.66474	5.81118	12.2186	4.51e-07	3.3e-05	7.03798	DEGS1	ENSG00000143753
-1.73413	4.17046	-12.2181	4.51e-07	3.3e-05	7.03757	RBL1	ENSG00000080839
4.45718	9.99501	12.2143	4.53e-07	3.3e-05	7.03478	HSPA1A	ENSG00000204389
-5.23615	-3.5179	-12.2099	4.54e-07	3.3e-05	7.03154	SAPCD1	ENSG00000228727
4.56446	1.63474	12.1937	4.59e-07	3.31e-05	7.0196	ZBED2	ENSG00000177494
-2.60706	0.274772	-12.1935	4.6e-07	3.31e-05	7.01942	NA	ENSG00000273432
3.05529	-0.754815	12.1401	4.78e-07	3.43e-05	6.97996	PKD1L1	ENSG00000158683
1.77133	3.3749	12.1173	4.86e-07	3.46e-05	6.96304	CITED2	ENSG00000164442
4.68791	-3.26234	12.1142	4.87e-07	3.46e-05	6.96077	OR4F2P	ENSG00000224777
-3.35006	1.09137	-12.1118	4.88e-07	3.46e-05	6.95899	CARF	ENSG00000138380
-3.12496	-0.988724	-12.107	4.89e-07	3.46e-05	6.95536	CAPN3	ENSG00000092529
-2.55778	2.33679	-12.1056	4.9e-07	3.46e-05	6.95433	XPC	ENSG00000154767
-1.53421	5.41188	-12.0976	4.93e-07	3.47e-05	6.94838	HOOK2	ENSG00000095066
-2.16073	2.75261	-12.0936	4.94e-07	3.47e-05	6.94544	KAT14	ENSG00000149474
-2.86238	-0.9714	-12.0801	4.99e-07	3.47e-05	6.9354	NA	ENSG00000283312
3.68636	-0.795223	12.0718	5.02e-07	3.47e-05	6.92922	PTCHD1	ENSG00000165186
-2.84637	-0.62975	-12.0708	5.03e-07	3.47e-05	6.92842	NA	ENSG00000279072
3.89894	-1.50156	12.0695	5.03e-07	3.47e-05	6.92749	SUMO4	ENSG00000177688
2.50183	-2.07516	12.0648	5.05e-07	3.47e-05	6.924	RIMS4	ENSG00000101098
-1.98835	3.25985	-12.0637	5.05e-07	3.47e-05	6.92313	FOXRED1	ENSG00000110074
3.27385	0.81354	12.0564	5.08e-07	3.48e-05	6.91769	ANO7	ENSG00000146205
-4.13775	1.70407	-12.037	5.15e-07	3.51e-05	6.90321	CYP1B1	ENSG00000138061
2.58482	6.03502	12.0212	5.21e-07	3.54e-05	6.89139	JMJD6	ENSG00000070495
-1.91943	2.76041	-12.0162	5.23e-07	3.54e-05	6.88762	THBS3	ENSG00000169231
1.71901	7.23226	12.0074	5.27e-07	3.55e-05	6.88105	GTF3C4	ENSG00000125484
1.86606	4.28401	11.9848	5.35e-07	3.6e-05	6.86408	PIM2	ENSG00000102096
3.13872	1.54538	11.9651	5.43e-07	3.64e-05	6.84928	MCAM	ENSG00000076706
2.83633	4.47319	11.9589	5.46e-07	3.64e-05	6.8446	PAQR5	ENSG00000137819
-2.66849	-3.46369	-11.9573	5.46e-07	3.64e-05	6.84342	LOC105377623	ENSG00000250326
-2.96939	-1.82921	-11.9469	5.51e-07	3.64e-05	6.83558	NA	ENSG00000272476
-1.86188	1.80121	-11.943	5.52e-07	3.64e-05	6.83268	ADCK1	ENSG00000063761
-1.96222	3.05618	-11.9426	5.52e-07	3.64e-05	6.83235	ARHGEF9	ENSG00000131089
-1.48226	3.64205	-11.9295	5.58e-07	3.67e-05	6.82249	RIMKLB	ENSG00000166532
-3.33755	-0.346028	-11.9226	5.61e-07	3.67e-05	6.81728	CCDC191	ENSG00000163617
-1.75181	3.47995	-11.9166	5.63e-07	3.68e-05	6.8127	ZNF827	ENSG00000151612
2.8754	0.126082	11.9083	5.67e-07	3.68e-05	6.80643	SORBS1	ENSG00000095637
1.91196	4.25145	11.9029	5.69e-07	3.68e-05	6.80236	RIC8B	ENSG00000111785
1.93876	6.17667	11.8954	5.72e-07	3.68e-05	6.79668	NA	ENSG00000198406
-3.73102	0.281896	-11.8928	5.73e-07	3.68e-05	6.79475	BTBD8	ENSG00000189195
2.91759	1.30505	11.8921	5.74e-07	3.68e-05	6.79423	NA	ENSG00000256356
-2.88567	0.596887	-11.8593	5.88e-07	3.76e-05	6.76934	DICER1-AS1	ENSG00000235706
-3.83983	-0.634036	-11.8445	5.94e-07	3.77e-05	6.75811	KDM4D	ENSG00000186280
-3.00898	-0.735189	-11.8426	5.95e-07	3.77e-05	6.75665	CCDC183	ENSG00000213213
1.5023	7.90465	11.8399	5.96e-07	3.77e-05	6.75459	MCL1	ENSG00000143384
1.75431	6.85428	11.8305	6.01e-07	3.77e-05	6.74743	QSOX1	ENSG00000116260
1.46372	6.74527	11.8267	6.02e-07	3.77e-05	6.74455	NA	ENSG00000213430
1.50059	3.80609	11.8243	6.03e-07	3.77e-05	6.74274	DDHD1	ENSG00000100523
2.06559	4.57651	11.8242	6.03e-07	3.77e-05	6.74264	URB2	ENSG00000135763
1.47181	6.18957	11.8228	6.04e-07	3.77e-05	6.7416	CD2BP2	ENSG00000169217
3.01829	3.01824	11.8147	6.08e-07	3.78e-05	6.73538	HSPA8P1	ENSG00000234176
2.49357	6.22156	11.8124	6.09e-07	3.78e-05	6.73363	THBS1	ENSG00000137801
-2.6481	3.07483	-11.7931	6.18e-07	3.81e-05	6.71897	FAM72A	ENSG00000196550
1.77421	7.4144	11.7928	6.18e-07	3.81e-05	6.71871	GLUL	ENSG00000135821
2.30686	6.82866	11.7876	6.2e-07	3.81e-05	6.71471	EFNB1	ENSG00000090776
-1.49472	2.10273	-11.7792	6.24e-07	3.83e-05	6.70831	BBS4	ENSG00000140463
2.52949	4.77043	11.7631	6.32e-07	3.86e-05	6.69599	CRY1	ENSG00000008405
2.33719	4.29083	11.7537	6.36e-07	3.88e-05	6.6888	IPMK	ENSG00000151151
-2.65357	-1.43475	-11.7339	6.46e-07	3.92e-05	6.67363	XKRX	ENSG00000182489
-2.62304	0.813035	-11.7304	6.47e-07	3.92e-05	6.67095	WNK4	ENSG00000126562
-1.82734	3.98988	-11.6769	6.74e-07	4.07e-05	6.62976	ASAP3	ENSG00000088280
-1.71886	0.43679	-11.6692	6.78e-07	4.08e-05	6.62382	ZNF337-AS1	ENSG00000213742
-2.70825	-0.629092	-11.6642	6.81e-07	4.08e-05	6.61997	CPT1B	ENSG00000205560
-1.53801	3.03781	-11.6543	6.86e-07	4.09e-05	6.61234	AP3S2	ENSG00000157823
2.48291	-0.90665	11.649	6.88e-07	4.09e-05	6.60827	KCNG3	ENSG00000171126
-1.8067	1.12997	-11.6444	6.91e-07	4.09e-05	6.60471	NA	ENSG00000278768
1.35587	8.63679	11.6431	6.92e-07	4.09e-05	6.60368	TMBIM1	ENSG00000135926
-3.01555	1.94412	-11.6414	6.92e-07	4.09e-05	6.60236	ANKRA2	ENSG00000164331
2.12558	6.49584	11.5967	7.16e-07	4.22e-05	6.5677	BCAR3	ENSG00000137936
2.59864	1.22514	11.5933	7.18e-07	4.22e-05	6.56513	C7orf61	ENSG00000185955
-2.5633	2.34622	-11.5706	7.31e-07	4.27e-05	6.54747	CDK5RAP3	ENSG00000108465
-2.46864	2.67541	-11.5694	7.31e-07	4.27e-05	6.54648	FAM120B	ENSG00000112584
-1.75708	-1.54986	-11.5543	7.4e-07	4.3e-05	6.53478	ASTN2	ENSG00000148219
1.68526	6.26879	11.5528	7.41e-07	4.3e-05	6.53355	IFFO2	ENSG00000169991
-2.1562	3.87936	-11.5511	7.42e-07	4.3e-05	6.53222	LDLRAP1	ENSG00000157978
1.53786	5.39941	11.5233	7.58e-07	4.37e-05	6.5106	TSC22D2	ENSG00000196428
-1.65056	2.35302	-11.5115	7.64e-07	4.4e-05	6.50136	USP13	ENSG00000058056
3.88904	-1.42815	11.5048	7.68e-07	4.41e-05	6.4961	CLDN6	ENSG00000184697
2.27755	5.36986	11.4958	7.74e-07	4.43e-05	6.48907	RNF24	ENSG00000101236
-2.34496	4.41364	-11.4814	7.82e-07	4.45e-05	6.47772	NHLRC2	ENSG00000196865
-2.0797	1.56446	-11.478	7.84e-07	4.45e-05	6.47513	TATDN3	ENSG00000203705
1.82965	5.07574	11.4712	7.88e-07	4.45e-05	6.46972	PTPRE	ENSG00000132334
-1.99323	-0.182014	-11.4703	7.89e-07	4.45e-05	6.46907	SERHL	ENSG00000172250
-2.75294	-2.19465	-11.4684	7.9e-07	4.45e-05	6.46757	NA	ENSG00000268108
-2.52312	1.75004	-11.4654	7.92e-07	4.45e-05	6.46523	GOLGA2P5	ENSG00000238105
-1.75155	2.07449	-11.4643	7.93e-07	4.45e-05	6.46431	IL15	ENSG00000164136
2.19293	4.45616	11.457	7.97e-07	4.45e-05	6.45859	SLC6A6	ENSG00000131389
1.55387	5.91138	11.4566	7.97e-07	4.45e-05	6.4583	KCTD10	ENSG00000110906
-1.98451	2.20478	-11.4531	7.99e-07	4.45e-05	6.45552	TNS2	ENSG00000111077
-1.8639	2.6379	-11.448	8.03e-07	4.45e-05	6.45156	CYP20A1	ENSG00000119004
-1.73443	7.56684	-11.4285	8.15e-07	4.51e-05	6.4362	TRIB3	ENSG00000101255
-2.69866	3.04778	-11.418	8.21e-07	4.52e-05	6.42791	FAM72C	ENSG00000263513
1.31632	5.66704	11.4173	8.22e-07	4.52e-05	6.42738	PELO	ENSG00000152684
-2.50488	1.79107	-11.4114	8.26e-07	4.53e-05	6.42269	HEMK1	ENSG00000114735
1.85006	5.52284	11.3946	8.36e-07	4.58e-05	6.40941	PJA1	ENSG00000181191
2.94463	-0.187124	11.3833	8.44e-07	4.61e-05	6.40053	KIF23-AS1	ENSG00000259426
1.70367	3.56003	11.3703	8.52e-07	4.64e-05	6.39021	SHQ1	ENSG00000144736
2.69603	4.85404	11.3593	8.59e-07	4.67e-05	6.38152	PAG1	ENSG00000076641
-1.45554	5.56051	-11.3484	8.67e-07	4.67e-05	6.37286	WASH8P	ENSG00000226210
-1.83236	1.64038	-11.3474	8.67e-07	4.67e-05	6.37205	SLC10A7	ENSG00000120519
2.1166	6.61748	11.345	8.69e-07	4.67e-05	6.37011	HSPA4L	ENSG00000164070
2.16344	3.85024	11.3433	8.7e-07	4.67e-05	6.36882	BEND3	ENSG00000178409
1.60817	6.80558	11.3401	8.72e-07	4.67e-05	6.36625	CD59	ENSG00000085063
1.75987	2.40073	11.3154	8.89e-07	4.74e-05	6.34662	MAN1A1	ENSG00000111885
-1.91631	0.799445	-11.3143	8.9e-07	4.74e-05	6.34577	EPM2A	ENSG00000112425
-2.68112	2.98147	-11.2978	9.02e-07	4.79e-05	6.33258	FAM72D	ENSG00000215784
3.42697	0.237633	11.293	9.05e-07	4.8e-05	6.32876	POU2F2	ENSG00000028277
-2.15481	2.17457	-11.2466	9.38e-07	4.95e-05	6.29169	KRT7-AS	ENSG00000257671
1.54271	5.47455	11.2458	9.39e-07	4.95e-05	6.29109	OAZ2	ENSG00000180304
-2.06127	1.44523	-11.2336	9.48e-07	4.98e-05	6.28132	ZNF438	ENSG00000183621
-3.61776	1.10184	-11.2289	9.51e-07	4.99e-05	6.27752	RBBP8NL	ENSG00000130701
-1.89051	3.62102	-11.2226	9.56e-07	4.99e-05	6.2725	EZH1	ENSG00000108799
1.54854	6.31517	11.221	9.57e-07	4.99e-05	6.27122	ARF4	ENSG00000168374
1.86651	8.90754	11.2193	9.59e-07	4.99e-05	6.2698	ANXA1	ENSG00000135046
4.70435	-3.2544	11.212	9.64e-07	5e-05	6.26396	RN7SL402P	ENSG00000243968
1.55969	8.78323	11.2045	9.7e-07	5.02e-05	6.25791	EZR	ENSG00000092820
3.8741	-2.87907	11.1942	9.78e-07	5.03e-05	6.2497	HS3ST2	ENSG00000122254
-1.39887	5.29627	-11.1942	9.78e-07	5.03e-05	6.24968	DELE1	ENSG00000081791
1.75161	5.22666	11.1924	9.79e-07	5.03e-05	6.24822	AMPD2	ENSG00000116337
-1.93296	3.80116	-11.1625	1e-06	5.11e-05	6.22411	ZNF274	ENSG00000171606
-1.47809	2.61302	-11.1605	1e-06	5.11e-05	6.22248	NA	ENSG00000279058
-2.62595	2.8986	-11.1577	1.01e-06	5.11e-05	6.22024	FAM72B	ENSG00000188610
1.70768	3.80649	11.1554	1.01e-06	5.11e-05	6.21839	DPY19L1	ENSG00000173852
-1.39555	5.23162	-11.155	1.01e-06	5.11e-05	6.21807	WASH9P	ENSG00000279457
-1.39284	5.13565	-11.153	1.01e-06	5.11e-05	6.21647	NA	ENSG00000230724
1.43963	3.92511	11.1469	1.01e-06	5.12e-05	6.21155	KIAA0895	ENSG00000164542
2.05499	5.46217	11.1346	1.02e-06	5.16e-05	6.20159	DYRK3	ENSG00000143479
-1.62845	2.55905	-11.1219	1.03e-06	5.17e-05	6.19132	WDR27	ENSG00000184465
-2.02536	0.923681	-11.1212	1.04e-06	5.17e-05	6.19079	PELI3	ENSG00000174516
-1.35885	4.92623	-11.1201	1.04e-06	5.17e-05	6.18986	WASH7P	ENSG00000227232
-1.84753	4.24355	-11.1177	1.04e-06	5.17e-05	6.18796	ARHGEF10L	ENSG00000074964
-1.52724	6.28173	-11.1109	1.04e-06	5.19e-05	6.18245	MYO19	ENSG00000278259
-1.48322	3.73669	-11.1029	1.05e-06	5.21e-05	6.17593	DNMT3A	ENSG00000119772
1.975	12.5245	11.0967	1.06e-06	5.22e-05	6.17087	NDRG1	ENSG00000104419
-3.22026	-0.928978	-11.0805	1.07e-06	5.28e-05	6.15777	NA	ENSG00000246982
-3.78598	2.42604	-11.0708	1.08e-06	5.29e-05	6.14986	BMF	ENSG00000104081
1.35944	4.54975	11.07	1.08e-06	5.29e-05	6.14927	TRIM35	ENSG00000104228
-1.35774	5.44234	-11.0687	1.08e-06	5.29e-05	6.1482	WASH2P	ENSG00000146556
2.20941	6.61262	11.0623	1.08e-06	5.3e-05	6.14295	FRMD8	ENSG00000126391
-2.08961	2.62955	-11.0572	1.09e-06	5.3e-05	6.13882	EFS	ENSG00000100842
2.95644	7.90991	11.052	1.09e-06	5.3e-05	6.13459	PFKFB3	ENSG00000170525
-1.2969	1.68658	-11.05	1.1e-06	5.3e-05	6.13294	PYGO1	ENSG00000171016
-1.53987	2.57874	-11.0479	1.1e-06	5.3e-05	6.13122	HOXD8	ENSG00000175879
1.8037	6.23558	11.0468	1.1e-06	5.3e-05	6.13036	PLIN3	ENSG00000105355
1.88846	8.19604	11.0297	1.11e-06	5.34e-05	6.11638	NA	ENSG00000186076
1.86379	5.39063	11.0283	1.11e-06	5.34e-05	6.11523	SPINDOC	ENSG00000168005
-1.78019	4.15676	-11.0225	1.12e-06	5.34e-05	6.1105	CBX4	ENSG00000141582
1.6095	4.7495	11.0196	1.12e-06	5.34e-05	6.10819	POLR1C	ENSG00000171453
2.83072	5.70904	11.0193	1.12e-06	5.34e-05	6.10794	HSPA2	ENSG00000126803
-2.39527	2.92127	-11.0187	1.12e-06	5.34e-05	6.1074	H2BC20P	ENSG00000261716
1.55196	8.01565	11.0076	1.13e-06	5.36e-05	6.09837	LASP1	ENSG00000002834
2.01948	4.45451	11.0076	1.13e-06	5.36e-05	6.09834	CHKA	ENSG00000110721
-1.33183	4.28638	-10.9938	1.15e-06	5.41e-05	6.08705	NA	ENSG00000234769
-2.22162	-0.782399	-10.9917	1.15e-06	5.41e-05	6.08534	FAM86B2	ENSG00000145002
1.62362	6.47668	10.9724	1.17e-06	5.46e-05	6.06953	AMD1	ENSG00000123505
1.8883	6.69502	10.9716	1.17e-06	5.46e-05	6.06889	KIAA2013	ENSG00000116685
-2.05863	2.64512	-10.9709	1.17e-06	5.46e-05	6.06827	MYO15B	ENSG00000266714
-1.83399	2.12192	-10.9682	1.17e-06	5.46e-05	6.06606	DOC2A	ENSG00000149927
5.80937	-1.90041	10.9654	1.17e-06	5.46e-05	6.06381	SPEM3	ENSG00000283439
-1.92596	1.19881	-10.9611	1.18e-06	5.46e-05	6.06023	ETV7	ENSG00000010030
2.54055	4.801	10.9418	1.19e-06	5.54e-05	6.04439	TNFSF9	ENSG00000125657
-1.50729	4.93708	-10.938	1.2e-06	5.54e-05	6.0413	CDK10	ENSG00000185324
-1.62291	5.091	-10.9197	1.22e-06	5.61e-05	6.02621	CAMTA2	ENSG00000108509
-2.19201	3.00502	-10.9108	1.22e-06	5.64e-05	6.01886	ZNF75A	ENSG00000162086
1.31004	6.92721	10.8953	1.24e-06	5.67e-05	6.00603	SPATS2L	ENSG00000196141
-2.50392	0.262149	-10.8943	1.24e-06	5.67e-05	6.00523	LTB4R2	ENSG00000213906
2.10627	0.171754	10.8886	1.25e-06	5.67e-05	6.00056	GPRC5D	ENSG00000111291
-3.48017	-2.60436	-10.8866	1.25e-06	5.67e-05	5.99889	HCG27	ENSG00000206344
4.09102	8.8958	10.8838	1.25e-06	5.67e-05	5.99659	HSPA1B	ENSG00000204388
-4.13773	-3.37403	-10.8819	1.25e-06	5.67e-05	5.99499	ST7-AS1	ENSG00000227199
1.85163	2.62982	10.8819	1.25e-06	5.67e-05	5.99495	ZNF35	ENSG00000169981
1.97099	5.23723	10.8784	1.26e-06	5.67e-05	5.99206	RBM38	ENSG00000132819
-2.65132	0.919807	-10.8743	1.26e-06	5.67e-05	5.98871	DCP1B	ENSG00000151065
-1.29473	5.42588	-10.8719	1.26e-06	5.67e-05	5.98673	WASH6P	ENSG00000182484
1.39888	5.82468	10.8712	1.26e-06	5.67e-05	5.98613	CTR9	ENSG00000198730
2.07089	3.07706	10.8701	1.26e-06	5.67e-05	5.98527	EGLN1	ENSG00000135766
1.88459	7.26794	10.8622	1.27e-06	5.68e-05	5.97869	PGAM4	ENSG00000226784
-1.63676	4.34542	-10.8574	1.28e-06	5.68e-05	5.97473	RHBDF1	ENSG00000007384
-2.57634	0.971636	-10.855	1.28e-06	5.68e-05	5.9727	PLPP3	ENSG00000162407
-1.834	7.82073	-10.8544	1.28e-06	5.68e-05	5.97221	UNC5B	ENSG00000107731
-2.11646	1.5412	-10.8515	1.28e-06	5.68e-05	5.9698	CARD14	ENSG00000141527
2.762	0.156415	10.8497	1.29e-06	5.68e-05	5.96831	EVA1A	ENSG00000115363
3.32472	3.34915	10.8473	1.29e-06	5.68e-05	5.96634	NGFR	ENSG00000064300
-3.36356	-1.33781	-10.8435	1.29e-06	5.69e-05	5.9632	LOC105370689	ENSG00000287346
-1.85216	5.46777	-10.837	1.3e-06	5.7e-05	5.95776	DGKA	ENSG00000065357
1.47969	7.21299	10.8264	1.31e-06	5.72e-05	5.94902	CAB39	ENSG00000135932
2.38973	7.12531	10.8207	1.32e-06	5.72e-05	5.94424	CACYBP	ENSG00000116161
-1.55347	4.59934	-10.8205	1.32e-06	5.72e-05	5.94405	RMND5B	ENSG00000145916
-1.45059	2.44495	-10.8191	1.32e-06	5.72e-05	5.94296	MBOAT1	ENSG00000172197
1.87433	5.51289	10.8174	1.32e-06	5.72e-05	5.94154	EYA3	ENSG00000158161
1.48323	5.19896	10.8112	1.33e-06	5.72e-05	5.93635	RBM19	ENSG00000122965
3.3817	1.49893	10.8102	1.33e-06	5.72e-05	5.93554	MAFA	ENSG00000182759
-2.40569	5.66112	-10.81	1.33e-06	5.72e-05	5.93536	GTPBP2	ENSG00000172432
1.48009	3.94627	10.8092	1.33e-06	5.72e-05	5.93469	PLA2G15	ENSG00000103066
2.09114	5.59244	10.8028	1.34e-06	5.74e-05	5.9294	BASP1	ENSG00000176788
-1.34557	2.17038	-10.7953	1.34e-06	5.76e-05	5.9231	CARD8	ENSG00000105483
1.62186	3.58418	10.7804	1.36e-06	5.82e-05	5.91071	SLC36A4	ENSG00000180773
-2.02529	4.30067	-10.7746	1.37e-06	5.82e-05	5.90588	DENND4B	ENSG00000198837
2.08699	4.12031	10.7714	1.37e-06	5.82e-05	5.90317	NA	ENSG00000273554
-1.42994	5.59452	-10.7711	1.37e-06	5.82e-05	5.90295	SSH3	ENSG00000172830
1.51343	3.72277	10.7698	1.37e-06	5.82e-05	5.90181	NA	ENSG00000226054
-2.96648	0.206495	-10.7623	1.38e-06	5.84e-05	5.8956	MSH5	ENSG00000204410
-2.49634	-1.83946	-10.7599	1.38e-06	5.84e-05	5.89353	NA	ENSG00000227159
-1.63323	5.27574	-10.7539	1.39e-06	5.84e-05	5.88858	KLHL12	ENSG00000117153
-2.56006	0.168455	-10.751	1.39e-06	5.84e-05	5.88608	C8orf37	ENSG00000156172
2.19234	0.29373	10.7505	1.39e-06	5.84e-05	5.88572	NA	ENSG00000272275
-2.29709	2.17225	-10.7497	1.39e-06	5.84e-05	5.88506	CDKN2C	ENSG00000123080
1.36598	5.80115	10.7309	1.42e-06	5.9e-05	5.86933	PPTC7	ENSG00000196850
-2.93211	-2.19329	-10.7306	1.42e-06	5.9e-05	5.86905	RAP2C-AS1	ENSG00000232160
-1.37796	4.94275	-10.7295	1.42e-06	5.9e-05	5.86809	WASHC1	ENSG00000181404
-2.30736	1.38951	-10.7175	1.43e-06	5.95e-05	5.85803	EME1	ENSG00000154920
2.44526	1.80299	10.7117	1.44e-06	5.96e-05	5.85322	GJA3	ENSG00000121743
-1.95918	1.88079	-10.7085	1.44e-06	5.96e-05	5.85052	NLRX1	ENSG00000160703
2.31606	0.807276	10.7057	1.44e-06	5.97e-05	5.84814	NA	ENSG00000225536
1.87059	7.69249	10.6817	1.47e-06	6.07e-05	5.82799	NA	ENSG00000216285
2.18864	2.98462	10.6782	1.48e-06	6.08e-05	5.82497	SLC6A10P	ENSG00000214617
-2.95293	2.94139	-10.6731	1.48e-06	6.09e-05	5.82074	C19orf54	ENSG00000188493
-1.62071	5.23372	-10.6684	1.49e-06	6.1e-05	5.81679	ULK3	ENSG00000140474
1.55286	5.1924	10.6595	1.5e-06	6.13e-05	5.80928	EIF1AD	ENSG00000175376
-1.39796	5.4766	-10.6529	1.51e-06	6.15e-05	5.80369	NA	ENSG00000185596
-1.82309	2.83535	-10.6416	1.52e-06	6.2e-05	5.79415	C1QTNF6	ENSG00000133466
1.63892	5.66424	10.637	1.53e-06	6.21e-05	5.79029	RAB11FIP5	ENSG00000135631
-1.62925	2.53678	-10.633	1.53e-06	6.21e-05	5.78688	ACOT11	ENSG00000162390
-1.92946	2.85558	-10.6303	1.54e-06	6.21e-05	5.78462	HEXD	ENSG00000169660
-3.19397	1.21804	-10.6249	1.54e-06	6.21e-05	5.78002	ZNF311	ENSG00000197935
3.32906	0.0860152	10.6243	1.54e-06	6.21e-05	5.77952	FES	ENSG00000182511
1.91069	0.0713354	10.6228	1.55e-06	6.21e-05	5.77821	KRT18P15	ENSG00000234737
1.96314	-1.85537	10.6225	1.55e-06	6.21e-05	5.77797	CD79A	ENSG00000105369
-2.90445	2.47977	-10.6143	1.56e-06	6.22e-05	5.77101	PCYOX1L	ENSG00000145882
-1.62524	3.13152	-10.6142	1.56e-06	6.22e-05	5.77093	SFI1	ENSG00000198089
1.61513	7.23845	10.6034	1.57e-06	6.27e-05	5.76179	LDLR	ENSG00000130164
3.26973	-1.81	10.5972	1.58e-06	6.27e-05	5.75657	CKM	ENSG00000104879
2.38075	2.18875	10.5933	1.58e-06	6.27e-05	5.75322	IL11	ENSG00000095752
1.93213	3.50447	10.5931	1.58e-06	6.27e-05	5.75306	GAN	ENSG00000261609
1.4355	6.49068	10.5927	1.59e-06	6.27e-05	5.7527	HSP90AB3P	ENSG00000183199
-1.7361	2.39485	-10.5899	1.59e-06	6.27e-05	5.75033	CRTC1	ENSG00000105662
-1.85351	2.17672	-10.5771	1.61e-06	6.32e-05	5.73946	FMNL1	ENSG00000184922
1.86276	4.35055	10.5767	1.61e-06	6.32e-05	5.73914	TENT5A	ENSG00000112773
1.53398	10.1015	10.5724	1.61e-06	6.33e-05	5.7355	HSPD1	ENSG00000144381
-2.97845	0.588856	-10.5659	1.62e-06	6.35e-05	5.72993	RBM43	ENSG00000184898
2.83134	-0.889405	10.5638	1.62e-06	6.35e-05	5.72814	NXPH3	ENSG00000182575
1.99891	0.331176	10.5605	1.63e-06	6.35e-05	5.72538	FAM124A	ENSG00000150510
-1.57708	3.88074	-10.5595	1.63e-06	6.35e-05	5.72454	GTF2H3	ENSG00000111358
2.83502	1.29628	10.5469	1.65e-06	6.39e-05	5.71375	NA	ENSG00000236090
1.58552	3.73133	10.5454	1.65e-06	6.39e-05	5.71249	ZFTA	ENSG00000188070
-3.28783	0.906516	-10.54	1.66e-06	6.41e-05	5.70793	ZNF429	ENSG00000197013
1.5838	5.34405	10.5314	1.67e-06	6.44e-05	5.70058	AIF1L	ENSG00000126878
2.03887	4.29175	10.5278	1.67e-06	6.45e-05	5.69753	POP1	ENSG00000104356
1.81253	7.85372	10.5261	1.67e-06	6.45e-05	5.69601	SQLE	ENSG00000104549
1.46141	0.0474348	10.5206	1.68e-06	6.46e-05	5.69136	ANPEP	ENSG00000166825
-1.73267	2.77525	-10.5148	1.69e-06	6.48e-05	5.68643	ALG10B	ENSG00000175548
1.78778	7.16667	10.5114	1.7e-06	6.48e-05	5.68347	CDK6	ENSG00000105810
-1.98536	1.83714	-10.5104	1.7e-06	6.48e-05	5.68265	TMEM42	ENSG00000169964
1.52732	2.24049	10.4981	1.71e-06	6.54e-05	5.67211	KRT8P36	ENSG00000240668
-1.52112	4.48138	-10.4933	1.72e-06	6.55e-05	5.66799	COQ9	ENSG00000088682
-3.63813	-3.79436	-10.4732	1.75e-06	6.63e-05	5.65076	USP51	ENSG00000247746
2.05076	6.88508	10.4711	1.75e-06	6.63e-05	5.64892	TPM2	ENSG00000198467
-1.78401	4.12124	-10.4709	1.75e-06	6.63e-05	5.64882	FHIP2B	ENSG00000158863
1.3704	7.02652	10.4704	1.75e-06	6.63e-05	5.64834	MSMO1	ENSG00000052802
-1.70208	3.24563	-10.4629	1.76e-06	6.65e-05	5.6419	LIAS	ENSG00000121897
1.73498	7.02243	10.4588	1.77e-06	6.66e-05	5.63844	TOR1AIP2	ENSG00000169905
1.94328	5.43005	10.4491	1.79e-06	6.71e-05	5.6301	HPCAL1	ENSG00000115756
1.3568	5.40738	10.4453	1.79e-06	6.71e-05	5.62683	NIFK	ENSG00000155438
2.81045	0.0694659	10.4403	1.8e-06	6.73e-05	5.62251	NA	ENSG00000283528
-1.7348	3.0498	-10.4385	1.8e-06	6.73e-05	5.62091	TADA2A	ENSG00000276234
2.52013	2.12488	10.4296	1.81e-06	6.76e-05	5.61327	LOC105372401	ENSG00000286177
-2.40461	2.23648	-10.4249	1.82e-06	6.77e-05	5.60926	SLX4IP	ENSG00000149346
-3.71524	-2.16002	-10.4231	1.82e-06	6.77e-05	5.60769	NA	ENSG00000286977
-1.97136	2.34627	-10.4216	1.83e-06	6.77e-05	5.60641	C22orf46	ENSG00000184208
2.00844	7.35353	10.4134	1.84e-06	6.81e-05	5.59933	COTL1	ENSG00000103187
2.36246	1.48396	10.4109	1.84e-06	6.81e-05	5.59716	CYP27B1	ENSG00000111012
2.59559	5.12189	10.4051	1.85e-06	6.83e-05	5.59215	CA12	ENSG00000074410
-2.6079	-0.323071	-10.3992	1.86e-06	6.85e-05	5.58707	HOGA1	ENSG00000241935
-1.85306	2.79549	-10.3871	1.88e-06	6.9e-05	5.5766	ZNF213	ENSG00000085644
1.54287	6.39424	10.3861	1.88e-06	6.9e-05	5.57572	BCCIP	ENSG00000107949
4.65023	-2.66649	10.3766	1.9e-06	6.93e-05	5.56752	NA	ENSG00000286255
4.65023	-2.66649	10.3766	1.9e-06	6.93e-05	5.56752	OR4F8P	ENSG00000266971
-2.29912	3.09889	-10.3737	1.9e-06	6.93e-05	5.56499	ARHGEF19	ENSG00000142632
1.47825	4.70064	10.3652	1.92e-06	6.97e-05	5.55765	TMEM41A	ENSG00000163900
-2.40776	0.421913	-10.3622	1.92e-06	6.97e-05	5.55501	FBXO48	ENSG00000204923
1.76453	2.74083	10.3578	1.93e-06	6.99e-05	5.55121	AOC2	ENSG00000131480
1.82816	5.56847	10.3506	1.94e-06	7.01e-05	5.545	RFX7	ENSG00000181827
2.17224	4.73866	10.3446	1.95e-06	7.01e-05	5.53981	NCKAP5L	ENSG00000167566
-1.67381	3.76002	-10.3446	1.95e-06	7.01e-05	5.53975	NUP210	ENSG00000132182
-2.45345	3.07685	-10.3429	1.95e-06	7.01e-05	5.53834	ETAA1	ENSG00000143971
1.34374	4.77617	10.3428	1.95e-06	7.01e-05	5.5382	TMEM11	ENSG00000178307
1.79101	5.55317	10.3365	1.96e-06	7.04e-05	5.53273	FRAT2	ENSG00000181274
4.52173	-2.80648	10.3194	1.99e-06	7.13e-05	5.51789	SLC38A3	ENSG00000188338
1.39779	5.24691	10.3136	2e-06	7.13e-05	5.51281	ACER3	ENSG00000078124
1.74623	5.39682	10.3133	2e-06	7.13e-05	5.51254	TSPAN5	ENSG00000168785
-3.37175	3.67227	-10.3132	2e-06	7.13e-05	5.51246	NA	ENSG00000204054
-2.64094	3.68209	-10.3013	2.02e-06	7.18e-05	5.5021	FOXN1	ENSG00000109101
1.71518	4.42693	10.2948	2.03e-06	7.21e-05	5.49646	TNFRSF10A	ENSG00000104689
-3.02138	-0.390214	-10.2913	2.04e-06	7.22e-05	5.49338	NA	ENSG00000280187
2.77969	1.98033	10.2868	2.05e-06	7.23e-05	5.48944	SLIT2	ENSG00000145147
1.50455	5.24612	10.2823	2.05e-06	7.25e-05	5.48555	NUDCD1	ENSG00000120526
2.73256	0.0895156	10.2784	2.06e-06	7.26e-05	5.48215	KCNK12	ENSG00000184261
-3.5948	-0.363758	-10.2735	2.07e-06	7.28e-05	5.47784	MELTF-AS1	ENSG00000228109
-1.65552	1.07483	-10.271	2.07e-06	7.28e-05	5.47564	PRKCQ	ENSG00000065675
1.94533	2.73814	10.2681	2.08e-06	7.28e-05	5.47317	NA	ENSG00000232445
1.72492	7.39669	10.2629	2.09e-06	7.3e-05	5.4686	DHCR7	ENSG00000172893
-1.72828	1.65264	-10.2576	2.1e-06	7.31e-05	5.46398	APOBEC3F	ENSG00000128394
1.33992	5.13772	10.2567	2.1e-06	7.31e-05	5.46321	INSIG2	ENSG00000125629
-2.44422	2.04565	-10.2555	2.1e-06	7.31e-05	5.46211	C9orf72	ENSG00000147894
1.70482	6.70569	10.2533	2.1e-06	7.31e-05	5.46023	WDR43	ENSG00000163811
-2.96661	0.285223	-10.2502	2.11e-06	7.32e-05	5.45751	LOC100505774	ENSG00000226833
-1.97321	0.111446	-10.2441	2.12e-06	7.34e-05	5.45219	SEMA6C	ENSG00000143434
-1.26454	3.7289	-10.2433	2.12e-06	7.34e-05	5.45143	UNC119B	ENSG00000175970
-2.49004	5.23881	-10.2385	2.13e-06	7.34e-05	5.44726	SLC35F6	ENSG00000213699
1.31098	5.90958	10.2376	2.13e-06	7.34e-05	5.44646	FAM32A	ENSG00000105058
5.82157	-2.63398	10.2336	2.14e-06	7.34e-05	5.44292	LINC00311	ENSG00000179219
4.67446	2.26169	10.2332	2.14e-06	7.34e-05	5.4426	ANGPTL4	ENSG00000167772
-2.49272	1.51405	-10.2293	2.15e-06	7.34e-05	5.43914	POLI	ENSG00000101751
3.0238	0.0436258	10.2291	2.15e-06	7.34e-05	5.43904	LINC00707	ENSG00000238266
-1.45627	4.0068	-10.229	2.15e-06	7.34e-05	5.43895	THG1L	ENSG00000113272
-2.79236	1.09844	-10.2244	2.16e-06	7.35e-05	5.43484	STOML1	ENSG00000067221
-2.00401	5.29057	-10.2211	2.16e-06	7.36e-05	5.432	TNFSF10	ENSG00000121858
3.33983	-2.12397	10.2108	2.18e-06	7.41e-05	5.4229	PNPLA1	ENSG00000180316
3.04016	1.10801	10.2027	2.2e-06	7.44e-05	5.41584	NACAD	ENSG00000136274
2.00176	3.32572	10.2	2.2e-06	7.44e-05	5.41341	NA	ENSG00000198555
-2.53744	-1.8511	-10.199	2.2e-06	7.44e-05	5.4126	NFE2L1-DT	ENSG00000263412
2.13326	7.18357	10.1986	2.2e-06	7.44e-05	5.41219	SLC6A8	ENSG00000130821
-1.89614	2.28542	-10.1945	2.21e-06	7.45e-05	5.4086	ERI2	ENSG00000196678
1.30285	3.03908	10.1932	2.21e-06	7.45e-05	5.40749	GPR176	ENSG00000166073
1.23978	5.44897	10.1891	2.22e-06	7.45e-05	5.40388	ZDHHC18	ENSG00000204160
1.26117	4.36793	10.1884	2.22e-06	7.45e-05	5.40323	CNST	ENSG00000162852
1.74322	3.73119	10.183	2.23e-06	7.48e-05	5.39843	SUV39H2	ENSG00000152455
-1.85515	4.11536	-10.1806	2.24e-06	7.48e-05	5.39639	ALDH3B2	ENSG00000132746
-2.64072	2.27279	-10.1748	2.25e-06	7.5e-05	5.39126	MKS1	ENSG00000011143
4.32184	-0.124214	10.1678	2.26e-06	7.54e-05	5.38508	S1PR1	ENSG00000170989
3.77975	-1.63727	10.1594	2.28e-06	7.57e-05	5.37768	LOC101929748	ENSG00000288062
-2.16024	3.25058	-10.159	2.28e-06	7.57e-05	5.37731	ZNF133	ENSG00000125846
-2.83201	-0.250576	-10.1492	2.3e-06	7.6e-05	5.36865	POU6F2	ENSG00000106536
-1.36072	2.80013	-10.1484	2.3e-06	7.6e-05	5.36792	COQ7	ENSG00000167186
6.29141	1.18976	10.1475	2.3e-06	7.6e-05	5.3671	NA	ENSG00000227848
1.83748	3.93685	10.1458	2.31e-06	7.6e-05	5.36564	MARS2	ENSG00000247626
4.56579	-3.6693	10.144	2.31e-06	7.6e-05	5.36404	NA	ENSG00000213060
1.84296	4.78605	10.1393	2.32e-06	7.61e-05	5.35989	DDAH1	ENSG00000153904
1.64699	6.61116	10.1372	2.32e-06	7.61e-05	5.35801	STX6	ENSG00000135823
1.86183	4.98047	10.1364	2.32e-06	7.61e-05	5.3573	ITM2C	ENSG00000135916
-2.83476	0.626774	-10.1287	2.34e-06	7.65e-05	5.35053	NA	ENSG00000233221
-1.56824	2.63807	-10.1241	2.35e-06	7.67e-05	5.3464	ZNF641	ENSG00000167528
1.4898	5.37766	10.1189	2.36e-06	7.69e-05	5.34183	BCORL1	ENSG00000085185
1.64865	5.34719	10.1122	2.37e-06	7.72e-05	5.33592	CDR2L	ENSG00000109089
-3.47716	-1.1918	-10.1107	2.38e-06	7.72e-05	5.33452	PATL2	ENSG00000229474
1.46109	5.25976	10.1044	2.39e-06	7.74e-05	5.32894	NA	ENSG00000230067
-2.61287	-0.0959291	-10.1035	2.39e-06	7.74e-05	5.32818	FAM86C2P	ENSG00000160172
-2.82166	-2.34167	-10.098	2.4e-06	7.77e-05	5.32329	NA	ENSG00000273374
1.27797	4.80644	10.0903	2.42e-06	7.8e-05	5.31649	MAP2K4	ENSG00000065559
1.79176	4.28389	10.0728	2.45e-06	7.91e-05	5.30088	SAMD4A	ENSG00000020577
-1.51322	2.46515	-10.0698	2.46e-06	7.92e-05	5.29822	USP30	ENSG00000135093
-1.84262	0.948829	-10.0637	2.47e-06	7.94e-05	5.29281	AMY2B	ENSG00000240038
1.64809	4.89547	10.0595	2.48e-06	7.94e-05	5.28904	THAP11	ENSG00000168286
1.29636	8.2322	10.0593	2.48e-06	7.94e-05	5.28885	NA	ENSG00000231991
1.92808	2.83555	10.0587	2.48e-06	7.94e-05	5.28835	TMEM81	ENSG00000174529
-1.36224	3.64153	-10.0569	2.49e-06	7.94e-05	5.28673	DIS3L	ENSG00000166938
-3.0777	-1.18585	-10.0521	2.5e-06	7.94e-05	5.28247	CHAD	ENSG00000136457
2.46684	3.27178	10.0509	2.5e-06	7.94e-05	5.28141	ALDH1A2	ENSG00000128918
-2.06418	1.01539	-10.0481	2.51e-06	7.94e-05	5.2789	MLYCD	ENSG00000103150
3.23561	-1.03503	10.0471	2.51e-06	7.94e-05	5.27796	C2orf72	ENSG00000204128
-1.71911	6.90923	-10.0444	2.52e-06	7.94e-05	5.27559	TP63	ENSG00000073282
1.3283	6.79996	10.0437	2.52e-06	7.94e-05	5.2749	OAT	ENSG00000065154
-2.14526	3.22547	-10.0423	2.52e-06	7.94e-05	5.27374	IRF5	ENSG00000128604
1.3021	6.33296	10.0422	2.52e-06	7.94e-05	5.27358	SLC35F2	ENSG00000110660
4.13786	0.0738855	10.0399	2.53e-06	7.95e-05	5.27152	NA	ENSG00000287787
3.26791	0.840714	10.0196	2.57e-06	8.07e-05	5.25345	CD101	ENSG00000134256
-2.71868	0.450047	-10.0152	2.58e-06	8.09e-05	5.24943	AGER	ENSG00000204305
1.36553	5.7474	10.0115	2.59e-06	8.1e-05	5.24616	SLC39A6	ENSG00000141424
1.26253	7.23392	10.0058	2.6e-06	8.13e-05	5.24106	KPNA4	ENSG00000186432
3.30711	1.93091	10.0035	2.61e-06	8.13e-05	5.23899	FZD8	ENSG00000177283
-1.32791	3.21103	-9.99755	2.62e-06	8.16e-05	5.23367	NA	ENSG00000230869
-1.2935	4.20514	-9.99643	2.62e-06	8.16e-05	5.23266	PHYKPL	ENSG00000175309
2.09497	6.89434	9.99439	2.63e-06	8.16e-05	5.23084	HMOX2	ENSG00000103415
3.44163	3.48639	9.98456	2.65e-06	8.22e-05	5.22201	GJB4	ENSG00000189433
-2.02704	3.56759	-9.97482	2.67e-06	8.27e-05	5.21327	LRRC20	ENSG00000172731
-1.19509	3.88181	-9.96812	2.69e-06	8.31e-05	5.20726	ZNF875	ENSG00000181666
2.13257	2.14991	9.96553	2.69e-06	8.32e-05	5.20492	NA	ENSG00000254615
1.68035	6.06697	9.95265	2.72e-06	8.4e-05	5.19334	MRPL18	ENSG00000112110
3.69293	-2.19465	9.94479	2.74e-06	8.44e-05	5.18626	LRRC43	ENSG00000158113
-1.77748	5.26467	-9.94178	2.75e-06	8.44e-05	5.18355	RASA4B	ENSG00000170667
1.56438	8.44839	9.94019	2.75e-06	8.44e-05	5.18212	SERPINB5	ENSG00000206075
1.19629	0.732821	9.93946	2.75e-06	8.44e-05	5.18146	CRISPLD2	ENSG00000103196
1.76817	4.70262	9.93785	2.76e-06	8.44e-05	5.18001	IRX2	ENSG00000170561
-2.59004	1.52303	-9.93466	2.77e-06	8.45e-05	5.17713	NINJ2-AS1	ENSG00000177406
1.83298	7.36114	9.93029	2.78e-06	8.47e-05	5.17319	S100A10	ENSG00000197747
-2.54099	0.463295	-9.91729	2.81e-06	8.54e-05	5.16146	TMEM198B	ENSG00000182796
1.86831	7.1508	9.91668	2.81e-06	8.54e-05	5.16091	NA	ENSG00000275216
1.77097	8.28558	9.91005	2.83e-06	8.58e-05	5.15492	GJB2	ENSG00000165474
-2.32467	3.97518	-9.90682	2.83e-06	8.59e-05	5.152	POLL	ENSG00000166169
-2.20362	2.85084	-9.90046	2.85e-06	8.63e-05	5.14625	MTHFR	ENSG00000177000
-2.70069	0.007089	-9.89644	2.86e-06	8.63e-05	5.14261	FSBP	ENSG00000265817
-3.37194	-2.55299	-9.89601	2.86e-06	8.63e-05	5.14222	NA	ENSG00000285644
2.54776	-1.71554	9.88875	2.88e-06	8.68e-05	5.13565	RPL4P6	ENSG00000230071
-1.25906	3.40599	-9.8841	2.89e-06	8.7e-05	5.13144	NA	ENSG00000264204
-1.42208	3.77203	-9.88244	2.89e-06	8.7e-05	5.12994	HERPUD2	ENSG00000122557
1.46627	6.36878	9.88021	2.9e-06	8.7e-05	5.12792	PPIF	ENSG00000108179
1.91024	9.47359	9.87889	2.9e-06	8.7e-05	5.12672	PGAM1	ENSG00000171314
1.66478	4.02304	9.86638	2.94e-06	8.77e-05	5.11537	DENND5B-AS1	ENSG00000255867
-3.50143	-1.22733	-9.86292	2.94e-06	8.77e-05	5.11224	NA	ENSG00000232354
1.62859	3.8341	9.86272	2.94e-06	8.77e-05	5.11206	SAP30	ENSG00000164105
-1.94502	2.36054	-9.86214	2.95e-06	8.77e-05	5.11153	DUS2	ENSG00000167264
1.3702	5.53423	9.85971	2.95e-06	8.78e-05	5.10932	NSDHL	ENSG00000147383
3.71317	-0.348922	9.85031	2.98e-06	8.83e-05	5.10078	NA	ENSG00000269970
-1.93084	1.86965	-9.85018	2.98e-06	8.83e-05	5.10066	HSF4	ENSG00000102878
1.72868	3.12833	9.84179	3e-06	8.87e-05	5.09304	POMGNT2	ENSG00000144647
1.65934	6.44294	9.8417	3e-06	8.87e-05	5.09296	PRPF38B	ENSG00000134186
2.04462	2.03155	9.8393	3.01e-06	8.87e-05	5.09077	SPATA13	ENSG00000182957
-1.83412	2.29263	-9.8335	3.02e-06	8.9e-05	5.0855	NA	ENSG00000228903
1.6502	8.26436	9.82985	3.03e-06	8.92e-05	5.08217	ANXA5	ENSG00000164111
3.30274	-1.85807	9.82352	3.05e-06	8.95e-05	5.07641	EFNB3	ENSG00000108947
1.23616	7.38558	9.82122	3.05e-06	8.95e-05	5.07432	PTPN1	ENSG00000196396
3.56188	0.145339	9.8207	3.06e-06	8.95e-05	5.07384	GABRQ	ENSG00000268089
3.0049	2.36582	9.81534	3.07e-06	8.98e-05	5.06895	LOC392787	ENSG00000224163
-1.885	-0.0668662	-9.81293	3.08e-06	8.99e-05	5.06675	LINC00923	ENSG00000251209
2.19087	0.614914	9.81092	3.08e-06	8.99e-05	5.06492	STMN3	ENSG00000197457
-3.69108	0.998665	-9.80538	3.1e-06	8.99e-05	5.05987	ZFP3	ENSG00000180787
1.76286	0.0105917	9.8049	3.1e-06	8.99e-05	5.05943	LOC339966	ENSG00000271676
-2.38071	-0.843313	-9.80326	3.1e-06	8.99e-05	5.05794	PIPOX	ENSG00000179761
-1.70235	7.64736	-9.80206	3.11e-06	8.99e-05	5.05684	NOTCH3	ENSG00000074181
1.20741	5.79469	9.79927	3.11e-06	8.99e-05	5.0543	ZPR1	ENSG00000109917
1.67369	6.62256	9.79916	3.11e-06	8.99e-05	5.0542	TENT5B	ENSG00000158246
-2.92731	-1.61606	-9.79893	3.11e-06	8.99e-05	5.05398	NA	ENSG00000272849
1.17698	4.68899	9.79663	3.12e-06	9e-05	5.05188	HOOK3	ENSG00000168172
1.59086	7.10491	9.79283	3.13e-06	9e-05	5.04841	PDLIM5	ENSG00000163110
-2.33667	2.65418	-9.79279	3.13e-06	9e-05	5.04837	SEPSECS	ENSG00000109618
2.46891	2.17767	9.7865	3.15e-06	9.04e-05	5.04263	GJC2	ENSG00000198835
2.75047	2.29988	9.78534	3.15e-06	9.04e-05	5.04156	NA	ENSG00000280287
-2.65432	1.91196	-9.77931	3.17e-06	9.05e-05	5.03605	NA	ENSG00000210140
2.50474	4.79068	9.77798	3.17e-06	9.05e-05	5.03484	SERTAD1	ENSG00000197019
-1.52363	-0.813769	-9.77539	3.18e-06	9.05e-05	5.03246	CD274	ENSG00000120217
1.33479	6.64379	9.7737	3.18e-06	9.05e-05	5.03091	CYB5B	ENSG00000103018
1.35875	8.6127	9.7735	3.18e-06	9.05e-05	5.03074	TCP1	ENSG00000120438
1.64378	0.898397	9.77331	3.19e-06	9.05e-05	5.03056	VGLL1	ENSG00000102243
-4.14467	-3.96975	-9.76865	3.2e-06	9.08e-05	5.02629	NA	ENSG00000286757
-2.0403	1.0006	-9.761	3.22e-06	9.12e-05	5.01929	PRDM5	ENSG00000138738
-1.36017	5.45993	-9.75854	3.23e-06	9.12e-05	5.01704	PITPNM3	ENSG00000091622
1.43229	5.32614	9.75763	3.23e-06	9.12e-05	5.01619	LEMD3	ENSG00000174106
-1.31438	4.41208	-9.75637	3.23e-06	9.12e-05	5.01505	SGSM2	ENSG00000141258
1.21747	4.82076	9.75055	3.25e-06	9.15e-05	5.0097	SH2B3	ENSG00000111252
-3.94771	3.59272	-9.74839	3.26e-06	9.15e-05	5.00772	SLFN5	ENSG00000166750
2.55008	-1.42974	9.74817	3.26e-06	9.15e-05	5.00752	ZNF670-ZNF695	ENSG00000135747
1.38477	6.47565	9.7433	3.27e-06	9.18e-05	5.00306	FTSJ3	ENSG00000108592
-2.08136	3.07233	-9.74083	3.28e-06	9.18e-05	5.00078	RECQL5	ENSG00000108469
4.27296	-1.05053	9.73857	3.28e-06	9.18e-05	4.99871	SAMD14	ENSG00000167100
1.91135	3.19123	9.73721	3.29e-06	9.18e-05	4.99746	POLR1G	ENSG00000117877
1.31525	8.53362	9.73689	3.29e-06	9.18e-05	4.99717	CCT3	ENSG00000163468
-2.11054	0.628641	-9.72803	3.32e-06	9.24e-05	4.98903	GASK1A	ENSG00000144649
-1.28458	4.38695	-9.71964	3.34e-06	9.29e-05	4.98131	ECHDC2	ENSG00000121310
-2.12684	-2.58082	-9.71807	3.34e-06	9.29e-05	4.97986	NA	ENSG00000283959
-1.9922	1.84928	-9.7141	3.36e-06	9.31e-05	4.97621	ZBTB42	ENSG00000179627
1.20505	6.48368	9.71155	3.36e-06	9.31e-05	4.97386	BAIAP2	ENSG00000175866
-3.42454	-1.48043	-9.71054	3.37e-06	9.31e-05	4.97294	EIF2AK3-DT	ENSG00000234028
-1.44732	0.74196	-9.709	3.37e-06	9.31e-05	4.97151	SEMA4G	ENSG00000095539
-1.9979	0.66331	-9.70847	3.37e-06	9.31e-05	4.97103	ZNF528-AS1	ENSG00000269834
-1.64598	2.03723	-9.70602	3.38e-06	9.32e-05	4.96877	CYP4F12	ENSG00000186204
-1.27808	3.81541	-9.70372	3.39e-06	9.32e-05	4.96666	CEP44	ENSG00000164118
1.94325	6.24782	9.70182	3.39e-06	9.32e-05	4.96491	BACH1	ENSG00000156273
-2.55122	3.91046	-9.70066	3.4e-06	9.32e-05	4.96383	RHPN1	ENSG00000158106
-2.39962	3.44148	-9.69716	3.41e-06	9.34e-05	4.96061	PXMP4	ENSG00000101417
-1.65187	0.793524	-9.6894	3.43e-06	9.38e-05	4.95345	NA	ENSG00000284691
1.41421	7.04578	9.68912	3.43e-06	9.38e-05	4.9532	LRRC59	ENSG00000108829
-1.28151	4.06785	-9.68588	3.44e-06	9.39e-05	4.9502	ZNF362	ENSG00000160094
1.85211	-0.480598	9.68499	3.44e-06	9.39e-05	4.94938	RBPMS2	ENSG00000166831
1.1606	5.56488	9.68284	3.45e-06	9.39e-05	4.9474	SENP5	ENSG00000119231
3.00578	-1.77292	9.6817	3.45e-06	9.39e-05	4.94635	SLC16A11	ENSG00000174326
1.44406	3.87597	9.67271	3.48e-06	9.45e-05	4.93804	PACC1	ENSG00000065600
1.41723	5.94578	9.67146	3.49e-06	9.45e-05	4.93689	REST	ENSG00000084093
1.77891	5.27788	9.66112	3.52e-06	9.52e-05	4.92732	LRRC8C	ENSG00000171488
-2.04218	2.3924	-9.65847	3.53e-06	9.52e-05	4.92488	LINC01451	ENSG00000279141
-2.53642	0.0400022	-9.65834	3.53e-06	9.52e-05	4.92475	NA	ENSG00000260285
2.17432	3.58044	9.65512	3.54e-06	9.53e-05	4.92178	WTIP	ENSG00000142279
1.95225	5.03885	9.65425	3.54e-06	9.53e-05	4.92097	ZNF143	ENSG00000166478
-2.66011	-0.500467	-9.64636	3.56e-06	9.59e-05	4.91366	NA	ENSG00000283283
1.61156	6.19211	9.63585	3.6e-06	9.65e-05	4.90392	TMEM165	ENSG00000134851
-1.67729	0.821869	-9.63445	3.6e-06	9.65e-05	4.90263	ZNF385C	ENSG00000187595
-1.76458	1.56875	-9.63293	3.61e-06	9.65e-05	4.90122	ZNF333	ENSG00000160961
1.832	5.39392	9.63272	3.61e-06	9.65e-05	4.90102	PROSER2	ENSG00000148426
-2.91923	2.38234	-9.62145	3.64e-06	9.72e-05	4.89056	MORN4	ENSG00000171160
1.53813	7.65344	9.62095	3.65e-06	9.72e-05	4.8901	MGAT1	ENSG00000131446
-1.45373	1.03581	-9.61936	3.65e-06	9.72e-05	4.88862	C22orf23	ENSG00000128346
-1.63306	4.04827	-9.61925	3.65e-06	9.72e-05	4.88852	METTL25B	ENSG00000143303
1.76401	8.13499	9.61747	3.66e-06	9.72e-05	4.88687	DHX9	ENSG00000135829
-1.44402	1.8682	-9.61633	3.66e-06	9.72e-05	4.8858	ROBO3	ENSG00000154134
1.54242	10.6675	9.61404	3.67e-06	9.72e-05	4.88367	ENO1	ENSG00000074800
-1.75404	3.56163	-9.61125	3.68e-06	9.73e-05	4.88108	RASA4	ENSG00000105808
1.77666	10.5698	9.6095	3.68e-06	9.74e-05	4.87946	SLC2A1	ENSG00000117394
1.5452	6.82806	9.60816	3.69e-06	9.74e-05	4.87821	CCND1	ENSG00000110092
1.59285	6.45226	9.6058	3.7e-06	9.74e-05	4.87602	BCAR1	ENSG00000050820
1.63454	5.53814	9.6002	3.71e-06	9.77e-05	4.87082	TOB1	ENSG00000141232
-1.92206	2.27802	-9.59887	3.72e-06	9.77e-05	4.86957	ZNF517	ENSG00000197363
2.23078	5.52141	9.59852	3.72e-06	9.77e-05	4.86924	TWNK	ENSG00000107815
2.06309	2.8425	9.59709	3.72e-06	9.77e-05	4.86791	LOX	ENSG00000113083
-1.30595	6.11474	-9.59138	3.74e-06	9.79e-05	4.8626	GOLGA2	ENSG00000167110
1.62935	8.08816	9.58956	3.75e-06	9.79e-05	4.86091	KRT18	ENSG00000111057
2.2539	-1.04703	9.58859	3.75e-06	9.79e-05	4.86	COL2A1	ENSG00000139219
1.20214	3.75014	9.58762	3.76e-06	9.79e-05	4.8591	FHDC1	ENSG00000137460
-2.20319	-1.81459	-9.58689	3.76e-06	9.79e-05	4.85842	NA	ENSG00000246465
-3.0197	-0.165457	-9.58276	3.77e-06	9.82e-05	4.85457	DNAJC9-AS1	ENSG00000227540
-1.99104	-0.597911	-9.57779	3.79e-06	9.85e-05	4.84994	NUDT6	ENSG00000170917
1.78349	5.47573	9.57234	3.81e-06	9.88e-05	4.84485	SOWAHC	ENSG00000198142
-2.02137	5.18417	-9.57109	3.81e-06	9.88e-05	4.84369	INPP5D	ENSG00000168918
-2.71493	0.46701	-9.5621	3.84e-06	9.95e-05	4.8353	DNAJC3-DT	ENSG00000247400
-1.74787	2.80701	-9.55971	3.85e-06	9.96e-05	4.83307	SESTD1	ENSG00000187231
1.38152	6.45906	9.55647	3.86e-06	9.97e-05	4.83004	PSMD12	ENSG00000197170
4.35798	-2.49329	9.54667	3.9e-06	0.000100385	4.82088	NA	ENSG00000243415
-1.94762	3.29722	-9.54627	3.9e-06	0.000100385	4.8205	DCAKD	ENSG00000172992
1.62145	3.98795	9.54248	3.91e-06	0.000100598	4.81696	NA	ENSG00000233381
-1.16802	4.34777	-9.53055	3.95e-06	0.000101553	4.80579	EXOSC8	ENSG00000120699
-1.99082	4.15531	-9.52733	3.97e-06	0.000101681	4.80278	TOM1L2	ENSG00000175662
1.32477	7.14708	9.5263	3.97e-06	0.000101681	4.80181	BNC1	ENSG00000169594
-1.41469	2.71768	-9.52303	3.98e-06	0.00010185	4.79875	ZNF558	ENSG00000167785
-3.33047	0.730551	-9.52016	3.99e-06	0.000101983	4.79606	STARD4-AS1	ENSG00000246859
2.41333	1.52647	9.51542	4.01e-06	0.000102289	4.79162	TFPI2	ENSG00000105825
-2.55886	0.247048	-9.5091	4.03e-06	0.000102742	4.78568	ZFAND2A-DT	ENSG00000229043
2.02025	5.04656	9.50142	4.06e-06	0.000103324	4.77848	GPR161	ENSG00000143147
4.315	-0.329123	9.49234	4.09e-06	0.000104043	4.76994	NA	ENSG00000261051
-2.52006	-0.785673	-9.48653	4.11e-06	0.000104307	4.76448	UNC5CL	ENSG00000124602
-1.58395	0.509481	-9.48531	4.12e-06	0.000104307	4.76334	XK	ENSG00000047597
-2.47492	-2.42911	-9.48446	4.12e-06	0.000104307	4.76254	LINC01869	ENSG00000180279
-1.32276	-1.19249	-9.48391	4.12e-06	0.000104307	4.76202	FCHO1	ENSG00000130475
1.67377	5.90927	9.48083	4.14e-06	0.000104462	4.75912	IRS2	ENSG00000185950
-2.01905	1.61088	-9.47947	4.14e-06	0.000104462	4.75784	ZSCAN31	ENSG00000235109
1.49673	7.47809	9.47712	4.15e-06	0.000104496	4.75563	KDM1A	ENSG00000004487
1.09939	5.7705	9.47632	4.15e-06	0.000104496	4.75487	SOAT1	ENSG00000057252
3.14905	0.10942	9.47081	4.17e-06	0.000104886	4.74968	NA	ENSG00000285999
-1.2983	2.25442	-9.46221	4.21e-06	0.000105153	4.74158	TFB1M	ENSG00000029639
-1.83163	-0.659724	-9.46159	4.21e-06	0.000105153	4.74099	NA	ENSG00000231064
1.78611	4.40971	9.46143	4.21e-06	0.000105153	4.74084	LOC728138	ENSG00000261819
1.44181	1.51351	9.4614	4.21e-06	0.000105153	4.74082	ABCG2	ENSG00000118777
1.60666	7.31841	9.46108	4.21e-06	0.000105153	4.74051	GPRC5A	ENSG00000013588
3.0499	8.55943	9.45554	4.23e-06	0.000105549	4.7353	ADM	ENSG00000148926
2.06837	0.0517526	9.45177	4.25e-06	0.000105779	4.73173	MED12L	ENSG00000144893
-1.38071	5.37663	-9.45007	4.25e-06	0.00010581	4.73013	FANCE	ENSG00000112039
1.44523	4.39342	9.4468	4.26e-06	0.000105955	4.72705	ELL	ENSG00000105656
-3.84366	-0.930136	-9.44582	4.27e-06	0.000105955	4.72612	CCDC121	ENSG00000176714
-1.21089	3.80319	-9.44309	4.28e-06	0.000106064	4.72354	ARL6IP6	ENSG00000177917
-1.71552	3.29693	-9.44089	4.29e-06	0.000106064	4.72146	ZBTB22	ENSG00000236104
1.82754	5.58255	9.44058	4.29e-06	0.000106064	4.72117	DDX10	ENSG00000178105
1.23966	6.16839	9.4371	4.3e-06	0.000106268	4.71788	PAF1	ENSG00000006712
-2.07723	1.98878	-9.43144	4.32e-06	0.000106626	4.71254	HOXD9	ENSG00000128709
-1.86585	3.69528	-9.42908	4.33e-06	0.000106626	4.7103	ACSF3	ENSG00000176715
-1.80526	2.97149	-9.42889	4.33e-06	0.000106626	4.71012	KAZALD1	ENSG00000107821
1.2907	6.20212	9.42772	4.34e-06	0.000106626	4.70901	ATP6V1D	ENSG00000100554
-2.63358	0.612941	-9.42661	4.34e-06	0.000106626	4.70797	CSRNP3	ENSG00000178662
-1.20014	3.79945	-9.42367	4.36e-06	0.00010678	4.70518	IFT172	ENSG00000138002
-1.38977	5.55995	-9.42225	4.36e-06	0.000106786	4.70384	C6orf62	ENSG00000112308
-3.45143	-2.34719	-9.42033	4.37e-06	0.000106808	4.70203	LINC02649	ENSG00000215244
1.20327	7.01465	9.41934	4.37e-06	0.000106808	4.70108	CTNNB1	ENSG00000168036
1.31708	7.72139	9.4178	4.38e-06	0.000106827	4.69963	NAA50	ENSG00000121579
1.23331	6.50733	9.41236	4.4e-06	0.000107226	4.69448	USP10	ENSG00000103194
-2.52471	-2.11551	-9.40315	4.44e-06	0.000107783	4.68575	SPAG8	ENSG00000137098
-1.39768	5.39172	-9.40266	4.44e-06	0.000107783	4.68529	LSM14B	ENSG00000149657
4.09794	0.545387	9.40264	4.44e-06	0.000107783	4.68527	NPC1L1	ENSG00000015520
-2.46804	0.138997	-9.39385	4.48e-06	0.000108518	4.67693	NA	ENSG00000284526
1.18108	5.86763	9.3834	4.52e-06	0.000109423	4.66701	MAX	ENSG00000125952
-2.44508	2.39698	-9.38203	4.52e-06	0.000109427	4.66571	AASDH	ENSG00000157426
-1.30283	2.76287	-9.37288	4.56e-06	0.000110211	4.65701	BMPR1B	ENSG00000138696
1.28178	6.38037	9.36627	4.59e-06	0.000110745	4.65072	SF3B4	ENSG00000143368
-1.22268	4.13061	-9.36259	4.6e-06	0.00011087	4.64723	PEX19	ENSG00000162735
2.4658	-1.20245	9.36238	4.61e-06	0.00011087	4.64703	OSR1	ENSG00000143867
-2.97674	0.266876	-9.35856	4.62e-06	0.000111052	4.64339	APOLD1	ENSG00000178878
2.03812	9.66217	9.35796	4.62e-06	0.000111052	4.64282	TPI1	ENSG00000111669
1.55285	11.5204	9.35306	4.64e-06	0.000111334	4.63815	KRT6A	ENSG00000205420
-2.7927	-3.38569	-9.35255	4.65e-06	0.000111334	4.63767	NA	ENSG00000272562
5.14326	-1.23674	9.34933	4.66e-06	0.000111528	4.6346	NA	ENSG00000265451
1.51607	5.01584	9.33849	4.71e-06	0.000112506	4.62426	SHROOM3	ENSG00000138771
1.47675	0.652114	9.33507	4.72e-06	0.000112723	4.62101	ZNF890P	ENSG00000159904
1.15644	7.81591	9.33048	4.74e-06	0.000113006	4.61662	CALM1	ENSG00000198668
1.63093	5.84644	9.32974	4.75e-06	0.000113006	4.61591	GEMIN5	ENSG00000082516
-2.81865	0.0667977	-9.32637	4.76e-06	0.00011322	4.6127	ZNRD1ASP	ENSG00000204623
2.21404	8.56002	9.32244	4.78e-06	0.000113493	4.60894	FAT1	ENSG00000083857
1.35732	3.51537	9.31953	4.79e-06	0.000113662	4.60616	TM2D2	ENSG00000169490
5.22351	-2.47931	9.31107	4.83e-06	0.00011441	4.59808	NA	ENSG00000261026
-1.98899	3.34502	-9.30346	4.86e-06	0.000114944	4.59079	YEATS4	ENSG00000127337
1.23164	4.39948	9.30342	4.86e-06	0.000114944	4.59076	FHL1	ENSG00000022267
-1.46084	3.40376	-9.30138	4.87e-06	0.000115024	4.5888	SLC25A40	ENSG00000075303
1.76662	3.48441	9.29793	4.89e-06	0.000115253	4.5855	PHETA1	ENSG00000198324
-1.70147	2.02252	-9.29581	4.9e-06	0.000115341	4.58347	GOLGA8N	ENSG00000232653
-1.61648	4.80007	-9.29243	4.91e-06	0.000115564	4.58023	NA	ENSG00000244879
-2.14315	3.66569	-9.291	4.92e-06	0.000115579	4.57886	UHRF1BP1	ENSG00000065060
5.49527	-2.63833	9.2826	4.95e-06	0.000116243	4.5708	SP5	ENSG00000204335
1.30795	6.82812	9.28098	4.96e-06	0.000116243	4.56926	POLE3	ENSG00000148229
1.25854	4.8951	9.28095	4.96e-06	0.000116243	4.56922	FAM126B	ENSG00000155744
-2.12556	2.58075	-9.27841	4.97e-06	0.000116378	4.56679	C17orf75	ENSG00000108666
2.0095	3.59272	9.27686	4.98e-06	0.000116407	4.56531	MON1A	ENSG00000164077
2.54598	-1.53575	9.27184	5e-06	0.000116643	4.56048	NA	ENSG00000235674
-2.27778	5.43542	-9.27119	5.01e-06	0.000116643	4.55986	PPP1R10	ENSG00000204569
1.22041	5.57468	9.27087	5.01e-06	0.000116643	4.55955	TRAF2	ENSG00000127191
-2.08869	1.81556	-9.2685	5.02e-06	0.000116761	4.55728	ZNF280D	ENSG00000137871
1.69414	6.08091	9.25998	5.06e-06	0.000117447	4.54909	SOX15	ENSG00000129194
1.11237	3.49956	9.25961	5.06e-06	0.000117447	4.54874	NA	ENSG00000213956
-2.48136	1.82679	-9.25621	5.08e-06	0.00011768	4.54547	KCP	ENSG00000135253
1.46253	2.39443	9.25387	5.09e-06	0.000117789	4.54322	RFTN1	ENSG00000131378
-1.70905	1.62397	-9.2524	5.09e-06	0.000117789	4.5418	LINC01748	ENSG00000226476
-3.59863	-1.95885	-9.25144	5.1e-06	0.000117789	4.54088	FIBIN	ENSG00000176971
-2.35633	1.10394	-9.24535	5.13e-06	0.000118079	4.53502	PLA2G6	ENSG00000184381
1.40363	4.8144	9.24533	5.13e-06	0.000118079	4.53501	UBALD1	ENSG00000153443
-1.6742	5.68751	-9.24502	5.13e-06	0.000118079	4.5347	STX16	ENSG00000124222
3.91261	-2.74681	9.24115	5.15e-06	0.000118365	4.53098	NA	ENSG00000270640
-2.01701	-2.02921	-9.23692	5.17e-06	0.000118597	4.5269	PLIN1	ENSG00000166819
2.00317	2.83987	9.23654	5.17e-06	0.000118597	4.52654	VGLL3	ENSG00000206538
-1.70921	1.84846	-9.23139	5.19e-06	0.000119026	4.52158	GOLGA8O	ENSG00000206127
1.99953	-0.250014	9.22994	5.2e-06	0.000119042	4.52018	ZFP92	ENSG00000189420
-3.43658	-1.71511	-9.22877	5.21e-06	0.000119042	4.51905	MATN1-AS1	ENSG00000186056
1.39385	0.115425	9.22416	5.23e-06	0.000119116	4.51461	GPR137C	ENSG00000180998
2.13654	5.42935	9.22393	5.23e-06	0.000119116	4.51438	SACS	ENSG00000151835
1.48068	5.31738	9.22293	5.24e-06	0.000119116	4.51342	SGMS2	ENSG00000164023
-3.37603	-3.75882	-9.22095	5.24e-06	0.000119116	4.51151	NA	ENSG00000267546
-1.3724	2.9693	-9.22055	5.25e-06	0.000119116	4.51112	RFFL	ENSG00000092871
3.74746	-1.95796	9.21805	5.26e-06	0.000119116	4.50871	CEP295NL	ENSG00000178404
2.71752	-0.908485	9.21779	5.26e-06	0.000119116	4.50846	NA	ENSG00000255303
-1.31992	2.94021	-9.21758	5.26e-06	0.000119116	4.50826	MTHFSD	ENSG00000103248
3.40107	-1.8368	9.21702	5.26e-06	0.000119116	4.50771	NA	ENSG00000283511
1.9367	0.982702	9.21554	5.27e-06	0.000119144	4.50629	HS3ST3A1	ENSG00000153976
-1.45127	5.05922	-9.21304	5.28e-06	0.000119221	4.50387	GADD45A	ENSG00000116717
-2.75362	-1.78148	-9.21127	5.29e-06	0.000119221	4.50216	ZNF135	ENSG00000176293
1.10655	3.76209	9.21118	5.29e-06	0.000119221	4.50208	NA	ENSG00000278943
1.15902	4.0173	9.20713	5.31e-06	0.000119443	4.49817	LPCAT2	ENSG00000087253
1.54576	4.33171	9.20575	5.32e-06	0.000119443	4.49684	DNAJB6P1	ENSG00000254612
-2.30924	2.07299	-9.20553	5.32e-06	0.000119443	4.49662	TRIM2	ENSG00000109654
-1.46387	3.22173	-9.20014	5.35e-06	0.000119906	4.49142	CSAD	ENSG00000139631
1.24885	7.00507	9.19767	5.36e-06	0.000120045	4.48903	TRIP10	ENSG00000125733
1.64668	4.6279	9.19089	5.39e-06	0.000120667	4.48247	FBXL18	ENSG00000155034
1.86398	5.9685	9.18714	5.41e-06	0.000120952	4.47884	GRWD1	ENSG00000105447
-2.26775	3.24958	-9.18526	5.42e-06	0.000120962	4.47701	SLC9A8	ENSG00000197818
2.36518	8.74272	9.18448	5.43e-06	0.000120962	4.47627	FSCN1	ENSG00000075618
2.73939	1.5682	9.18342	5.43e-06	0.000120962	4.47524	ANKRD37	ENSG00000186352
-2.27737	2.02772	-9.18212	5.44e-06	0.000120962	4.47397	TRIM45	ENSG00000134253
2.10156	4.77552	9.18087	5.44e-06	0.000120962	4.47277	FLVCR1	ENSG00000162769
-1.26261	4.91645	-9.17985	5.45e-06	0.000120962	4.47178	AP1G2	ENSG00000213983
1.568	1.90193	9.17691	5.46e-06	0.000121158	4.46893	FGFR1	ENSG00000077782
-1.39276	1.54558	-9.16888	5.5e-06	0.00012193	4.46115	PAPLN	ENSG00000100767
1.41631	6.90899	9.16568	5.52e-06	0.000122157	4.45805	ERF	ENSG00000105722
3.23739	-1.48621	9.16446	5.53e-06	0.000122161	4.45686	PALM3	ENSG00000187867
1.35624	6.36434	9.16014	5.55e-06	0.000122517	4.45268	EIF4E	ENSG00000151247
1.76141	6.48101	9.15652	5.57e-06	0.000122794	4.44916	NXF1	ENSG00000162231
-2.30743	4.46781	-9.15209	5.59e-06	0.000123166	4.44485	SLC35C2	ENSG00000080189
1.20366	7.90021	9.14884	5.61e-06	0.000123268	4.44171	G3BP2	ENSG00000138757
1.26732	4.9004	9.14883	5.61e-06	0.000123268	4.4417	DUSP11	ENSG00000144048
-1.45668	3.7353	-9.14539	5.63e-06	0.000123527	4.43835	SPRYD3	ENSG00000167778
1.64857	3.14732	9.13708	5.67e-06	0.000124139	4.43027	NIPAL1	ENSG00000163293
1.75054	6.52055	9.1366	5.67e-06	0.000124139	4.42981	DNTTIP2	ENSG00000067334
-1.99211	4.28326	-9.13656	5.67e-06	0.000124139	4.42976	PYCR2	ENSG00000143811
1.95891	5.13194	9.12716	5.72e-06	0.000124932	4.42062	KCNK1	ENSG00000135750
1.55972	6.22181	9.12662	5.73e-06	0.000124932	4.42009	POLR1B	ENSG00000125630
1.3583	6.01405	9.12621	5.73e-06	0.000124932	4.41969	DAXX	ENSG00000204209
-1.89595	1.13052	-9.12406	5.74e-06	0.000125046	4.4176	LYPD6	ENSG00000187123
1.31317	5.14557	9.12073	5.76e-06	0.000125299	4.41436	FAM136A	ENSG00000035141
-1.76328	1.545	-9.11861	5.77e-06	0.00012541	4.41229	ZNF449	ENSG00000173275
1.76986	2.06995	9.1061	5.84e-06	0.000126742	4.40009	SLC45A3	ENSG00000158715
-1.79198	1.38869	-9.10498	5.84e-06	0.000126742	4.399	C21orf58	ENSG00000160298
1.6021	4.06085	9.0979	5.88e-06	0.000127445	4.39209	TFB2M	ENSG00000162851
1.88032	-0.351758	9.09617	5.89e-06	0.000127512	4.39041	LRRC69	ENSG00000214954
-1.36265	4.95934	-9.09195	5.91e-06	0.000127655	4.38628	CEP164	ENSG00000110274
2.85007	5.71823	9.09111	5.92e-06	0.000127655	4.38546	AMIGO2	ENSG00000139211
-2.19419	3.22668	-9.09058	5.92e-06	0.000127655	4.38495	ALPK1	ENSG00000073331
1.63042	3.50288	9.09036	5.92e-06	0.000127655	4.38473	CLU	ENSG00000120885
-1.66543	2.78089	-9.08802	5.94e-06	0.000127796	4.38245	ANGEL2	ENSG00000174606
-1.52458	3.94425	-9.08506	5.95e-06	0.000128013	4.37955	TRAPPC13	ENSG00000113597
-3.04846	-2.57295	-9.08322	5.96e-06	0.000128096	4.37775	NA	ENSG00000262703
2.55865	1.54335	9.07932	5.98e-06	0.000128426	4.37394	KRT87P	ENSG00000135477
-2.58122	-0.417518	-9.07744	5.99e-06	0.000128515	4.3721	NA	ENSG00000283167
1.58461	3.83655	9.07479	6.01e-06	0.000128696	4.36951	ARID3A	ENSG00000116017
-1.32003	2.99089	-9.07351	6.02e-06	0.000128713	4.36826	RAD51D	ENSG00000185379
1.5033	5.33008	9.06498	6.06e-06	0.000129607	4.35991	FBXO31	ENSG00000103264
-1.49054	3.87955	-9.05937	6.1e-06	0.000130152	4.35441	TFAP2C	ENSG00000087510
1.50612	5.93059	9.05567	6.12e-06	0.000130362	4.35078	SUGT1	ENSG00000165416
-2.17513	2.93812	-9.05538	6.12e-06	0.000130362	4.3505	NA	ENSG00000272645
2.9341	-0.928202	9.05409	6.13e-06	0.000130381	4.34923	NA	ENSG00000214144
-1.46264	3.426	-9.04805	6.16e-06	0.000130984	4.3433	CREB3L2	ENSG00000182158
-1.51504	3.60556	-9.04383	6.19e-06	0.000131364	4.33917	RAD9A	ENSG00000172613
4.95551	-2.07958	9.03982	6.21e-06	0.00013172	4.33523	CAMKV	ENSG00000164076
1.57381	4.49678	9.0368	6.23e-06	0.000131954	4.33227	NA	ENSG00000263535
-1.67475	1.92388	-9.0338	6.25e-06	0.000132187	4.32932	TTC32	ENSG00000183891
3.29148	-2.25375	9.02	6.33e-06	0.000133773	4.31575	MYPN	ENSG00000138347
-1.64089	0.306679	-9.01558	6.35e-06	0.000134189	4.31141	LOC100507291	ENSG00000248932
2.03647	-0.0429389	9.00649	6.41e-06	0.000135072	4.30246	NA	ENSG00000228328
-1.70991	2.58051	-9.00638	6.41e-06	0.000135072	4.30235	ACAD10	ENSG00000111271
1.68369	4.92685	9.00483	6.42e-06	0.000135128	4.30082	GJC1	ENSG00000182963
1.4097	5.18974	9.00011	6.45e-06	0.000135449	4.29617	BYSL	ENSG00000112578
-1.63645	0.360659	-9.00008	6.45e-06	0.000135449	4.29614	RHOBTB1	ENSG00000072422
-2.25644	0.60179	-8.99677	6.47e-06	0.000135698	4.29288	STRADA	ENSG00000266173
1.68782	4.31513	8.9959	6.47e-06	0.000135698	4.29203	CPNE8	ENSG00000139117
1.42272	5.29603	8.99476	6.48e-06	0.000135702	4.2909	RPAP3	ENSG00000005175
1.14816	2.50816	8.98363	6.55e-06	0.000136915	4.27992	NA	ENSG00000256211
1.40919	4.367	8.98215	6.56e-06	0.000136915	4.27845	SMIM3	ENSG00000256235
1.35847	3.56193	8.98202	6.56e-06	0.000136915	4.27832	STXBP4	ENSG00000166263
-1.29126	3.79351	-8.97953	6.57e-06	0.000137093	4.27587	MST1R	ENSG00000164078
-3.82319	-1.3897	-8.97753	6.59e-06	0.000137209	4.2739	TMEM169	ENSG00000163449
-1.29872	3.89948	-8.97357	6.61e-06	0.00013758	4.26998	FAM111A	ENSG00000166801
1.27663	4.2858	8.96863	6.64e-06	0.000138043	4.26509	MTRF1L	ENSG00000112031
-1.44401	3.81935	-8.96782	6.65e-06	0.000138043	4.2643	SMG9	ENSG00000105771
-1.88902	1.22716	-8.96441	6.67e-06	0.000138346	4.26093	TMEM147-AS1	ENSG00000236144
1.3599	10.2324	8.95929	6.7e-06	0.000138708	4.25586	ANXA2	ENSG00000182718
1.46901	5.98509	8.95862	6.7e-06	0.000138708	4.2552	TRAF4	ENSG00000076604
1.53249	6.8973	8.95785	6.71e-06	0.000138708	4.25443	RBM25	ENSG00000119707
3.39324	-1.61844	8.957	6.71e-06	0.000138708	4.2536	TMTC1	ENSG00000133687
-2.2525	1.59639	-8.95618	6.72e-06	0.000138708	4.25279	TMEM143	ENSG00000161558
-2.77226	-0.0792423	-8.95165	6.75e-06	0.000138982	4.24829	NA	ENSG00000262681
-1.34974	2.88388	-8.95148	6.75e-06	0.000138982	4.24813	TECPR1	ENSG00000205356
2.28068	1.36419	8.95083	6.75e-06	0.000138982	4.24749	PIK3AP1	ENSG00000155629
-1.78744	-0.260387	-8.94541	6.79e-06	0.000139336	4.24212	LINC00471	ENSG00000181798
1.35587	7.45378	8.94502	6.79e-06	0.000139336	4.24173	SAT1	ENSG00000130066
2.76756	0.899568	8.94469	6.79e-06	0.000139336	4.2414	NA	ENSG00000229512
-2.12849	4.19301	-8.94327	6.8e-06	0.000139336	4.23999	MAU2	ENSG00000129933
3.2524	-1.79556	8.94219	6.81e-06	0.000139336	4.23893	DHH	ENSG00000139549
-1.63512	2.36996	-8.94165	6.81e-06	0.000139336	4.23839	WDSUB1	ENSG00000196151
1.134	1.48207	8.93927	6.83e-06	0.000139509	4.23603	NA	ENSG00000235325
1.26381	2.89897	8.93303	6.87e-06	0.000140194	4.22984	PSPC1P1	ENSG00000227879
2.16657	6.86365	8.92998	6.89e-06	0.000140364	4.22682	NA	ENSG00000226415
-2.7267	0.672964	-8.9296	6.89e-06	0.000140364	4.22644	NA	ENSG00000210135
1.3187	7.01577	8.92262	6.94e-06	0.000141154	4.21951	ARL6IP1	ENSG00000170540
-1.83515	2.8027	-8.92081	6.95e-06	0.000141252	4.21772	SRBD1	ENSG00000068784
-1.42772	1.10707	-8.91811	6.97e-06	0.000141472	4.21503	NA	ENSG00000228960
-1.51641	3.18858	-8.91618	6.98e-06	0.000141588	4.21311	APBB3	ENSG00000113108
1.12505	1.48622	8.91337	7e-06	0.000141779	4.21032	NA	ENSG00000224061
1.67952	4.42543	8.91066	7.02e-06	0.000141779	4.20762	BICD1	ENSG00000151746
2.62775	1.40319	8.90995	7.02e-06	0.000141779	4.20692	DNAH11	ENSG00000105877
-1.74256	2.8719	-8.90991	7.02e-06	0.000141779	4.20688	THAP6	ENSG00000174796
-1.68906	3.17993	-8.90943	7.02e-06	0.000141779	4.2064	RNF135	ENSG00000181481
-1.62003	2.38893	-8.90081	7.08e-06	0.000142803	4.19783	ZMYM6	ENSG00000163867
1.73133	2.46094	8.89861	7.1e-06	0.000142817	4.19564	ARHGDIB	ENSG00000111348
2.05239	6.05496	8.89687	7.11e-06	0.000142817	4.19391	DHX37	ENSG00000150990
1.70677	3.33252	8.89659	7.11e-06	0.000142817	4.19363	SPRY1	ENSG00000164056
-2.16255	1.28691	-8.89648	7.11e-06	0.000142817	4.19352	PPP1R3E	ENSG00000235194
1.55571	0.60543	8.89388	7.13e-06	0.000142956	4.19092	MAMLD1	ENSG00000013619
-1.04892	5.34631	-8.89335	7.13e-06	0.000142956	4.1904	CYTH2	ENSG00000105443
1.08233	3.98765	8.8913	7.15e-06	0.000142963	4.18836	SNIP1	ENSG00000163877
-1.41107	2.61768	-8.89119	7.15e-06	0.000142963	4.18825	PRPF40B	ENSG00000110844
-1.91137	2.29991	-8.88881	7.16e-06	0.000143144	4.18588	NUF2	ENSG00000143228
-1.16995	6.0798	-8.88338	7.2e-06	0.000143604	4.18047	NA	ENSG00000228327
-1.7646	1.14776	-8.88335	7.2e-06	0.000143604	4.18044	C11orf45	ENSG00000174370
1.11331	7.7801	8.88029	7.22e-06	0.000143881	4.17738	MAPRE1	ENSG00000101367
1.24006	5.86491	8.87772	7.24e-06	0.000143912	4.17482	ALDOC	ENSG00000109107
2.60747	-0.431877	8.87749	7.24e-06	0.000143912	4.1746	CAPN8	ENSG00000203697
3.03554	7.00424	8.87597	7.25e-06	0.000143912	4.17308	RCAN1	ENSG00000159200
-3.12369	-0.18022	-8.87589	7.25e-06	0.000143912	4.173	TMPO-AS1	ENSG00000257167
-2.23298	-1.70593	-8.87286	7.27e-06	0.000144186	4.16997	CCDC169	ENSG00000242715
2.97836	0.444441	8.87163	7.28e-06	0.000144212	4.16875	TSPY26P	ENSG00000235217
-1.32839	-1.02027	-8.86514	7.33e-06	0.000144964	4.16227	NA	ENSG00000251442
-2.20822	0.493547	-8.86206	7.35e-06	0.000145248	4.15919	NA	ENSG00000280254
-1.58848	3.66827	-8.86028	7.36e-06	0.000145257	4.15742	DCAF8	ENSG00000132716
1.11901	7.56623	8.85992	7.36e-06	0.000145257	4.15706	PLS3	ENSG00000102024
1.62878	5.37655	8.85854	7.37e-06	0.000145305	4.15568	P3H2	ENSG00000090530
-2.28613	-0.789075	-8.85591	7.39e-06	0.000145341	4.15305	NA	ENSG00000247903
1.31447	5.73665	8.85526	7.4e-06	0.000145341	4.1524	PPAT	ENSG00000128059
2.71576	7.20611	8.8546	7.4e-06	0.000145341	4.15173	EPHA2	ENSG00000142627
1.34511	2.33161	8.85416	7.4e-06	0.000145341	4.1513	TRMT44	ENSG00000155275
-2.06322	1.68744	-8.85107	7.43e-06	0.000145496	4.1482	IL15RA	ENSG00000134470
-2.78715	5.6806	-8.851	7.43e-06	0.000145496	4.14814	HES2	ENSG00000069812
-2.25666	-1.29281	-8.84733	7.45e-06	0.000145551	4.14447	RFESD	ENSG00000175449
-2.76179	-0.136552	-8.84697	7.46e-06	0.000145551	4.1441	NA	ENSG00000228050
1.15533	5.78117	8.84683	7.46e-06	0.000145551	4.14397	SOX13	ENSG00000143842
-1.56315	-1.82493	-8.84651	7.46e-06	0.000145551	4.14365	NA	ENSG00000235052
2.90332	1.73442	8.84412	7.48e-06	0.000145742	4.14125	MT1L	ENSG00000260549
2.19214	4.04002	8.84137	7.5e-06	0.000145984	4.1385	LHX6	ENSG00000106852
-1.54535	3.44046	-8.83981	7.51e-06	0.000146059	4.13694	POLM	ENSG00000122678
-1.70718	4.92975	-8.83498	7.54e-06	0.000146594	4.1321	RGS3	ENSG00000138835
1.16739	6.1661	8.83365	7.55e-06	0.000146638	4.13077	RAB35	ENSG00000111737
3.40425	4.10889	8.83017	7.58e-06	0.000146864	4.12728	HSPA1L	ENSG00000204390
-2.99602	2.09283	-8.83001	7.58e-06	0.000146864	4.12713	CH507-42P11.6	ENSG00000280179
-2.243	0.951729	-8.82807	7.59e-06	0.000146939	4.12519	NA	ENSG00000269001
1.1529	4.88152	8.82746	7.6e-06	0.000146939	4.12457	GPN2	ENSG00000142751
2.40992	4.03485	8.82203	7.64e-06	0.000147469	4.11912	LSP1P5	ENSG00000232527
1.68427	0.708606	8.82168	7.64e-06	0.000147469	4.11878	NA	ENSG00000272078
-1.50414	5.43384	-8.81103	7.72e-06	0.00014884	4.10809	TMEM184A	ENSG00000164855
-1.7733	1.37271	-8.80856	7.74e-06	0.00014905	4.10561	MTERF2	ENSG00000120832
1.17454	5.99824	8.79929	7.8e-06	0.000150136	4.0963	AKIRIN1	ENSG00000174574
-1.86233	2.6977	-8.79839	7.81e-06	0.000150136	4.09539	TRIM69	ENSG00000185880
-2.22472	-1.18917	-8.79736	7.82e-06	0.000150136	4.09435	ATP6V0E2-AS1	ENSG00000204934
-2.43604	1.75728	-8.79605	7.83e-06	0.000150136	4.09304	GSAP	ENSG00000186088
2.09436	5.82793	8.79575	7.83e-06	0.000150136	4.09274	TUBB2A	ENSG00000137267
-1.67136	1.83115	-8.79499	7.84e-06	0.000150136	4.09198	NA	ENSG00000280018
1.30228	6.68098	8.79374	7.85e-06	0.000150173	4.09072	PEG10	ENSG00000242265
-2.20933	1.43813	-8.79016	7.87e-06	0.000150547	4.08712	IRAK1BP1	ENSG00000146243
1.35775	4.44912	8.78869	7.88e-06	0.000150615	4.08564	WRAP53	ENSG00000141499
1.18131	5.1698	8.78521	7.91e-06	0.000150853	4.08214	RNF4	ENSG00000063978
2.51001	0.237241	8.78506	7.91e-06	0.000150853	4.08199	RCOR2	ENSG00000167771
-1.62302	-0.749668	-8.78263	7.93e-06	0.000151063	4.07953	PSMG3-AS1	ENSG00000230487
2.2484	6.43161	8.7809	7.94e-06	0.00015117	4.0778	PKP2	ENSG00000057294
-1.52017	2.16521	-8.77777	7.97e-06	0.000151357	4.07464	TMEM107	ENSG00000179029
-2.0725	1.84668	-8.77764	7.97e-06	0.000151357	4.07451	IPP	ENSG00000197429
-2.35837	0.761175	-8.77374	8e-06	0.000151782	4.07059	OSCP1	ENSG00000116885
2.94394	6.05837	8.76962	8.03e-06	0.000152079	4.06643	ETS1	ENSG00000134954
-2.35685	0.468606	-8.76928	8.03e-06	0.000152079	4.06609	NA	ENSG00000230074
-1.1388	3.01732	-8.76876	8.04e-06	0.000152079	4.06556	RWDD2B	ENSG00000156253
1.52904	6.29071	8.76679	8.05e-06	0.000152125	4.06358	LARP4	ENSG00000161813
2.23615	4.6408	8.76648	8.06e-06	0.000152125	4.06326	NA	ENSG00000258645
-2.2502	-3.7559	-8.76441	8.07e-06	0.000152285	4.06118	LOC105375421	ENSG00000284523
-1.37008	1.68307	-8.76119	8.1e-06	0.000152615	4.05792	RNF215	ENSG00000099999
-2.3745	-0.291187	-8.76009	8.1e-06	0.000152633	4.05682	ANKRD24	ENSG00000089847
3.52995	0.110647	8.75804	8.12e-06	0.00015279	4.05475	UBE2D3-AS1	ENSG00000246560
1.15954	7.99509	8.75696	8.13e-06	0.000152806	4.05366	CCT5	ENSG00000150753
1.18354	4.37555	8.75528	8.14e-06	0.00015291	4.05197	NA	ENSG00000213080
1.01507	6.22357	8.75052	8.18e-06	0.000153388	4.04716	NPTN	ENSG00000156642
1.99787	6.39768	8.75009	8.18e-06	0.000153388	4.04673	KLF6	ENSG00000067082
2.19183	0.610577	8.74873	8.19e-06	0.000153447	4.04535	NA	ENSG00000226284
-1.2757	3.47574	-8.74583	8.22e-06	0.000153733	4.04242	AGAP12P	ENSG00000265018
1.04	6.40047	8.74219	8.25e-06	0.00015413	4.03874	HEXIM1	ENSG00000186834
-1.54706	2.47608	-8.74041	8.26e-06	0.000154153	4.03694	RABL2A	ENSG00000144134
1.3891	5.38477	8.7401	8.26e-06	0.000154153	4.03663	WDR3	ENSG00000065183
-1.90668	-0.0696792	-8.73684	8.29e-06	0.000154388	4.03333	NA	ENSG00000213433
-1.94082	2.55635	-8.73633	8.29e-06	0.000154388	4.03282	SGK3	ENSG00000104205
-2.42088	0.255882	-8.73563	8.3e-06	0.000154388	4.03211	SMIM10L2A	ENSG00000178947
-1.88204	-3.37723	-8.73426	8.31e-06	0.000154449	4.03072	NFAM1	ENSG00000235568
-3.98694	-1.08853	-8.73233	8.32e-06	0.000154592	4.02878	NA	ENSG00000277287
1.2209	5.29692	8.72468	8.39e-06	0.000155595	4.02103	PPID	ENSG00000171497
1.58685	-0.372971	8.72274	8.4e-06	0.000155743	4.01907	NA	ENSG00000272696
1.18868	6.11365	8.71921	8.43e-06	0.000156132	4.01549	DUSP14	ENSG00000276023
1.51264	6.43271	8.71515	8.46e-06	0.000156208	4.01138	DIS3	ENSG00000083520
-1.27984	1.58443	-8.71479	8.47e-06	0.000156208	4.01101	NA	ENSG00000278903
-1.30859	0.942919	-8.71436	8.47e-06	0.000156208	4.01057	ASNS	ENSG00000070669
1.60729	8.26297	8.71404	8.47e-06	0.000156208	4.01025	GSPT1	ENSG00000103342
1.0976	4.70876	8.71393	8.47e-06	0.000156208	4.01014	CDR2	ENSG00000140743
-2.98389	2.16897	-8.70503	8.55e-06	0.000157416	4.00111	LINC00319	ENSG00000188660
-1.28789	0.430132	-8.70376	8.56e-06	0.000157459	3.99983	NGF	ENSG00000134259
-1.42394	2.66343	-8.70284	8.57e-06	0.000157459	3.9989	PLCB1	ENSG00000182621
-2.14335	0.315703	-8.70076	8.58e-06	0.000157632	3.99678	TNNI1	ENSG00000159173
1.39531	7.79105	8.69663	8.62e-06	0.000157936	3.99258	EIF5B	ENSG00000158417
-2.52116	0.712961	-8.69592	8.62e-06	0.000157936	3.99187	LINC01089	ENSG00000212694
2.9991	-1.3585	8.69577	8.63e-06	0.000157936	3.99171	BAAT	ENSG00000136881
-2.35884	0.55621	-8.69499	8.63e-06	0.000157936	3.99093	LOC100287896	ENSG00000254837
-1.44014	4.46344	-8.69247	8.65e-06	0.000158179	3.98836	DDX59	ENSG00000118197
-3.5768	-1.83055	-8.68824	8.69e-06	0.000158684	3.98407	FAM167B	ENSG00000183615
-1.6064	4.96975	-8.68445	8.72e-06	0.000159102	3.98022	SLC35E2B	ENSG00000189339
-1.2494	4.65149	-8.68365	8.73e-06	0.000159102	3.9794	LMO4	ENSG00000143013
-1.41383	4.04606	-8.68114	8.75e-06	0.000159268	3.97685	USP20	ENSG00000136878
1.96833	2.42732	8.6807	8.75e-06	0.000159268	3.9764	SYDE1	ENSG00000105137
2.78467	0.720606	8.67651	8.79e-06	0.000159772	3.97214	NA	ENSG00000241478
-1.81454	-1.28049	-8.67075	8.84e-06	0.000160523	3.96627	CES4A	ENSG00000172824
-1.44412	3.54998	-8.66788	8.86e-06	0.000160824	3.96336	GK5	ENSG00000175066
-1.49459	-0.475053	-8.66053	8.93e-06	0.000161679	3.95587	NA	ENSG00000268049
4.58473	-0.00573361	8.66042	8.93e-06	0.000161679	3.95576	IQCN	ENSG00000130518
-1.30543	4.05225	-8.65915	8.94e-06	0.000161679	3.95446	TAFAZZIN	ENSG00000102125
-1.29197	3.90233	-8.65871	8.94e-06	0.000161679	3.95401	SMARCAL1	ENSG00000138375
1.04931	9.02613	8.65339	8.99e-06	0.000162372	3.94859	ACTN1	ENSG00000072110
5.07107	0.218294	8.65039	9.01e-06	0.000162698	3.94554	HIF1A-AS3	ENSG00000258667
1.8455	3.90686	8.64509	9.06e-06	0.000163268	3.94012	NA	ENSG00000273760
-1.32121	4.79055	-8.64495	9.06e-06	0.000163268	3.93998	SH3D19	ENSG00000109686
1.48209	3.24163	8.64143	9.09e-06	0.000163515	3.93639	FAM102B	ENSG00000162636
-1.43552	-0.90173	-8.6414	9.09e-06	0.000163515	3.93636	NR2F2-AS1	ENSG00000247809
1.06247	4.55598	8.63934	9.11e-06	0.000163515	3.93426	NGDN	ENSG00000129460
-1.12476	1.99012	-8.63923	9.11e-06	0.000163515	3.93415	SPSB2	ENSG00000111671
2.49781	1.48958	8.63879	9.12e-06	0.000163515	3.9337	TUBB4A	ENSG00000104833
-1.75386	-1.61565	-8.63769	9.13e-06	0.000163544	3.93257	THAP7-AS1	ENSG00000230513
3.63518	-1.60981	8.63533	9.15e-06	0.000163766	3.93016	NA	ENSG00000215007
0.999824	3.11865	8.63428	9.16e-06	0.000163766	3.92909	PLAGL1	ENSG00000118495
-1.56431	2.59811	-8.63354	9.16e-06	0.000163766	3.92833	ANKMY1	ENSG00000144504
-3.44083	-2.046	-8.63157	9.18e-06	0.000163935	3.92632	SLC16A6	ENSG00000108932
1.4184	6.34771	8.62843	9.21e-06	0.00016429	3.92311	DUSP7	ENSG00000164086
2.0011	-0.00844713	8.62544	9.24e-06	0.000164581	3.92005	NA	ENSG00000272604
1.72095	4.66798	8.62479	9.24e-06	0.000164581	3.91939	RAB3B	ENSG00000169213
1.20835	7.06535	8.6233	9.26e-06	0.000164674	3.91787	CCDC47	ENSG00000108588
-1.40726	4.3118	-8.61919	9.29e-06	0.00016519	3.91366	LIMK1	ENSG00000106683
-2.64199	0.0864075	-8.61623	9.32e-06	0.000165398	3.91064	PRSS27	ENSG00000172382
-1.75567	2.81055	-8.6152	9.33e-06	0.000165398	3.90958	GEN1	ENSG00000178295
-1.08282	3.24306	-8.61282	9.35e-06	0.000165398	3.90714	DPH1	ENSG00000108963
-1.31153	2.28854	-8.61253	9.35e-06	0.000165398	3.90685	CCDC24	ENSG00000159214
-1.25353	3.84483	-8.61251	9.35e-06	0.000165398	3.90683	DNAJC16	ENSG00000116138
-2.16445	-2.24116	-8.61245	9.35e-06	0.000165398	3.90677	NA	ENSG00000277687
1.1183	4.60503	8.60794	9.4e-06	0.000165983	3.90214	MAD2L1BP	ENSG00000124688
1.4632	11.1954	8.59857	9.48e-06	0.000167363	3.89254	PKM	ENSG00000067225
-3.94892	-3.56456	-8.59672	9.5e-06	0.000167519	3.89064	NA	ENSG00000272791
-1.59696	-0.572607	-8.59409	9.52e-06	0.000167802	3.88795	LINC01410	ENSG00000238113
1.10086	5.01236	8.58946	9.57e-06	0.000168416	3.8832	EIF4A1P2	ENSG00000235001
-2.18099	1.83307	-8.58477	9.61e-06	0.000168756	3.87838	ZNF347	ENSG00000197937
-2.06031	1.03724	-8.58407	9.62e-06	0.000168756	3.87766	RGS11	ENSG00000076344
1.18165	5.34045	8.5839	9.62e-06	0.000168756	3.87749	NIP7	ENSG00000132603
-1.86097	2.20617	-8.58286	9.63e-06	0.000168756	3.87642	NA	ENSG00000223745
2.58132	5.22332	8.58203	9.64e-06	0.000168756	3.87558	KCTD12	ENSG00000178695
-2.25178	-2.325	-8.58153	9.64e-06	0.000168756	3.87506	NA	ENSG00000228878
1.32416	6.60856	8.58046	9.65e-06	0.000168756	3.87397	SSH1	ENSG00000084112
3.8944	2.43502	8.58023	9.65e-06	0.000168756	3.87373	ZBTB16	ENSG00000109906
1.22135	5.75231	8.57648	9.69e-06	0.000169104	3.86988	NOL11	ENSG00000130935
-2.39238	-0.590538	-8.57557	9.7e-06	0.000169104	3.86894	C1orf54	ENSG00000118292
3.09741	-1.73881	8.57546	9.7e-06	0.000169104	3.86882	REP15	ENSG00000174236
-1.75518	1.0816	-8.57219	9.73e-06	0.00016916	3.86546	C4A	ENSG00000244731
2.00377	1.22887	8.57206	9.73e-06	0.00016916	3.86533	NA	ENSG00000234160
3.69097	-2.86795	8.57175	9.73e-06	0.00016916	3.86501	NA	ENSG00000237090
-1.59338	3.12942	-8.57157	9.74e-06	0.00016916	3.86482	FZD10	ENSG00000111432
-1.81939	0.191172	-8.57053	9.75e-06	0.000169185	3.86376	BBS5	ENSG00000163093
-2.43382	5.07421	-8.56914	9.76e-06	0.000169198	3.86233	HERPUD1	ENSG00000051108
1.92662	0.670679	8.56868	9.76e-06	0.000169198	3.86186	SLC35E4	ENSG00000100036
-1.67013	1.54004	-8.56272	9.82e-06	0.000170044	3.85573	ZNF528	ENSG00000167555
1.23359	5.14049	8.56043	9.84e-06	0.00017026	3.85337	PRPS1	ENSG00000147224
-3.15348	1.58098	-8.55931	9.85e-06	0.00017026	3.85222	NA	ENSG00000205488
-2.66445	6.57994	-8.55879	9.86e-06	0.00017026	3.85168	NEAT1	ENSG00000245532
-1.57496	1.26561	-8.55416	9.9e-06	0.000170888	3.84691	NTF4	ENSG00000225950
-2.6244	1.15175	-8.55271	9.92e-06	0.000170984	3.84542	ENPP5	ENSG00000112796
-3.08409	-3.19461	-8.55105	9.93e-06	0.000171115	3.84371	NA	ENSG00000262728
-1.97955	5.96068	-8.54602	9.98e-06	0.00017172	3.83853	CIRBP	ENSG00000099622
-1.27089	8.46183	-8.54501	9.99e-06	0.00017172	3.83749	MIR205HG	ENSG00000230937
-1.32118	3.73558	-8.54436	1e-05	0.00017172	3.83682	LIG3	ENSG00000005156
-1.86867	3.63244	-8.54396	1e-05	0.00017172	3.83641	SYTL1	ENSG00000142765
2.3962	-0.780424	8.54028	1e-05	0.000172102	3.83261	NES	ENSG00000132688
-1.73599	4.69509	-8.53996	1e-05	0.000172102	3.83228	TNFAIP2	ENSG00000185215
1.30686	0.177714	8.5379	1.01e-05	0.000172158	3.83016	NA	ENSG00000286331
-2.13658	1.93608	-8.53788	1.01e-05	0.000172158	3.83014	HEIH	ENSG00000278970
-2.636	-0.861872	-8.5365	1.01e-05	0.000172246	3.82871	NA	ENSG00000235245
1.27498	7.60893	8.53171	1.01e-05	0.000172912	3.82377	DHX15	ENSG00000109606
5.0942	-1.31373	8.52674	1.02e-05	0.000173612	3.81864	NA	ENSG00000276867
2.93588	4.28778	8.52491	1.02e-05	0.000173777	3.81675	CEBPD	ENSG00000221869
3.91435	1.02398	8.51992	1.02e-05	0.000174486	3.81159	LBH	ENSG00000213626
-1.27194	2.07842	-8.51747	1.03e-05	0.000174659	3.80906	UBE2D4	ENSG00000078967
-1.58375	1.1684	-8.51718	1.03e-05	0.000174659	3.80877	HDDC3	ENSG00000184508
1.8856	4.96554	8.51342	1.03e-05	0.00017516	3.80488	IGSF9B	ENSG00000080854
1.28436	6.64859	8.51184	1.03e-05	0.000175283	3.80325	YTHDC1	ENSG00000083896
-2.12883	-1.27056	-8.50837	1.04e-05	0.000175736	3.79965	NA	ENSG00000280734
-1.14655	4.11133	-8.50352	1.04e-05	0.000176429	3.79464	QRSL1	ENSG00000130348
-2.91944	1.42302	-8.50176	1.04e-05	0.000176587	3.79281	ADM2	ENSG00000128165
1.57574	4.82823	8.49814	1.05e-05	0.000176945	3.78907	PTRH2	ENSG00000141378
1.28817	7.45508	8.49799	1.05e-05	0.000176945	3.78892	ILF2	ENSG00000143621
1.21625	3.95832	8.49436	1.05e-05	0.00017743	3.78516	QTRT2	ENSG00000151576
-3.91463	-1.04969	-8.49186	1.05e-05	0.000177719	3.78257	SCARF1	ENSG00000074660
-1.05814	3.42595	-8.48542	1.06e-05	0.000178703	3.77589	ULK2	ENSG00000083290
-3.77546	-3.94923	-8.48429	1.06e-05	0.000178753	3.77472	FBXO39	ENSG00000177294
-3.97236	-1.72622	-8.48226	1.06e-05	0.000178961	3.77261	TTC23L-AS1	ENSG00000272323
-1.19915	5.21759	-8.48082	1.06e-05	0.000179065	3.77112	DENND1B	ENSG00000213047
1.43985	6.87547	8.46958	1.08e-05	0.000180917	3.75945	TSC22D1	ENSG00000102804
-3.17434	-1.41573	-8.46556	1.08e-05	0.000181432	3.75528	NA	ENSG00000235095
1.36946	4.68325	8.46501	1.08e-05	0.000181432	3.75471	FBXL19	ENSG00000099364
1.20759	5.23788	8.46248	1.08e-05	0.000181735	3.75208	EIF4A1P10	ENSG00000229132
1.45029	2.84856	8.4597	1.09e-05	0.000182084	3.74919	MAPRE2	ENSG00000166974
-2.06394	0.532587	-8.45487	1.09e-05	0.000182563	3.74417	STYK1	ENSG00000060140
1.16751	4.39895	8.45475	1.09e-05	0.000182563	3.74405	BANP	ENSG00000172530
-1.36448	2.59338	-8.45452	1.09e-05	0.000182563	3.7438	ZNF268	ENSG00000090612
-1.59871	3.6833	-8.45151	1.1e-05	0.000182956	3.74067	PI4K2B	ENSG00000038210
-3.56235	-1.5007	-8.45053	1.1e-05	0.000182961	3.73966	MFSD4A	ENSG00000174514
-1.30987	2.10429	-8.44974	1.1e-05	0.000182961	3.73883	TMEM241	ENSG00000134490
-2.57327	-1.35292	-8.44896	1.1e-05	0.000182961	3.73802	LOC112267986	ENSG00000287672
-1.29041	2.33458	-8.44807	1.1e-05	0.00018297	3.73709	CYB5RL	ENSG00000215883
-2.53009	-2.81555	-8.44537	1.1e-05	0.000183159	3.73429	NA	ENSG00000247699
2.73972	6.12307	8.44524	1.1e-05	0.000183159	3.73415	KCTD11	ENSG00000213859
0.989214	5.57466	8.44452	1.1e-05	0.000183159	3.7334	PSPC1	ENSG00000121390
1.63148	4.07496	8.4433	1.11e-05	0.000183228	3.73213	ARHGAP45	ENSG00000180448
-1.41041	4.17943	-8.44142	1.11e-05	0.000183365	3.73017	EDEM2	ENSG00000088298
-2.64791	0.227935	-8.44088	1.11e-05	0.000183365	3.72961	NA	ENSG00000285961
-2.20375	1.41557	-8.43992	1.11e-05	0.000183388	3.72861	RTN4IP1	ENSG00000130347
-1.63878	4.30119	-8.43901	1.11e-05	0.000183401	3.72767	PCED1A	ENSG00000132635
-1.21394	1.3643	-8.4374	1.11e-05	0.000183521	3.72599	CATSPER2P1	ENSG00000205771
-1.40947	1.95902	-8.43669	1.11e-05	0.000183521	3.72525	MAMDC4	ENSG00000177943
1.49141	6.2667	8.43368	1.12e-05	0.000183919	3.72211	ELOA	ENSG00000011007
1.34027	7.86577	8.43048	1.12e-05	0.000184353	3.71877	RSL1D1	ENSG00000171490
-1.88402	2.44876	-8.4289	1.12e-05	0.00018449	3.71713	DGKQ	ENSG00000145214
1.16029	4.52244	8.41609	1.14e-05	0.000186595	3.70376	RAI14	ENSG00000039560
2.78436	0.095707	8.41545	1.14e-05	0.000186595	3.70309	NEB	ENSG00000183091
-1.16239	5.42995	-8.41426	1.14e-05	0.000186595	3.70185	RNF41	ENSG00000181852
1.21309	2.54684	8.41419	1.14e-05	0.000186595	3.70178	PSPN	ENSG00000125650
-3.05101	0.694693	-8.40569	1.15e-05	0.000187899	3.6929	PAQR6	ENSG00000160781
-1.17158	2.63885	-8.40556	1.15e-05	0.000187899	3.69276	ERCC4	ENSG00000175595
-2.01733	-2.14949	-8.40358	1.15e-05	0.000188115	3.6907	SPRY3	ENSG00000168939
-2.21287	0.36951	-8.39835	1.16e-05	0.000188872	3.68523	NHLH2	ENSG00000177551
1.87624	8.1537	8.39791	1.16e-05	0.000188872	3.68476	LIMA1	ENSG00000050405
1.74187	3.04932	8.39675	1.16e-05	0.000188893	3.68355	KLHL25	ENSG00000183655
-1.53622	-0.343105	-8.39616	1.16e-05	0.000188893	3.68293	ZNF546	ENSG00000187187
-1.58289	3.14192	-8.39534	1.16e-05	0.000188893	3.68208	ANO8	ENSG00000074855
1.55663	0.69886	8.39321	1.16e-05	0.000189141	3.67985	ELFN2	ENSG00000166897
-2.58637	2.62372	-8.38976	1.17e-05	0.000189562	3.67624	HMGXB4	ENSG00000100281
-3.23133	-2.16875	-8.38935	1.17e-05	0.000189562	3.67581	TPSP2	ENSG00000260284
-2.42377	1.47433	-8.38647	1.17e-05	0.000189906	3.67279	DNAL4	ENSG00000100246
2.47453	-0.292395	8.38568	1.17e-05	0.000189906	3.67197	TGFB2	ENSG00000092969
1.62057	10.836	8.38509	1.17e-05	0.000189906	3.67135	AHNAK	ENSG00000124942
-1.15035	3.44778	-8.38164	1.17e-05	0.000190407	3.66774	ELP3	ENSG00000134014
-1.78097	-0.135339	-8.37922	1.18e-05	0.000190686	3.66521	DUSP8	ENSG00000184545
1.32056	6.86103	8.37729	1.18e-05	0.000190686	3.66318	CRK	ENSG00000167193
-2.10094	1.66095	-8.37711	1.18e-05	0.000190686	3.66299	MMAA	ENSG00000151611
-1.11448	3.22587	-8.37693	1.18e-05	0.000190686	3.6628	OARD1	ENSG00000124596
-2.16587	-1.95252	-8.37104	1.19e-05	0.000191656	3.65663	NA	ENSG00000224725
-1.95855	-1.28269	-8.37007	1.19e-05	0.000191684	3.65561	GIMAP2	ENSG00000106560
-2.29475	-1.46467	-8.36909	1.19e-05	0.000191684	3.65458	NA	ENSG00000210144
2.82153	-0.985138	8.36707	1.19e-05	0.000191684	3.65247	DNAAF1	ENSG00000154099
1.49689	7.06978	8.36645	1.19e-05	0.000191684	3.65181	SEC14L1	ENSG00000129657
-2.10506	0.901499	-8.36523	1.19e-05	0.000191684	3.65053	SIX5	ENSG00000177045
1.39876	6.62749	8.36448	1.2e-05	0.000191684	3.64974	SLC41A1	ENSG00000133065
1.796	2.19804	8.36374	1.2e-05	0.000191684	3.64897	LINC-ROR	ENSG00000258609
1.05353	5.06039	8.36359	1.2e-05	0.000191684	3.64881	HCCS	ENSG00000004961
-1.49514	3.02356	-8.36239	1.2e-05	0.000191684	3.64755	LRATD1	ENSG00000162981
1.74342	3.57767	8.36232	1.2e-05	0.000191684	3.64748	RAB20	ENSG00000139832
1.95881	0.812871	8.36081	1.2e-05	0.000191684	3.64589	NA	ENSG00000273066
2.14452	-1.42057	8.36054	1.2e-05	0.000191684	3.64561	NA	ENSG00000287384
-1.58793	5.37369	-8.36045	1.2e-05	0.000191684	3.64552	ZNF83	ENSG00000167766
-2.02356	-0.26437	-8.3545	1.21e-05	0.000192675	3.63927	UBQLN1-AS1	ENSG00000254473
5.14742	-2.08664	8.34899	1.21e-05	0.000193588	3.63347	RUNX3	ENSG00000020633
1.63069	5.84624	8.34727	1.22e-05	0.000193664	3.63167	TENT4A	ENSG00000112941
-3.61594	1.02417	-8.34686	1.22e-05	0.000193664	3.63124	NA	ENSG00000262001
-1.59013	-0.516961	-8.3452	1.22e-05	0.000193664	3.62949	LOC100506207	ENSG00000285219
-1.27569	3.92255	-8.34502	1.22e-05	0.000193664	3.62931	RPAP1	ENSG00000103932
2.1861	-1.78848	8.34462	1.22e-05	0.000193664	3.62889	TP53AIP1	ENSG00000120471
-1.53372	2.42603	-8.3414	1.22e-05	0.000194136	3.6255	SFR1	ENSG00000156384
-1.63717	0.498257	-8.33989	1.23e-05	0.000194275	3.62391	LOC100130449	ENSG00000218416
1.10752	2.08615	8.33513	1.23e-05	0.00019505	3.6189	HNRNPKP1	ENSG00000250859
1.56359	6.55693	8.33134	1.24e-05	0.000195638	3.61491	GNL2	ENSG00000134697
-1.48575	3.31372	-8.32976	1.24e-05	0.000195793	3.61325	TMEM192	ENSG00000170088
-3.66814	-0.587525	-8.31799	1.25e-05	0.000197938	3.60085	NA	ENSG00000260267
-1.70426	2.55244	-8.31733	1.25e-05	0.000197938	3.60016	PAAF1	ENSG00000175575
-3.02339	0.997643	-8.31412	1.26e-05	0.000198421	3.59677	ZNF839	ENSG00000022976
-2.41312	-0.789259	-8.31066	1.26e-05	0.000198681	3.59312	PABIR3	ENSG00000156500
1.5399	4.1213	8.31034	1.26e-05	0.000198681	3.59278	EFNA3	ENSG00000143590
-1.34997	1.4223	-8.30986	1.26e-05	0.000198681	3.59228	FBF1	ENSG00000188878
-1.72123	2.65465	-8.30968	1.26e-05	0.000198681	3.59209	NA	ENSG00000204789
1.47461	4.3498	8.30807	1.26e-05	0.000198847	3.59039	AKR1B1	ENSG00000085662
-2.59166	-1.61936	-8.30664	1.27e-05	0.000198977	3.58887	NA	ENSG00000250790
-1.62512	2.77783	-8.3053	1.27e-05	0.000199088	3.58746	PYROXD1	ENSG00000121350
1.3282	3.32029	8.30124	1.27e-05	0.000199745	3.58318	FAM117A	ENSG00000121104
-2.81381	-1.32611	-8.29713	1.28e-05	0.000200418	3.57883	NA	ENSG00000263946
2.20658	-1.12361	8.29517	1.28e-05	0.000200492	3.57676	SLC4A1	ENSG00000004939
-1.73961	1.1156	-8.29451	1.28e-05	0.000200492	3.57607	C4B	ENSG00000224389
-1.76469	1.54864	-8.29442	1.28e-05	0.000200492	3.57597	WDR91	ENSG00000105875
-2.19017	1.81506	-8.28999	1.29e-05	0.000201232	3.57129	SLC16A14	ENSG00000163053
1.23067	5.63144	8.28913	1.29e-05	0.000201249	3.57038	PPP2CB	ENSG00000104695
1.29405	4.00541	8.28637	1.29e-05	0.000201551	3.56747	LINC01128	ENSG00000228794
-1.70605	3.68205	-8.28609	1.29e-05	0.000201551	3.56717	CPSF4	ENSG00000160917
1.13011	5.76428	8.28527	1.29e-05	0.00020156	3.5663	NARF	ENSG00000141562
-1.75301	0.144768	-8.26777	1.32e-05	0.000204832	3.54777	NA	ENSG00000253326
1.12705	6.25776	8.26759	1.32e-05	0.000204832	3.54758	SLC35E1	ENSG00000127526
-1.30953	3.7662	-8.26699	1.32e-05	0.000204832	3.54695	CHAF1B	ENSG00000159259
-1.74555	-0.241137	-8.26536	1.32e-05	0.000204903	3.54522	ZNF594-DT	ENSG00000261879
1.00587	6.72688	8.26511	1.32e-05	0.000204903	3.54495	CPSF6	ENSG00000111605
1.08808	5.38111	8.2628	1.32e-05	0.000205123	3.54251	ZNF263	ENSG00000006194
1.15377	4.42195	8.26251	1.32e-05	0.000205123	3.5422	C7orf26	ENSG00000146576
1.45164	8.52956	8.2578	1.33e-05	0.00020584	3.5372	TPM4	ENSG00000167460
1.76568	-1.47714	8.25752	1.33e-05	0.00020584	3.53691	NA	ENSG00000229848
3.39391	-1.12862	8.2564	1.33e-05	0.000205885	3.53572	RTL5	ENSG00000242732
-2.00408	4.41343	-8.25497	1.33e-05	0.000205885	3.5342	R3HDM2	ENSG00000179912
1.37124	6.19483	8.25404	1.34e-05	0.000205885	3.53322	IMP4	ENSG00000136718
1.0686	7.95493	8.2539	1.34e-05	0.000205885	3.53307	CCT8	ENSG00000156261
-1.77336	1.25328	-8.25293	1.34e-05	0.000205885	3.53203	TLR6	ENSG00000174130
-1.67706	3.53839	-8.25272	1.34e-05	0.000205885	3.53181	SPPL2B	ENSG00000005206
-2.62899	3.95055	-8.25189	1.34e-05	0.0002059	3.53093	ZNF750	ENSG00000141579
-1.891	0.326636	-8.2457	1.35e-05	0.000207032	3.52437	TTC21A	ENSG00000168026
-1.18738	4.12296	-8.24302	1.35e-05	0.000207362	3.52152	AGAP4	ENSG00000188234
-1.1753	5.21063	-8.24261	1.35e-05	0.000207362	3.52108	HDAC5	ENSG00000108840
-3.52981	-3.71527	-8.24097	1.35e-05	0.000207547	3.51934	PRAM1	ENSG00000133246
-1.53627	4.86639	-8.23867	1.36e-05	0.000207872	3.51689	PER3	ENSG00000049246
-1.21838	3.18079	-8.23705	1.36e-05	0.000207931	3.51518	GLT8D1	ENSG00000016864
-1.97751	-0.883983	-8.23613	1.36e-05	0.000207931	3.5142	RHPN1-AS1	ENSG00000254389
-1.82599	-0.127059	-8.23612	1.36e-05	0.000207931	3.51418	LOC101930370	ENSG00000245213
1.796	5.98961	8.23347	1.36e-05	0.000208234	3.51137	LPIN1	ENSG00000134324
-2.15393	-2.66733	-8.23317	1.36e-05	0.000208234	3.51105	CFAP91	ENSG00000183833
3.32323	-0.52707	8.2324	1.37e-05	0.000208238	3.51023	LOC105372440	ENSG00000261341
2.66671	-0.395255	8.22403	1.38e-05	0.000209852	3.50132	FNDC11	ENSG00000125531
-1.80081	4.20623	-8.22157	1.38e-05	0.000210214	3.49871	SESN2	ENSG00000130766
1.21375	4.4898	8.21872	1.38e-05	0.000210625	3.49567	COL4A1	ENSG00000187498
-1.74871	0.836645	-8.21814	1.39e-05	0.000210625	3.49506	DUS4L	ENSG00000105865
-1.71756	4.31777	-8.21357	1.39e-05	0.000211444	3.49019	ZFP62	ENSG00000196670
-1.47085	3.03228	-8.20908	1.4e-05	0.000212247	3.4854	GAS8	ENSG00000141013
1.37272	5.63027	8.20833	1.4e-05	0.000212247	3.48461	TRIM16	ENSG00000221926
1.15694	5.65013	8.20692	1.4e-05	0.000212391	3.4831	OGFOD1	ENSG00000087263
-2.17167	-0.179682	-8.20252	1.41e-05	0.00021318	3.47841	NA	ENSG00000242861
2.37465	-1.55819	8.20091	1.41e-05	0.000213315	3.47669	SLC5A10	ENSG00000154025
2.46074	5.79865	8.20041	1.41e-05	0.000213315	3.47616	SLC1A3	ENSG00000079215
-1.12354	4.65735	-8.19285	1.42e-05	0.000214796	3.46809	TARBP1	ENSG00000059588
-2.0769	0.395397	-8.19172	1.42e-05	0.000214882	3.46688	HCN3	ENSG00000143630
-1.68852	1.8056	-8.18871	1.43e-05	0.000215378	3.46367	ZFP41	ENSG00000181638
-2.09439	2.00541	-8.18704	1.43e-05	0.00021558	3.46189	CCDC113	ENSG00000103021
-1.44544	2.75888	-8.18477	1.43e-05	0.000215916	3.45946	PTP4A3	ENSG00000184489
-1.44775	3.06731	-8.18338	1.43e-05	0.000215964	3.45798	SLC25A35	ENSG00000125434
2.09512	-1.65959	8.18307	1.44e-05	0.000215964	3.45765	NEXN	ENSG00000162614
1.46382	6.87715	8.18138	1.44e-05	0.000216172	3.45584	PGAM5	ENSG00000247077
-2.07049	1.80336	-8.17805	1.44e-05	0.000216745	3.45228	NA	ENSG00000204860
1.37565	3.68698	8.17625	1.45e-05	0.000216978	3.45035	FBXO33	ENSG00000165355
-1.45836	0.624151	-8.17461	1.45e-05	0.000217177	3.44861	PHF7	ENSG00000010318
-1.77446	3.13934	-8.1728	1.45e-05	0.000217416	3.44666	ZNF76	ENSG00000065029
1.50706	1.69688	8.17117	1.45e-05	0.000217613	3.44492	ZBTB46	ENSG00000130584
-1.09117	2.83506	-8.17021	1.45e-05	0.000217663	3.44389	DIP2C	ENSG00000151240
1.54287	4.01545	8.16856	1.46e-05	0.00021773	3.44213	NA	ENSG00000205940
-1.91198	2.7329	-8.16766	1.46e-05	0.00021773	3.44116	C1RL	ENSG00000139178
1.34635	3.66626	8.16734	1.46e-05	0.00021773	3.44082	L3MBTL3	ENSG00000198945
-1.18414	2.76807	-8.16698	1.46e-05	0.00021773	3.44043	SIRT3	ENSG00000142082
-1.19004	4.87601	-8.16596	1.46e-05	0.000217792	3.43935	ACTR1B	ENSG00000115073
-1.6946	0.698604	-8.16456	1.46e-05	0.000217942	3.43784	GGACT	ENSG00000134864
-2.06433	-0.595304	-8.16345	1.46e-05	0.000218026	3.43665	ZNF502	ENSG00000196653
-1.51902	3.66996	-8.16057	1.47e-05	0.000218503	3.43357	TMEM167B	ENSG00000215717
-1.19905	3.88067	-8.15862	1.47e-05	0.000218512	3.43149	NIT1	ENSG00000158793
1.45616	4.55773	8.15816	1.47e-05	0.000218512	3.43099	RRS1	ENSG00000179041
-1.44808	4.77536	-8.15777	1.47e-05	0.000218512	3.43057	ARFGAP2	ENSG00000149182
-3.20595	-1.69837	-8.15702	1.47e-05	0.000218512	3.42977	NA	ENSG00000233967
-1.79923	3.30194	-8.15631	1.48e-05	0.000218512	3.42901	NA	ENSG00000233297
1.00467	7.24552	8.15616	1.48e-05	0.000218512	3.42885	WDR1	ENSG00000071127
1.85535	4.33666	8.15516	1.48e-05	0.000218574	3.42778	LSP1P5	ENSG00000143429
1.52721	9.93342	8.15438	1.48e-05	0.000218578	3.42694	NCL	ENSG00000115053
1.49072	3.63672	8.15328	1.48e-05	0.000218578	3.42576	NA	ENSG00000213406
-2.01024	1.53593	-8.15296	1.48e-05	0.000218578	3.42542	SOWAHB	ENSG00000186212
2.35419	2.46979	8.15124	1.48e-05	0.000218801	3.42357	HSPB8	ENSG00000152137
1.08028	6.94718	8.14751	1.49e-05	0.000219438	3.41958	SMS	ENSG00000102172
-1.47712	-1.87036	-8.14695	1.49e-05	0.000219438	3.41897	NA	ENSG00000234911
1.11903	4.38824	8.14035	1.5e-05	0.000220759	3.41189	USP42	ENSG00000106346
1.19525	1.00891	8.13728	1.5e-05	0.000221289	3.4086	HOXD13	ENSG00000128714
-1.70449	-1.1713	-8.13455	1.51e-05	0.000221744	3.40567	NA	ENSG00000233871
-0.914553	2.74338	-8.13283	1.51e-05	0.000221971	3.40382	LINC00863	ENSG00000224914
1.65621	-0.273729	8.13109	1.51e-05	0.000222204	3.40195	CLEC18B	ENSG00000140839
1.06374	4.38271	8.12909	1.52e-05	0.000222496	3.3998	EVI5	ENSG00000067208
-1.38893	4.24067	-8.12471	1.52e-05	0.000223296	3.39509	NFKBIL1	ENSG00000204498
-1.46546	3.38537	-8.12414	1.52e-05	0.000223296	3.39449	TOM1	ENSG00000100284
-1.14761	6.13176	-8.12341	1.53e-05	0.000223299	3.3937	NUPR1	ENSG00000176046
-1.6508	1.35024	-8.11911	1.53e-05	0.00022412	3.38908	MND1	ENSG00000121211
1.05978	7.25971	8.11584	1.54e-05	0.000224707	3.38556	ERO1A	ENSG00000197930
-1.06708	5.65582	-8.11446	1.54e-05	0.000224861	3.38407	DDX50	ENSG00000107625
-1.67586	2.82195	-8.10911	1.55e-05	0.000225931	3.37832	MBTPS2	ENSG00000012174
1.30429	2.91518	8.10767	1.55e-05	0.0002261	3.37677	MITF	ENSG00000187098
4.02292	-1.59394	8.10653	1.55e-05	0.0002262	3.37553	CCDC166	ENSG00000255181
1.59801	5.32633	8.10496	1.55e-05	0.000226399	3.37384	MALT1	ENSG00000172175
-1.65679	2.35567	-8.1013	1.56e-05	0.000227083	3.36991	APH1B	ENSG00000138613
-2.84403	0.0459427	-8.09595	1.57e-05	0.000228167	3.36414	GP1BA	ENSG00000185245
1.17005	1.71052	8.09509	1.57e-05	0.000228203	3.36321	NECTIN3	ENSG00000177707
-1.47825	0.242755	-8.09399	1.57e-05	0.000228295	3.36202	EFEMP2	ENSG00000172638
-2.31408	0.753078	-8.08658	1.58e-05	0.000229735	3.35404	NA	ENSG00000231764
1.5496	5.94535	8.08645	1.58e-05	0.000229735	3.35389	MRTO4	ENSG00000053372
-1.42487	2.17245	-8.08479	1.59e-05	0.000229959	3.3521	ATXN7L1	ENSG00000146776
-1.30634	4.53235	-8.08222	1.59e-05	0.000230381	3.34932	ZDHHC13	ENSG00000177054
4.40141	-2.60322	8.08122	1.59e-05	0.000230381	3.34824	ENDOU	ENSG00000111405
-3.16801	1.01355	-8.0809	1.59e-05	0.000230381	3.3479	NA	ENSG00000198416
1.72596	6.72491	8.07511	1.6e-05	0.000231558	3.34165	CRIM1	ENSG00000150938
-1.6861	2.32015	-8.07453	1.6e-05	0.000231558	3.34102	WARS2-AS1	ENSG00000231365
3.65957	-0.439655	8.07372	1.61e-05	0.000231583	3.34015	NA	ENSG00000205100
1.44286	5.92635	8.0726	1.61e-05	0.000231684	3.33893	SRSF1	ENSG00000136450
1.06658	4.3989	8.07163	1.61e-05	0.000231748	3.33788	NA	ENSG00000225022
-1.74653	0.68572	-8.06729	1.62e-05	0.000232615	3.3332	NOD2	ENSG00000167207
1.04817	4.36584	8.06474	1.62e-05	0.00023306	3.33044	MARVELD3	ENSG00000140832
1.3076	3.38294	8.06339	1.62e-05	0.000233212	3.32898	EIF4A1P4	ENSG00000257790
-1.23039	3.85176	-8.06206	1.62e-05	0.000233212	3.32754	STAT5A	ENSG00000126561
1.16897	6.12197	8.06187	1.62e-05	0.000233212	3.32733	CCND3	ENSG00000112576
-1.07427	3.83892	-8.06131	1.63e-05	0.000233212	3.32673	PRICKLE3	ENSG00000012211
-1.2309	3.63748	-8.05876	1.63e-05	0.000233658	3.32397	TMEM138	ENSG00000149483
-1.13969	4.36812	-8.05662	1.63e-05	0.000233847	3.32165	CCHCR1	ENSG00000204536
1.16013	5.68308	8.05658	1.63e-05	0.000233847	3.32161	WDR46	ENSG00000227057
1.1723	5.30596	8.05505	1.64e-05	0.000234049	3.31995	PANK2	ENSG00000125779
-1.89541	1.82526	-8.0528	1.64e-05	0.000234424	3.31752	MLXIPL	ENSG00000009950
-2.30057	2.32567	-8.05065	1.64e-05	0.000234776	3.31519	ZBED3	ENSG00000132846
-1.00962	4.91572	-8.04969	1.65e-05	0.000234841	3.31415	GRIPAP1	ENSG00000068400
-1.18592	3.088	-8.04862	1.65e-05	0.000234932	3.31299	DCAF16	ENSG00000163257
-1.83488	-2.43326	-8.04644	1.65e-05	0.000235095	3.31063	EXOC3L4	ENSG00000205436
1.36035	4.56062	8.04576	1.65e-05	0.000235095	3.30989	CDC26	ENSG00000176386
2.16438	1.24118	8.04553	1.65e-05	0.000235095	3.30965	GPX3	ENSG00000211445
-1.27003	2.08132	-8.04385	1.66e-05	0.000235095	3.30783	CGN	ENSG00000143375
-1.23338	4.38695	-8.04355	1.66e-05	0.000235095	3.3075	SLC11A2	ENSG00000110911
-1.00395	6.27126	-8.04327	1.66e-05	0.000235095	3.30719	LONP1	ENSG00000196365
-2.61467	-2.04151	-8.04311	1.66e-05	0.000235095	3.30702	SPTBN4	ENSG00000160460
1.18807	5.12734	8.03941	1.66e-05	0.000235826	3.30301	RBM4B	ENSG00000173914
-1.27317	3.58578	-8.03833	1.66e-05	0.000235923	3.30184	ZNF37BP	ENSG00000234420
-1.77408	2.69187	-8.03716	1.67e-05	0.000236041	3.30057	BICDL2	ENSG00000162069
1.35337	7.0179	8.03563	1.67e-05	0.000236246	3.29891	EIF3J	ENSG00000104131
1.01871	8.14586	8.03489	1.67e-05	0.000236259	3.29811	SURF4	ENSG00000148248
1.59459	7.37589	8.03412	1.67e-05	0.000236279	3.29728	PER1	ENSG00000179094
-1.18106	4.80408	-8.03014	1.68e-05	0.000236967	3.29295	XIAP	ENSG00000101966
1.26439	7.37774	8.02994	1.68e-05	0.000236967	3.29273	HNRNPM	ENSG00000099783
-1.48213	1.32531	-8.02771	1.68e-05	0.000237344	3.29032	GCAWKR	ENSG00000272808
-3.02492	2.82316	-8.02553	1.69e-05	0.000237712	3.28795	SEMA6D	ENSG00000137872
-2.74694	-3.24588	-8.02386	1.69e-05	0.000237955	3.28613	NA	ENSG00000284773
-1.81357	4.1441	-8.02144	1.69e-05	0.000238383	3.28351	CIT	ENSG00000122966
1.12799	5.22767	8.01868	1.7e-05	0.000238895	3.28051	DOCK5	ENSG00000147459
-2.28397	2.64547	-8.01289	1.71e-05	0.00024016	3.27422	D2HGDH	ENSG00000180902
-1.18681	4.05183	-8.01201	1.71e-05	0.000240166	3.27326	XRCC1	ENSG00000073050
-1.10701	1.8365	-8.01151	1.71e-05	0.000240166	3.27272	LIPE	ENSG00000079435
2.82039	-1.67822	8.00934	1.72e-05	0.000240538	3.27035	SLC10A4	ENSG00000145248
1.02209	4.18802	8.00816	1.72e-05	0.000240641	3.26908	RARA	ENSG00000131759
0.97777	5.19737	8.00757	1.72e-05	0.000240641	3.26843	KLHL42	ENSG00000087448
-1.37665	4.16495	-8.00433	1.72e-05	0.000241279	3.26491	CCDC97	ENSG00000142039
-1.01028	4.8339	-8.00169	1.73e-05	0.000241771	3.26203	MAN2C1	ENSG00000140400
1.18622	6.46954	7.99953	1.73e-05	0.000242142	3.25969	SNU13	ENSG00000100138
1.0439	4.31162	7.99793	1.74e-05	0.000242224	3.25795	EMC3	ENSG00000125037
-1.25805	0.448936	-7.99785	1.74e-05	0.000242224	3.25786	C1orf50	ENSG00000164008
-1.48877	3.97531	-7.99529	1.74e-05	0.000242698	3.25507	TUBGCP5	ENSG00000275835
-1.34432	0.686843	-7.99213	1.75e-05	0.00024326	3.25163	IRF9	ENSG00000213928
1.01365	7.30076	7.99172	1.75e-05	0.00024326	3.25118	SAR1A	ENSG00000079332
-2.51987	0.0436228	-7.98853	1.75e-05	0.000243894	3.2477	NA	ENSG00000260077
1.93169	6.01874	7.98786	1.75e-05	0.000243894	3.24697	MINDY2	ENSG00000128923
1.19684	3.95219	7.98661	1.76e-05	0.000244042	3.24561	FAM118B	ENSG00000197798
-1.72288	1.4825	-7.98576	1.76e-05	0.000244085	3.24469	ATRIP	ENSG00000164053
1.45683	5.02477	7.97451	1.78e-05	0.00024678	3.23241	TNK1	ENSG00000174292
-1.11748	5.54924	-7.97218	1.78e-05	0.000247	3.22986	DDB2	ENSG00000134574
-1.30365	6.01166	-7.97146	1.78e-05	0.000247	3.22908	RAPGEFL1	ENSG00000108352
1.30631	5.72905	7.97074	1.79e-05	0.000247	3.2283	CSNK1E	ENSG00000213923
-2.83395	2.70318	-7.97069	1.79e-05	0.000247	3.22825	NOXA1	ENSG00000188747
-1.23085	3.88888	-7.97031	1.79e-05	0.000247	3.22783	STK11IP	ENSG00000144589
3.21794	-2.08004	7.96768	1.79e-05	0.000247505	3.22496	ABCB1	ENSG00000085563
1.51084	2.56384	7.96623	1.79e-05	0.000247707	3.22337	BICC1	ENSG00000122870
-1.52652	2.18951	-7.96539	1.8e-05	0.000247752	3.22246	CEP57L1	ENSG00000183137
1.09837	5.51458	7.96339	1.8e-05	0.000248096	3.22027	SYNJ2	ENSG00000078269
-1.51325	1.48661	-7.96081	1.8e-05	0.000248592	3.21745	ZBTB47	ENSG00000114853
-4.70527	-1.74761	-7.95801	1.81e-05	0.000249143	3.21439	NA	ENSG00000213062
3.33109	-1.54593	7.95583	1.81e-05	0.000249364	3.21201	PTGER2	ENSG00000125384
-2.11647	1.59258	-7.95567	1.81e-05	0.000249364	3.21183	ZNF85	ENSG00000105750
-1.49675	2.71975	-7.95374	1.82e-05	0.000249364	3.20972	SLC16A1-AS1	ENSG00000226419
2.12345	3.01348	7.95341	1.82e-05	0.000249364	3.20936	CAVIN2	ENSG00000168497
-1.56961	2.34762	-7.95241	1.82e-05	0.000249364	3.20827	UVSSA	ENSG00000163945
1.98167	1.04385	7.95228	1.82e-05	0.000249364	3.20812	ASPHD2	ENSG00000128203
1.09131	5.78637	7.95192	1.82e-05	0.000249364	3.20773	MFAP1	ENSG00000140259
-1.44587	3.33493	-7.95187	1.82e-05	0.000249364	3.20768	GRAMD4	ENSG00000075240
4.10472	-3.32426	7.95016	1.82e-05	0.000249639	3.2058	CABP4	ENSG00000175544
-2.06976	3.87563	-7.94936	1.83e-05	0.000249674	3.20493	TCAF1	ENSG00000198420
-1.74625	4.57058	-7.94593	1.83e-05	0.000250319	3.20117	PTK6	ENSG00000101213
-1.06898	4.2222	-7.94557	1.83e-05	0.000250319	3.20078	VPS36	ENSG00000136100
-1.78347	-2.79692	-7.94475	1.83e-05	0.000250363	3.19988	MAD2L1-DT	ENSG00000250938
2.2317	1.175	7.94177	1.84e-05	0.000250718	3.19662	HS3ST1	ENSG00000002587
2.86257	0.234829	7.94131	1.84e-05	0.000250718	3.19611	FAT4	ENSG00000196159
2.12719	3.8827	7.94113	1.84e-05	0.000250718	3.19592	HAS3	ENSG00000103044
-2.41918	-1.61724	-7.94076	1.84e-05	0.000250718	3.19552	NA	ENSG00000263847
-1.41118	4.80376	-7.93942	1.84e-05	0.000250899	3.19405	AHSA2P	ENSG00000173209
1.61383	7.25415	7.93775	1.85e-05	0.000251165	3.19222	STC2	ENSG00000113739
-2.26269	2.62206	-7.93647	1.85e-05	0.00025133	3.19081	TSLP	ENSG00000145777
-3.26483	1.40596	-7.93504	1.85e-05	0.000251468	3.18925	ZNF658	ENSG00000274349
-2.34063	0.24306	-7.93463	1.85e-05	0.000251468	3.1888	LPAR6	ENSG00000139679
-1.77076	1.03163	-7.92993	1.86e-05	0.000252114	3.18365	TIRAP	ENSG00000150455
-1.63473	0.816744	-7.92959	1.86e-05	0.000252114	3.18328	CYP2D7	ENSG00000205702
1.5459	8.66934	7.92901	1.86e-05	0.000252114	3.18264	NOLC1	ENSG00000166197
1.57939	3.49091	7.92895	1.86e-05	0.000252114	3.18258	MFSD9	ENSG00000135953
2.79577	-2.55595	7.92892	1.86e-05	0.000252114	3.18254	HUS1B	ENSG00000188996
1.61951	3.28301	7.9271	1.87e-05	0.000252422	3.18055	PGM2L1	ENSG00000165434
1.98073	0.0604538	7.92076	1.88e-05	0.000253926	3.17359	JAM3	ENSG00000166086
-2.39719	2.88514	-7.91917	1.88e-05	0.000254177	3.17184	SLC7A11	ENSG00000151012
-2.11705	0.574475	-7.91645	1.89e-05	0.000254726	3.16886	MECOM	ENSG00000085276
-1.39356	5.90631	-7.91514	1.89e-05	0.000254903	3.16742	SRGAP2C	ENSG00000171943
-2.44354	0.48606	-7.91086	1.9e-05	0.000255759	3.16272	NKPD1	ENSG00000179846
1.34671	4.51854	7.91035	1.9e-05	0.000255759	3.16216	RSBN1	ENSG00000081019
3.34123	-1.70599	7.90999	1.9e-05	0.000255759	3.16177	HGFAC	ENSG00000109758
1.39289	5.59024	7.90793	1.91e-05	0.000255853	3.15951	CREB1	ENSG00000118260
2.08607	6.55369	7.90787	1.91e-05	0.000255853	3.15944	LUZP1	ENSG00000169641
1.11612	5.98951	7.90771	1.91e-05	0.000255853	3.15927	REXO4	ENSG00000148300
-4.46092	-3.93933	-7.90594	1.91e-05	0.000256156	3.15731	NA	ENSG00000270433
-2.21296	-2.26677	-7.90443	1.91e-05	0.00025627	3.15565	NA	ENSG00000251867
-1.01561	2.74275	-7.9039	1.91e-05	0.00025627	3.15507	WARS2	ENSG00000116874
-2.16243	1.3395	-7.90359	1.91e-05	0.00025627	3.15473	C17orf58	ENSG00000186665
-1.14551	1.78103	-7.9016	1.92e-05	0.00025663	3.15255	CDC45	ENSG00000093009
-1.68113	1.76709	-7.90014	1.92e-05	0.00025685	3.15094	KLHL22	ENSG00000099910
-1.20174	3.71426	-7.8972	1.93e-05	0.00025747	3.14771	CEP63	ENSG00000182923
-1.56723	1.84807	-7.89453	1.93e-05	0.000258017	3.14477	ZFHX4	ENSG00000091656
2.19924	2.57769	7.89292	1.94e-05	0.00025828	3.143	GPER1	ENSG00000164850
-1.39343	3.69018	-7.88953	1.94e-05	0.000259025	3.13926	SZT2	ENSG00000198198
1.03315	5.72651	7.88576	1.95e-05	0.000259876	3.13511	RNF168	ENSG00000163961
-1.39909	3.35347	-7.88324	1.96e-05	0.000260388	3.13234	AGAP9	ENSG00000204172
3.12431	-0.806781	7.8802	1.96e-05	0.000261044	3.12899	PCDH19	ENSG00000165194
-1.71172	-0.729281	-7.87776	1.97e-05	0.000261539	3.1263	CHDH	ENSG00000016391
-2.25738	-1.69964	-7.8752	1.97e-05	0.000261826	3.12348	NA	ENSG00000236875
-1.40088	2.12264	-7.87505	1.97e-05	0.000261826	3.12332	TMTC4	ENSG00000125247
1.45198	4.76157	7.87481	1.97e-05	0.000261826	3.12305	SHB	ENSG00000107338
3.27143	6.1676	7.87077	1.98e-05	0.000262762	3.1186	NA	ENSG00000232000
1.29017	2.25249	7.8651	1.99e-05	0.000264116	3.11234	TMEM45A	ENSG00000181458
1.36084	5.10379	7.8645	1.99e-05	0.000264116	3.11167	MFHAS1	ENSG00000147324
-2.09918	2.51012	-7.86398	2e-05	0.000264116	3.1111	PCBD2	ENSG00000132570
3.52291	-3.05194	7.86102	2e-05	0.000264762	3.10783	NA	ENSG00000276436
-1.87166	0.0119249	-7.8568	2.01e-05	0.000265762	3.10317	APOL3	ENSG00000128284
-1.84696	0.665234	-7.85378	2.02e-05	0.000266429	3.09984	GPRASP2	ENSG00000158301
-2.18721	1.90278	-7.85157	2.02e-05	0.000266871	3.0974	SYNE3	ENSG00000176438
-3.53872	-2.70423	-7.84934	2.03e-05	0.000267322	3.09493	CBX3P2	ENSG00000266405
5.10839	-1.71827	7.84513	2.04e-05	0.00026833	3.09028	NA	ENSG00000280087
2.16013	-0.589084	7.83859	2.05e-05	0.000269991	3.08305	NOTUM	ENSG00000185269
-1.34033	3.07531	-7.83801	2.05e-05	0.000269991	3.0824	ALDH3B1	ENSG00000006534
1.82772	1.47018	7.83549	2.06e-05	0.000270527	3.07962	DUSP2	ENSG00000158050
-1.501	3.67699	-7.83422	2.06e-05	0.000270537	3.07821	NA	ENSG00000276805
3.12347	-1.89575	7.83411	2.06e-05	0.000270537	3.07808	NA	ENSG00000261773
0.935553	3.87653	7.83345	2.06e-05	0.000270537	3.07736	ZNF584	ENSG00000171574
-1.34073	3.89382	-7.83296	2.06e-05	0.000270537	3.07681	DEF6	ENSG00000023892
-2.62155	0.726751	-7.83067	2.07e-05	0.000271011	3.07428	TNNT3	ENSG00000130595
1.16257	7.24903	7.83004	2.07e-05	0.000271014	3.07358	SRRT	ENSG00000087087
-2.8762	0.0739968	-7.8291	2.07e-05	0.000271104	3.07254	ALKBH6	ENSG00000239382
-1.68216	4.22838	-7.82788	2.07e-05	0.000271147	3.07119	PARP10	ENSG00000178685
1.27931	-0.0206133	7.82771	2.07e-05	0.000271147	3.071	PDZD4	ENSG00000067840
1.00925	7.12251	7.82427	2.08e-05	0.000271953	3.06719	YTHDF1	ENSG00000149658
3.60409	0.148824	7.82343	2.08e-05	0.000272015	3.06626	NA	ENSG00000286064
-3.04039	-0.066636	-7.82237	2.09e-05	0.000272142	3.06508	NA	ENSG00000262580
-2.7789	2.34405	-7.82098	2.09e-05	0.000272361	3.06354	IFIT2	ENSG00000119922
-2.07728	1.59795	-7.82034	2.09e-05	0.000272369	3.06283	MEIS2	ENSG00000134138
3.80488	-2.54474	7.8187	2.09e-05	0.00027262	3.06102	SLC6A13	ENSG00000010379
1.77693	1.76825	7.81822	2.09e-05	0.00027262	3.06049	HIC2	ENSG00000169635
2.06193	6.88494	7.81702	2.1e-05	0.000272717	3.05915	KDM3A	ENSG00000115548
1.10075	6.18476	7.81665	2.1e-05	0.000272717	3.05874	UBE2A	ENSG00000077721
-1.44242	2.85999	-7.81336	2.11e-05	0.000273487	3.05509	GMIP	ENSG00000089639
-1.23958	3.71338	-7.81221	2.11e-05	0.00027364	3.05382	STAM2	ENSG00000115145
1.25841	7.14531	7.81103	2.11e-05	0.0002738	3.0525	EFNA1	ENSG00000169242
-1.45075	4.83965	-7.81043	2.11e-05	0.0002738	3.05184	ZNF33B	ENSG00000196693
-1.09879	5.1114	-7.80787	2.12e-05	0.000273908	3.04899	PLEKHG4	ENSG00000196155
-1.09578	4.09271	-7.80558	2.12e-05	0.000273908	3.04645	DHDDS	ENSG00000117682
-1.38649	3.32526	-7.80554	2.12e-05	0.000273908	3.04641	AGGF1	ENSG00000164252
3.28827	-0.679138	7.80547	2.12e-05	0.000273908	3.04633	ITGAM	ENSG00000169896
1.28308	5.59178	7.8054	2.12e-05	0.000273908	3.04626	LUC7L	ENSG00000007392
-1.35033	4.65634	-7.80521	2.12e-05	0.000273908	3.04605	TUBGCP3	ENSG00000126216
1.96693	5.47869	7.80497	2.12e-05	0.000273908	3.04578	TUBB2B	ENSG00000137285
1.44562	1.60046	7.80438	2.13e-05	0.000273908	3.04512	NA	ENSG00000261342
-1.2449	4.76861	-7.80414	2.13e-05	0.000273908	3.04485	KHNYN	ENSG00000100441
2.33285	-0.288027	7.80392	2.13e-05	0.000273908	3.04462	DCAF4L1	ENSG00000182308
-3.2743	-3.83069	-7.80204	2.13e-05	0.000274149	3.04253	RPL34P4	ENSG00000225854
-1.03357	4.75843	-7.80177	2.13e-05	0.000274149	3.04222	TMEM63A	ENSG00000196187
-1.25304	3.24551	-7.80067	2.13e-05	0.000274149	3.041	RHOV	ENSG00000104140
-1.23723	5.21869	-7.80065	2.13e-05	0.000274149	3.04098	NBEAL2	ENSG00000160796
1.57977	5.09131	7.79971	2.14e-05	0.000274244	3.03994	NA	ENSG00000257576
1.13276	6.04333	7.79719	2.14e-05	0.0002748	3.03713	GNA12	ENSG00000146535
-1.36303	3.79493	-7.79442	2.15e-05	0.000275429	3.03405	RNF141	ENSG00000110315
1.60739	8.04281	7.79312	2.15e-05	0.000275629	3.03261	BLCAP	ENSG00000166619
-2.66609	-2.24278	-7.79112	2.16e-05	0.000276034	3.03039	TPH1	ENSG00000129167
-1.67432	2.46779	-7.79013	2.16e-05	0.000276148	3.02928	TMEM175	ENSG00000127419
1.03567	7.17858	7.78929	2.16e-05	0.000276216	3.02835	PTDSS1	ENSG00000156471
-1.30515	4.1948	-7.78803	2.16e-05	0.000276406	3.02695	DLG3	ENSG00000082458
-0.979501	5.24587	-7.78652	2.17e-05	0.000276672	3.02527	PSMD5	ENSG00000095261
-1.81226	1.81068	-7.78324	2.17e-05	0.000277454	3.02163	RAB26	ENSG00000167964
1.06417	5.85301	7.78166	2.18e-05	0.000277742	3.01986	PRCC	ENSG00000143294
1.59393	5.18685	7.78057	2.18e-05	0.000277883	3.01866	CHSY1	ENSG00000131873
1.85423	3.30897	7.77765	2.19e-05	0.000278367	3.0154	RHOB	ENSG00000143878
-1.10769	4.40054	-7.77738	2.19e-05	0.000278367	3.0151	TEP1	ENSG00000129566
-2.05902	-1.05551	-7.77712	2.19e-05	0.000278367	3.01481	LINC00921	ENSG00000281005
-1.51107	1.38569	-7.7758	2.19e-05	0.00027842	3.01334	FAM161B	ENSG00000156050
-1.97511	6.32547	-7.77574	2.19e-05	0.00027842	3.01327	TACC2	ENSG00000138162
-4.16727	-3.8865	-7.77012	2.2e-05	0.000279901	3.00702	LOC105371841	ENSG00000287337
-0.947582	3.37015	-7.76931	2.21e-05	0.000279965	3.00611	KLC4	ENSG00000137171
-2.58978	-2.50514	-7.76705	2.21e-05	0.000280456	3.0036	STX16-NPEPL1	ENSG00000254995
-1.03119	3.99074	-7.76627	2.21e-05	0.000280501	3.00272	RPAIN	ENSG00000129197
1.58078	4.58039	7.76571	2.21e-05	0.000280501	3.00209	GLA	ENSG00000102393
-3.37277	4.53987	-7.76384	2.22e-05	0.000280864	3.00001	GDF15	ENSG00000130513
3.21897	-2.00479	7.76325	2.22e-05	0.000280864	2.99936	GAS2L2	ENSG00000270765
3.96934	0.0295566	7.76262	2.22e-05	0.000280864	2.99865	NA	ENSG00000273521
-1.09219	2.67659	-7.76209	2.22e-05	0.000280864	2.99807	MACC1	ENSG00000183742
-1.8938	0.201301	-7.75575	2.24e-05	0.000282579	2.99099	NA	ENSG00000225760
1.16289	3.72157	7.75009	2.25e-05	0.000284085	2.98467	CCDC117	ENSG00000159873
-2.37152	0.52779	-7.74955	2.25e-05	0.000284085	2.98407	SCNN1D	ENSG00000162572
1.29455	9.841	7.74378	2.27e-05	0.000285441	2.97762	KRT6C	ENSG00000170465
1.16141	5.53688	7.74278	2.27e-05	0.000285441	2.97651	UBE2L3	ENSG00000185651
1.85745	4.37965	7.74211	2.27e-05	0.000285441	2.97576	TRNP1	ENSG00000253368
1.86809	0.265591	7.74202	2.27e-05	0.000285441	2.97565	KRT18P17	ENSG00000213943
1.3279	5.02016	7.74196	2.27e-05	0.000285441	2.97558	MAP1LC3B2	ENSG00000258102
-1.65045	0.176416	-7.7415	2.27e-05	0.000285441	2.97508	LINC01409	ENSG00000237491
-1.72823	1.75792	-7.73992	2.28e-05	0.000285743	2.9733	NA	ENSG00000279088
1.36982	4.13168	7.73093	2.3e-05	0.000288302	2.96326	NA	ENSG00000238072
-2.6043	1.41844	-7.72949	2.3e-05	0.000288562	2.96165	RNF207	ENSG00000158286
3.20664	-1.3195	7.72835	2.3e-05	0.000288567	2.96037	IL12A	ENSG00000168811
1.44731	5.43477	7.7283	2.3e-05	0.000288567	2.96031	RPF2	ENSG00000197498
-1.5798	3.21151	-7.72716	2.31e-05	0.000288735	2.95904	ADAT1	ENSG00000065457
1.24674	2.49121	7.72063	2.32e-05	0.000290564	2.95173	BACH2	ENSG00000112182
-2.23033	2.09357	-7.71905	2.33e-05	0.000290675	2.94996	ZNF467	ENSG00000181444
1.28757	5.97651	7.71902	2.33e-05	0.000290675	2.94992	GEMIN4	ENSG00000179409
-1.29344	4.12043	-7.71836	2.33e-05	0.000290675	2.94918	PLCD1	ENSG00000187091
-1.05307	4.33663	-7.71792	2.33e-05	0.000290675	2.94869	PTPDC1	ENSG00000158079
1.42715	0.0709587	7.71708	2.33e-05	0.000290754	2.94775	HERC3	ENSG00000138641
-2.06684	-3.01898	-7.71333	2.34e-05	0.000291736	2.94354	IGFN1	ENSG00000163395
-1.18972	3.1128	-7.71226	2.34e-05	0.000291886	2.94235	PGAP3	ENSG00000161395
-1.05546	6.28757	-7.71146	2.35e-05	0.000291952	2.94145	MAPK13	ENSG00000156711
-1.88615	1.7559	-7.71029	2.35e-05	0.000292134	2.94014	ACOT2	ENSG00000119673
-2.75431	-0.800089	-7.70859	2.35e-05	0.000292481	2.93824	BCDIN3D	ENSG00000186666
1.80455	2.26103	7.70757	2.35e-05	0.000292518	2.93709	GDA	ENSG00000119125
-1.3609	2.80271	-7.70731	2.36e-05	0.000292518	2.93679	IMPACT	ENSG00000154059
-1.23815	3.99211	-7.7052	2.36e-05	0.000292992	2.93444	NA	ENSG00000284976
0.985248	9.46531	7.70234	2.37e-05	0.000293707	2.93122	TMBIM6	ENSG00000139644
1.47106	4.5206	7.70126	2.37e-05	0.000293862	2.93001	TSPAN9	ENSG00000011105
1.53016	6.27628	7.69649	2.38e-05	0.000295178	2.92465	PHB	ENSG00000167085
0.976834	7.23166	7.6956	2.39e-05	0.000295275	2.92365	MAPKAPK2	ENSG00000162889
1.79671	-0.128505	7.69453	2.39e-05	0.000295427	2.92246	SNAI3	ENSG00000185669
-1.29614	3.89758	-7.69209	2.39e-05	0.000295893	2.91971	C6orf136	ENSG00000204564
-1.16784	2.9888	-7.69151	2.4e-05	0.000295893	2.91906	THUMPD3	ENSG00000134077
-2.6821	1.69626	-7.69132	2.4e-05	0.000295893	2.91885	ZNF774	ENSG00000196391
1.41461	6.24057	7.68983	2.4e-05	0.00029618	2.91717	PPME1	ENSG00000214517
-2.00512	2.98148	-7.68619	2.41e-05	0.000297149	2.91308	NA	ENSG00000270504
-1.76684	5.24889	-7.68512	2.41e-05	0.000297304	2.91189	NEURL1B	ENSG00000214357
-1.16805	3.03547	-7.68409	2.41e-05	0.00029745	2.91072	PRMT3	ENSG00000185238
-1.78192	3.32781	-7.68287	2.42e-05	0.000297654	2.90935	HMGCL	ENSG00000117305
1.47546	3.82468	7.68123	2.42e-05	0.000297774	2.90751	ABCF2	ENSG00000033050
-1.10841	4.33303	-7.68098	2.42e-05	0.000297774	2.90723	LIG1	ENSG00000105486
0.977911	5.32307	7.68076	2.42e-05	0.000297774	2.90698	CREB3	ENSG00000107175
1.03796	7.89425	7.67952	2.43e-05	0.000297987	2.90558	RTN3	ENSG00000133318
0.987513	4.39573	7.67799	2.43e-05	0.000298136	2.90386	E2F6	ENSG00000169016
-1.50478	4.37075	-7.67785	2.43e-05	0.000298136	2.9037	CC2D1B	ENSG00000154222
1.2965	5.00268	7.67732	2.43e-05	0.000298136	2.90312	ORMDL3	ENSG00000172057
1.03673	5.1205	7.6757	2.44e-05	0.00029847	2.90129	PANX1	ENSG00000110218
2.56081	-0.495179	7.67498	2.44e-05	0.000298518	2.90048	NA	ENSG00000279568
-3.696	-4.15912	-7.67319	2.44e-05	0.000298729	2.89846	NA	ENSG00000270179
-2.2238	0.428209	-7.67317	2.44e-05	0.000298729	2.89844	NA	ENSG00000267278
-1.58358	3.0373	-7.67215	2.45e-05	0.000298873	2.89729	CZIB	ENSG00000162384
2.28155	1.47942	7.66722	2.46e-05	0.000300196	2.89175	CHST2	ENSG00000175040
-1.86915	0.857973	-7.66687	2.46e-05	0.000300196	2.89135	PCED1B	ENSG00000179715
-2.83231	-2.79885	-7.66579	2.46e-05	0.000300196	2.89013	NA	ENSG00000258811
1.75971	1.37258	7.66573	2.46e-05	0.000300196	2.89007	CILP2	ENSG00000160161
4.48522	-2.37945	7.66497	2.46e-05	0.000300257	2.88921	NA	ENSG00000267505
-2.15682	0.7288	-7.66374	2.47e-05	0.000300469	2.88783	KLHL35	ENSG00000149243
-1.29794	1.82091	-7.66087	2.48e-05	0.000301022	2.88459	ATG10	ENSG00000152348
1.11683	3.38789	7.66067	2.48e-05	0.000301022	2.88437	TBKBP1	ENSG00000198933
-1.88863	2.57451	-7.66032	2.48e-05	0.000301022	2.88397	TSNARE1	ENSG00000171045
1.43214	5.84805	7.65875	2.48e-05	0.000301125	2.8822	OXSR1	ENSG00000172939
-1.50145	3.71946	-7.65865	2.48e-05	0.000301125	2.88209	TNS3	ENSG00000136205
1.38665	8.2093	7.65829	2.48e-05	0.000301125	2.88169	LAMC2	ENSG00000058085
-1.45908	4.03144	-7.65583	2.49e-05	0.000301737	2.87891	DHX35	ENSG00000101452
-2.91602	0.378956	-7.65516	2.49e-05	0.000301771	2.87815	OR3A2	ENSG00000221882
-1.80051	3.63301	-7.6535	2.49e-05	0.000302123	2.87629	CCDC9B	ENSG00000188549
1.50839	7.01533	7.65181	2.5e-05	0.000302487	2.87438	SBNO1	ENSG00000139697
1.48668	2.54336	7.65112	2.5e-05	0.00030253	2.87359	GSTM3	ENSG00000134202
0.970991	5.31675	7.64999	2.5e-05	0.000302569	2.87232	VCPIP1	ENSG00000175073
4.70525	-2.56321	7.64987	2.5e-05	0.000302569	2.87219	NA	ENSG00000213997
1.63958	1.91083	7.64632	2.51e-05	0.000303537	2.86818	SERPINI1	ENSG00000163536
4.54913	-1.36674	7.64454	2.52e-05	0.000303933	2.86618	NA	ENSG00000286570
5.48619	-1.32247	7.64362	2.52e-05	0.000304049	2.86514	FNDC7	ENSG00000143107
1.59434	1.26893	7.64198	2.53e-05	0.000304402	2.86328	NA	ENSG00000269399
-1.7515	3.45368	-7.64137	2.53e-05	0.000304418	2.86259	MZF1	ENSG00000099326
1.63818	6.30162	7.63951	2.53e-05	0.000304841	2.86049	CTSV	ENSG00000136943
-2.50682	-0.180739	-7.63617	2.54e-05	0.000305752	2.85672	NA	ENSG00000247373
-1.4497	0.403454	-7.6345	2.55e-05	0.000306116	2.85483	LINC01670	ENSG00000279094
-1.44987	1.3701	-7.6316	2.55e-05	0.000306883	2.85156	SFXN2	ENSG00000156398
-2.05018	2.89622	-7.62967	2.56e-05	0.000307265	2.84937	IFIT3	ENSG00000119917
-1.29205	2.71605	-7.62909	2.56e-05	0.000307265	2.84872	NEIL1	ENSG00000140398
-2.78706	-1.40574	-7.62877	2.56e-05	0.000307265	2.84835	SHC3	ENSG00000148082
-1.8939	-2.2478	-7.6271	2.57e-05	0.000307538	2.84648	WBP2NL	ENSG00000183066
1.69284	6.3471	7.62654	2.57e-05	0.000307538	2.84583	IL1RAP	ENSG00000196083
-2.1784	3.20052	-7.62619	2.57e-05	0.000307538	2.84545	NA	ENSG00000272556
-1.33082	2.79857	-7.62556	2.57e-05	0.000307538	2.84473	MN1	ENSG00000169184
1.12661	6.25183	7.62515	2.57e-05	0.000307538	2.84426	DKK3	ENSG00000050165
-1.67075	-0.37518	-7.62433	2.57e-05	0.000307556	2.84334	TPRXL	ENSG00000180438
1.07429	1.15884	7.62398	2.58e-05	0.000307556	2.84294	KCTD6	ENSG00000168301
1.69346	0.0280986	7.6234	2.58e-05	0.000307562	2.84229	NA	ENSG00000225639
-1.53302	2.60063	-7.62037	2.59e-05	0.000308381	2.83886	RABL2B	ENSG00000079974
1.05912	8.27368	7.6196	2.59e-05	0.000308452	2.83799	CAMSAP2	ENSG00000118200
1.14858	5.51091	7.61655	2.6e-05	0.000309282	2.83453	RSRP1	ENSG00000117616
-2.86241	-1.38101	-7.6157	2.6e-05	0.00030938	2.83357	ALG1L9P	ENSG00000248671
-1.64696	5.95837	-7.61315	2.61e-05	0.000310046	2.83068	MAVS	ENSG00000088888
2.17797	1.31862	7.61102	2.61e-05	0.000310416	2.82827	NA	ENSG00000280385
-0.939503	4.43395	-7.61093	2.61e-05	0.000310416	2.82817	ANAPC7	ENSG00000196510
-2.01388	-0.874076	-7.60744	2.62e-05	0.000311398	2.82422	MSS51	ENSG00000166343
-2.19094	-3.83798	-7.60266	2.63e-05	0.0003126	2.8188	NA	ENSG00000274922
-1.90147	-1.3012	-7.60206	2.64e-05	0.0003126	2.81812	CD177	ENSG00000204936
1.85815	-1.45909	7.60159	2.64e-05	0.0003126	2.81759	NA	ENSG00000285872
-1.98788	3.10529	-7.60145	2.64e-05	0.0003126	2.81743	SLC66A1	ENSG00000040487
-1.5634	3.03424	-7.60082	2.64e-05	0.0003126	2.81672	ERMARD	ENSG00000130023
-3.20631	-1.61656	-7.6	2.64e-05	0.0003126	2.81579	CCDC154	ENSG00000197599
1.03842	6.7668	7.6	2.64e-05	0.0003126	2.81579	ITGAV	ENSG00000138448
-2.28989	3.27768	-7.59621	2.65e-05	0.000313692	2.81149	ZNF518A	ENSG00000177853
2.09887	7.80736	7.59389	2.66e-05	0.00031429	2.80886	ITGA5	ENSG00000161638
-1.421	6.05774	-7.58923	2.67e-05	0.000315687	2.80357	SRGAP2B	ENSG00000196369
1.04408	4.2278	7.5837	2.69e-05	0.000317246	2.79729	NLK	ENSG00000087095
-1.26065	-1.32196	-7.58357	2.69e-05	0.000317246	2.79714	HINT2	ENSG00000137133
1.13923	3.76963	7.57864	2.7e-05	0.000318675	2.79153	DNAJC25	ENSG00000059769
-1.93126	-0.91965	-7.57824	2.71e-05	0.000318675	2.79108	NA	ENSG00000278784
-1.23316	4.67576	-7.57776	2.71e-05	0.000318675	2.79054	RXRB	ENSG00000204231
-0.979838	4.62057	-7.57631	2.71e-05	0.000318887	2.78889	TMEM94	ENSG00000177728
-4.35798	-0.978402	-7.57605	2.71e-05	0.000318887	2.78859	COLCA1	ENSG00000196167
1.04274	6.39388	7.57409	2.72e-05	0.000319373	2.78637	OSBPL8	ENSG00000091039
1.48992	5.15844	7.57349	2.72e-05	0.000319395	2.78568	DPH2	ENSG00000132768
-1.1032	2.33336	-7.57126	2.73e-05	0.000319977	2.78314	TANGO6	ENSG00000103047
1.03733	4.75366	7.56918	2.73e-05	0.000320507	2.78078	WASF1	ENSG00000112290
-1.71953	2.96559	-7.56794	2.74e-05	0.000320749	2.77937	RSPH3	ENSG00000130363
1.64309	5.09532	7.56647	2.74e-05	0.000320923	2.7777	SEC61G	ENSG00000132432
0.980872	6.26618	7.56635	2.74e-05	0.000320923	2.77756	RCOR1	ENSG00000089902
0.926352	4.81544	7.56431	2.75e-05	0.000321442	2.77524	DRG1	ENSG00000185721
-1.17824	4.41165	-7.56357	2.75e-05	0.000321512	2.77439	BET1L	ENSG00000177951
-1.61652	3.96096	-7.56267	2.75e-05	0.000321637	2.77337	TIA1	ENSG00000116001
-2.39892	-0.153702	-7.56038	2.76e-05	0.000321787	2.77077	NA	ENSG00000253552
1.69406	4.37106	7.56035	2.76e-05	0.000321787	2.77073	LSP1P5	ENSG00000283196
-1.87101	1.04528	-7.56017	2.76e-05	0.000321787	2.77053	ZNF446	ENSG00000083838
1.0955	3.05845	7.56007	2.76e-05	0.000321787	2.77042	ABHD6	ENSG00000163686
1.39182	5.82274	7.55648	2.77e-05	0.000322849	2.76633	SRPRB	ENSG00000144867
1.31742	4.99153	7.5553	2.77e-05	0.000323073	2.76498	TP53RK	ENSG00000172315
1.68457	0.944021	7.55126	2.79e-05	0.000324232	2.76038	WFIKKN1	ENSG00000127578
-1.78735	3.08148	-7.55056	2.79e-05	0.000324232	2.75959	SETDB2	ENSG00000136169
-1.17496	2.41872	-7.5503	2.79e-05	0.000324232	2.75928	AGK	ENSG00000006530
-2.67998	0.143504	-7.54984	2.79e-05	0.000324232	2.75876	LOC102724330	ENSG00000228801
1.60945	3.3789	7.54484	2.8e-05	0.000325523	2.75307	DUSP4	ENSG00000120875
1.0432	4.25166	7.5444	2.81e-05	0.000325523	2.75256	NOM1	ENSG00000146909
1.0967	6.25301	7.54433	2.81e-05	0.000325523	2.75248	UTP4	ENSG00000141076
-1.19342	-0.427725	-7.54402	2.81e-05	0.000325523	2.75213	C18orf32	ENSG00000177576
-1.22536	4.37692	-7.54327	2.81e-05	0.000325598	2.75127	DCLRE1A	ENSG00000198924
1.08876	-2.23626	7.54265	2.81e-05	0.000325628	2.75056	NA	ENSG00000286941
1.00032	3.3493	7.5414	2.82e-05	0.000325879	2.74914	TAF5	ENSG00000148835
1.65495	5.49532	7.53868	2.82e-05	0.000326651	2.74604	SFRP1	ENSG00000104332
1.01161	4.16242	7.53719	2.83e-05	0.000326991	2.74433	ING1	ENSG00000153487
-1.78275	0.788016	-7.53448	2.84e-05	0.000327724	2.74124	NA	ENSG00000185495
1.07683	2.81001	7.53405	2.84e-05	0.000327724	2.74075	CHST11	ENSG00000171310
1.94404	1.87411	7.53345	2.84e-05	0.000327748	2.74007	AOC3	ENSG00000131471
-1.00302	4.22367	-7.53154	2.85e-05	0.00032824	2.73788	TARS2	ENSG00000143374
-1.36001	2.40864	-7.53094	2.85e-05	0.000328264	2.73719	WFS1	ENSG00000109501
-1.26729	2.91656	-7.52587	2.86e-05	0.000329702	2.73141	PAFAH2	ENSG00000158006
1.77423	4.85024	7.52575	2.86e-05	0.000329702	2.73127	GADD45B	ENSG00000099860
-1.21261	3.53674	-7.52515	2.87e-05	0.000329702	2.73059	NA	ENSG00000203761
1.03126	4.85606	7.52478	2.87e-05	0.000329702	2.73016	CHPF2	ENSG00000033100
-4.44734	-3.11854	-7.5214	2.88e-05	0.000330723	2.7263	NA	ENSG00000277715
-1.71622	0.0841228	-7.5181	2.89e-05	0.000331718	2.72253	CPLANE2	ENSG00000132881
1.49058	0.55075	7.51639	2.89e-05	0.000332145	2.72056	NA	ENSG00000231952
-1.99591	0.7268	-7.51275	2.9e-05	0.000333265	2.71641	HRAT92	ENSG00000223855
-1.05705	1.91343	-7.50877	2.92e-05	0.00033452	2.71185	GEMIN8	ENSG00000046647
1.21881	6.02865	7.50791	2.92e-05	0.000334637	2.71087	POMP	ENSG00000132963
1.1321	5.40281	7.50638	2.92e-05	0.000334866	2.70912	HS6ST1	ENSG00000136720
-1.33857	3.45216	-7.50623	2.92e-05	0.000334866	2.70895	SLC29A2	ENSG00000174669
0.918439	5.67948	7.50272	2.94e-05	0.000335952	2.70493	VOPP1	ENSG00000154978
1.05133	5.05689	7.50029	2.94e-05	0.000336478	2.70215	FAM98A	ENSG00000119812
1.22785	9.56367	7.50015	2.94e-05	0.000336478	2.70198	KRT6B	ENSG00000185479
-2.14435	2.72455	-7.49971	2.95e-05	0.000336478	2.70147	NUDT12	ENSG00000112874
-2.91206	1.5625	-7.49754	2.95e-05	0.00033708	2.69899	SLC24A1	ENSG00000074621
-1.48175	0.476129	-7.49657	2.96e-05	0.000337132	2.69788	MXRA8	ENSG00000162576
3.98866	-2.3425	7.49634	2.96e-05	0.000337132	2.69762	CPNE9	ENSG00000144550
1.07621	6.75866	7.49421	2.96e-05	0.000337724	2.69517	PSME3	ENSG00000131467
4.4587	-3.14539	7.49306	2.97e-05	0.000337952	2.69386	NA	ENSG00000259645
1.27197	5.68508	7.49097	2.97e-05	0.000338449	2.69146	DUXAP8	ENSG00000206195
1.33966	3.85126	7.49066	2.97e-05	0.000338449	2.69111	KRT8P33	ENSG00000250539
-3.10492	1.10321	-7.4898	2.98e-05	0.000338561	2.69011	GLI4	ENSG00000250571
-1.50044	2.21766	-7.48903	2.98e-05	0.000338561	2.68924	IL11RA	ENSG00000137070
-1.06546	5.73916	-7.48879	2.98e-05	0.000338561	2.68896	LETMD1	ENSG00000050426
-1.66811	2.00491	-7.48741	2.98e-05	0.000338878	2.68738	TCHH	ENSG00000159450
-1.15655	2.35587	-7.48639	2.99e-05	0.000338988	2.6862	ACP6	ENSG00000162836
-0.957575	2.90893	-7.48581	2.99e-05	0.000338988	2.68554	CCDC25	ENSG00000147419
-3.569	-2.1268	-7.48555	2.99e-05	0.000338988	2.68524	NA	ENSG00000275198
-1.21703	2.86765	-7.47788	3.02e-05	0.000341481	2.67644	KAT5	ENSG00000172977
-1.99929	0.595594	-7.47778	3.02e-05	0.000341481	2.67632	DNAJC30	ENSG00000176410
2.18715	5.17315	7.47347	3.03e-05	0.000342651	2.67137	NA	ENSG00000186743
1.81646	-0.0311848	7.47327	3.03e-05	0.000342651	2.67114	NA	ENSG00000240695
0.900914	7.84154	7.47308	3.03e-05	0.000342651	2.67093	RAB7A	ENSG00000075785
1.33076	6.25927	7.46964	3.04e-05	0.000343297	2.66697	PITPNC1	ENSG00000154217
-1.42354	4.40881	-7.4696	3.04e-05	0.000343297	2.66693	ICE2	ENSG00000128915
-2.59559	-2.35717	-7.46918	3.04e-05	0.000343297	2.66644	CALCRL	ENSG00000064989
-1.53959	1.17608	-7.4689	3.05e-05	0.000343297	2.66613	TMEM63C	ENSG00000165548
3.64514	-1.6986	7.46877	3.05e-05	0.000343297	2.66597	NA	ENSG00000248476
-2.81742	-2.11032	-7.46788	3.05e-05	0.000343434	2.66495	NA	ENSG00000255458
1.34413	3.16584	7.46617	3.05e-05	0.000343881	2.66299	FAM43A	ENSG00000185112
1.03308	3.59432	7.46432	3.06e-05	0.000344221	2.66086	ERI1	ENSG00000104626
-1.96617	1.05381	-7.46424	3.06e-05	0.000344221	2.66076	DMGDH	ENSG00000132837
-1.53975	4.0021	-7.46341	3.06e-05	0.000344337	2.65981	NSMCE4A	ENSG00000107672
1.04732	3.83156	7.46203	3.07e-05	0.000344439	2.65823	PAPSS2	ENSG00000198682
-3.42112	-2.28929	-7.46173	3.07e-05	0.000344439	2.65788	NA	ENSG00000266947
1.10121	4.84209	7.4616	3.07e-05	0.000344439	2.65772	AEN	ENSG00000181026
1.70141	4.33818	7.46057	3.07e-05	0.000344631	2.65655	MYADM	ENSG00000179820
3.23352	2.62892	7.45757	3.08e-05	0.000345392	2.6531	CA9	ENSG00000107159
-2.86943	-2.2477	-7.45752	3.08e-05	0.000345392	2.65304	NA	ENSG00000286115
2.35153	8.2396	7.45444	3.09e-05	0.000346362	2.6495	SPEN	ENSG00000065526
1.14394	6.93968	7.45201	3.1e-05	0.000347088	2.6467	FHL2	ENSG00000115641
-1.42861	4.82768	-7.45139	3.1e-05	0.000347129	2.64598	ZKSCAN1	ENSG00000106261
1.42405	3.16854	7.44435	3.13e-05	0.000349615	2.63787	PDGFB	ENSG00000100311
1.47594	5.59455	7.4424	3.14e-05	0.000350166	2.63562	NR2F2	ENSG00000185551
-1.28462	3.13312	-7.43993	3.14e-05	0.000350915	2.63278	SNX24	ENSG00000064652
1.01682	6.57402	7.43801	3.15e-05	0.000351458	2.63057	RMND5A	ENSG00000153561
-2.02428	-1.34666	-7.43606	3.16e-05	0.000351952	2.62831	ETFBKMT	ENSG00000139160
-1.82206	2.66611	-7.43543	3.16e-05	0.000351952	2.62759	CREB3L4	ENSG00000143578
-1.58578	2.82391	-7.4348	3.16e-05	0.000351952	2.62686	TAB1	ENSG00000100324
-0.970247	5.29263	-7.43469	3.16e-05	0.000351952	2.62673	RABGGTA	ENSG00000100949
0.964291	7.53215	7.43298	3.17e-05	0.000352415	2.62476	PAPOLA	ENSG00000090060
3.4181	-1.50559	7.43162	3.17e-05	0.000352741	2.6232	AMZ1	ENSG00000174945
-1.22109	4.44232	-7.43019	3.18e-05	0.000352961	2.62154	PMS2	ENSG00000122512
-1.40344	3.16719	-7.43004	3.18e-05	0.000352961	2.62137	ZNF766	ENSG00000196214
-3.36011	-2.91645	-7.42908	3.18e-05	0.000352987	2.62026	NA	ENSG00000288065
1.70609	5.77443	7.42863	3.18e-05	0.000352987	2.61975	CKS2	ENSG00000123975
-1.77534	1.08655	-7.42845	3.18e-05	0.000352987	2.61954	CCDC61	ENSG00000104983
0.932255	6.23945	7.42588	3.19e-05	0.000353666	2.61657	ZMPSTE24	ENSG00000084073
0.992756	6.75398	7.42568	3.19e-05	0.000353666	2.61634	RBM22	ENSG00000086589
1.28874	2.75331	7.42361	3.2e-05	0.000354272	2.61395	NA	ENSG00000261512
-1.41681	2.28088	-7.4222	3.21e-05	0.000354623	2.61232	MEIS1	ENSG00000143995
1.26602	2.87214	7.41774	3.22e-05	0.000356166	2.60717	RAB3A	ENSG00000105649
-2.27285	-0.349485	-7.41638	3.23e-05	0.000356499	2.6056	CRISPLD1	ENSG00000121005
-2.32592	2.02917	-7.41524	3.23e-05	0.000356563	2.60428	PPFIBP2	ENSG00000166387
-2.0752	-1.99057	-7.41521	3.23e-05	0.000356563	2.60424	ZCCHC14-DT	ENSG00000288568
-2.3381	-0.2159	-7.41445	3.23e-05	0.000356664	2.60336	THBS4	ENSG00000113296
1.46218	5.29944	7.41334	3.24e-05	0.0003569	2.60208	GFOD1	ENSG00000145990
-1.69637	1.24765	-7.41222	3.24e-05	0.000356956	2.60079	NMNAT3	ENSG00000163864
-1.90141	0.0185054	-7.41219	3.24e-05	0.000356956	2.60076	ZNF225	ENSG00000256294
-1.60243	-1.73464	-7.41102	3.24e-05	0.000357151	2.5994	NA	ENSG00000287750
3.66221	-1.57035	7.41069	3.25e-05	0.000357151	2.59902	KPRP	ENSG00000203786
3.51212	-2.48287	7.41006	3.25e-05	0.000357168	2.59829	NA	ENSG00000231194
1.37698	5.26385	7.40964	3.25e-05	0.000357168	2.59781	EFNB2	ENSG00000125266
-2.75038	1.5316	-7.40908	3.25e-05	0.000357193	2.59715	WDR31	ENSG00000148225
-1.48415	2.83405	-7.40333	3.27e-05	0.000359254	2.59051	B3GNT9	ENSG00000237172
-1.80824	2.40815	-7.40242	3.28e-05	0.000359418	2.58945	ARHGAP19	ENSG00000213390
-1.05655	4.80778	-7.40009	3.28e-05	0.000360135	2.58675	DENND10	ENSG00000119979
-1.65386	3.39627	-7.39917	3.29e-05	0.000360135	2.58569	PIGV	ENSG00000060642
-1.44881	-0.445252	-7.39894	3.29e-05	0.000360135	2.58543	LOC153684	ENSG00000215068
0.918655	6.87664	7.3986	3.29e-05	0.000360135	2.58504	GNAI3	ENSG00000065135
1.85351	0.582164	7.39629	3.3e-05	0.000360855	2.58236	CD14	ENSG00000170458
1.7037	1.72862	7.39396	3.31e-05	0.000361579	2.57966	P2RX5	ENSG00000083454
-1.90071	1.81103	-7.39231	3.31e-05	0.000362039	2.57775	EHHADH	ENSG00000113790
-1.05326	3.92259	-7.38938	3.32e-05	0.000362889	2.57435	CUL7	ENSG00000044090
-2.2746	1.19205	-7.38918	3.32e-05	0.000362889	2.57412	SMIM29	ENSG00000186577
-1.05659	0.856739	-7.38846	3.33e-05	0.000362921	2.57329	NA	ENSG00000231806
1.16834	5.27241	7.38811	3.33e-05	0.000362921	2.57288	GNPNAT1	ENSG00000100522
-2.4037	-0.382945	-7.38654	3.33e-05	0.00036335	2.57106	NA	ENSG00000270605
0.966771	6.20778	7.3855	3.34e-05	0.0003635	2.56986	CTNNBL1	ENSG00000132792
-1.37783	4.58534	-7.38517	3.34e-05	0.0003635	2.56948	TPCN1	ENSG00000186815
1.49033	5.52485	7.38243	3.35e-05	0.0003644	2.56629	RRP1	ENSG00000160214
2.5666	0.299551	7.37464	3.38e-05	0.000367336	2.55726	NA	ENSG00000277959
0.945631	3.84898	7.37389	3.38e-05	0.000367441	2.55638	TADA2B	ENSG00000173011
-1.99917	2.36511	-7.37006	3.39e-05	0.00036879	2.55195	VPS9D1	ENSG00000075399
1.9136	-1.01948	7.36916	3.4e-05	0.000368957	2.5509	NA	ENSG00000272264
1.41997	6.15953	7.36728	3.4e-05	0.000369521	2.54871	TNRC6A	ENSG00000090905
1.28436	2.23039	7.36449	3.42e-05	0.000370456	2.54548	TTLL11	ENSG00000175764
-3.18892	-1.52899	-7.36302	3.42e-05	0.000370856	2.54377	NA	ENSG00000260793
1.53675	5.83497	7.3577	3.44e-05	0.000372837	2.53758	UBE2O	ENSG00000175931
-0.95048	7.8997	-7.35613	3.45e-05	0.00037311	2.53576	TIMP3	ENSG00000100234
2.26377	3.5675	7.35525	3.45e-05	0.00037311	2.53474	FJX1	ENSG00000179431
3.34262	0.928114	7.35518	3.45e-05	0.00037311	2.53465	TNFRSF8	ENSG00000120949
2.90382	0.281641	7.35477	3.45e-05	0.00037311	2.53418	WFDC21P	ENSG00000261040
-1.12696	3.26741	-7.35458	3.45e-05	0.00037311	2.53395	DNAAF9	ENSG00000088854
-1.34548	1.54357	-7.35249	3.46e-05	0.000373767	2.53153	OSGEPL1	ENSG00000128694
-1.18961	3.78763	-7.3505	3.47e-05	0.000374386	2.52921	PKN3	ENSG00000160447
1.32963	6.68942	7.34985	3.47e-05	0.000374453	2.52845	C6orf132	ENSG00000188112
-1.01312	4.18724	-7.34901	3.47e-05	0.000374597	2.52748	GTF2A1	ENSG00000165417
-2.13465	0.0943525	-7.34695	3.48e-05	0.000374956	2.52508	NA	ENSG00000241057
1.22703	6.45528	7.34674	3.48e-05	0.000374956	2.52484	GNL3	ENSG00000163938
1.54466	4.47365	7.34668	3.48e-05	0.000374956	2.52476	TAF13	ENSG00000197780
0.837987	4.33476	7.34471	3.49e-05	0.000375572	2.52247	NA	ENSG00000236698
2.80425	-0.438331	7.34374	3.49e-05	0.000375686	2.52134	CREB5	ENSG00000146592
2.19316	0.953133	7.34346	3.5e-05	0.000375686	2.52101	C2CD4C	ENSG00000183186
0.98027	4.25994	7.33985	3.51e-05	0.000376984	2.51681	GLCE	ENSG00000138604
1.14708	5.23633	7.33665	3.52e-05	0.000377798	2.51309	VPS37B	ENSG00000139722
1.06763	5.51518	7.33656	3.52e-05	0.000377798	2.51297	ISG20L2	ENSG00000143319
1.38249	2.55952	7.33644	3.52e-05	0.000377798	2.51283	CBARP	ENSG00000099625
1.45286	6.31888	7.33409	3.53e-05	0.000378574	2.51011	NACC1	ENSG00000160877
1.5552	5.79134	7.33184	3.54e-05	0.000379238	2.50747	DUXAP9	ENSG00000225210
2.15154	0.584467	7.33114	3.54e-05	0.000379238	2.50666	LINC01615	ENSG00000223485
-1.33079	1.50167	-7.33106	3.54e-05	0.000379238	2.50656	FAM221A	ENSG00000188732
-1.665	3.99873	-7.32786	3.56e-05	0.000380033	2.50284	WNT4	ENSG00000162552
-3.70444	-3.37583	-7.32779	3.56e-05	0.000380033	2.50275	IP6K3	ENSG00000161896
-1.32014	1.67427	-7.32771	3.56e-05	0.000380033	2.50266	DHRS11	ENSG00000278535
1.40998	6.01814	7.32592	3.56e-05	0.000380583	2.50057	EFHD2	ENSG00000142634
-1.7741	1.55974	-7.32356	3.57e-05	0.000381342	2.49782	KTN1-AS1	ENSG00000186615
-2.61354	0.593023	-7.32315	3.57e-05	0.000381342	2.49735	NA	ENSG00000224934
-1.11797	3.06054	-7.32178	3.58e-05	0.000381682	2.49574	LMBR1L	ENSG00000139636
-1.75203	2.19258	-7.32097	3.58e-05	0.000381682	2.49479	ZNF319	ENSG00000166188
-4.82214	-4.14016	-7.32078	3.58e-05	0.000381682	2.49458	NA	ENSG00000276509
-1.22511	4.52083	-7.32042	3.59e-05	0.000381682	2.49416	BCL2L13	ENSG00000099968
-1.61307	7.80508	-7.31558	3.6e-05	0.000383528	2.48851	AARS1	ENSG00000090861
-1.77514	1.84616	-7.31378	3.61e-05	0.000383899	2.4864	ATP6AP1L	ENSG00000205464
-1.51146	0.430161	-7.31375	3.61e-05	0.000383899	2.48637	CD63-AS1	ENSG00000258056
1.50308	2.02678	7.3112	3.62e-05	0.000384661	2.48339	KRT8P8	ENSG00000223940
-1.43882	0.124993	-7.311	3.62e-05	0.000384661	2.48316	KCNMB3	ENSG00000171121
-0.921017	2.1837	-7.30881	3.63e-05	0.000385282	2.4806	SEPTIN7P14	ENSG00000245958
-1.30412	4.66329	-7.30858	3.63e-05	0.000385282	2.48033	TMEM154	ENSG00000170006
-1.99264	-1.08375	-7.3056	3.64e-05	0.000386352	2.47685	LOC101928222	ENSG00000227210
-1.74947	0.241531	-7.3048	3.65e-05	0.00038649	2.47591	SLC16A13	ENSG00000174327
-1.30563	3.33348	-7.30374	3.65e-05	0.000386742	2.47467	MINDY1	ENSG00000143409
-0.856798	2.38344	-7.3031	3.65e-05	0.00038681	2.47392	MST1	ENSG00000173531
1.93919	-1.00808	7.30236	3.66e-05	0.000386881	2.47306	NA	ENSG00000273058
-2.88105	-1.6024	-7.30198	3.66e-05	0.000386881	2.47261	LINC01270	ENSG00000203999
-2.90494	-2.09629	-7.30083	3.66e-05	0.000387171	2.47127	ZKSCAN8P1	ENSG00000226314
-1.67372	3.86051	-7.29922	3.67e-05	0.000387577	2.46939	MAP2K5	ENSG00000137764
-1.48745	4.51026	-7.29893	3.67e-05	0.000387577	2.46905	LPIN3	ENSG00000132793
1.42471	6.58272	7.29832	3.67e-05	0.000387634	2.46834	MYH10	ENSG00000133026
1.60505	0.510228	7.29122	3.7e-05	0.000390496	2.46002	LRP2BP	ENSG00000109771
1.37038	5.79202	7.29027	3.71e-05	0.000390699	2.45892	DCAF13	ENSG00000164934
0.919984	7.89634	7.28938	3.71e-05	0.000390879	2.45787	PFKP	ENSG00000067057
2.2583	-1.0597	7.287	3.72e-05	0.000391538	2.45509	SLC6A4	ENSG00000108576
-2.18022	-1.31421	-7.28666	3.72e-05	0.000391538	2.45469	NA	ENSG00000255121
1.18196	3.81968	7.28644	3.72e-05	0.000391538	2.45443	C2CD2L	ENSG00000172375
1.27684	4.75557	7.28594	3.73e-05	0.000391548	2.45385	RUNDC1	ENSG00000198863
-2.11675	1.92861	-7.28421	3.73e-05	0.000392097	2.45182	CRACDL	ENSG00000196872
-1.15495	2.89054	-7.27866	3.76e-05	0.000394132	2.44532	COX18	ENSG00000163626
-1.37943	3.80811	-7.27861	3.76e-05	0.000394132	2.44525	TOX2	ENSG00000124191
-1.80408	-2.11488	-7.27725	3.76e-05	0.000394518	2.44366	ARL11	ENSG00000152213
-2.46369	0.535485	-7.27543	3.77e-05	0.000394926	2.44153	CCDC122	ENSG00000151773
-2.63377	0.838289	-7.27538	3.77e-05	0.000394926	2.44147	PLIN4	ENSG00000167676
-2.75096	-1.64274	-7.27221	3.78e-05	0.00039561	2.43775	USP46-DT	ENSG00000248866
-1.19283	3.7367	-7.27207	3.78e-05	0.00039561	2.43758	VIPAS39	ENSG00000151445
1.93573	5.24147	7.27179	3.78e-05	0.00039561	2.43726	IMP3	ENSG00000177971
-1.02049	3.70512	-7.27151	3.79e-05	0.00039561	2.43693	IFT122	ENSG00000163913
-1.99482	2.32812	-7.2712	3.79e-05	0.00039561	2.43656	DYNC2LI1	ENSG00000138036
-1.55399	2.89189	-7.271	3.79e-05	0.00039561	2.43633	IL22RA1	ENSG00000142677
-1.74613	0.773886	-7.27022	3.79e-05	0.000395744	2.43542	NA	ENSG00000271795
-1.87872	-0.956146	-7.26862	3.8e-05	0.000396243	2.43354	ALOX12	ENSG00000108839
1.15655	8.48075	7.26702	3.8e-05	0.000396744	2.43166	NA	ENSG00000198618
-2.21221	-0.237745	-7.26307	3.82e-05	0.000398078	2.42703	NA	ENSG00000250509
1.92506	0.669301	7.26307	3.82e-05	0.000398078	2.42702	FNDC4	ENSG00000115226
-0.96718	2.6541	-7.26122	3.83e-05	0.000398688	2.42486	PIGL	ENSG00000108474
-3.02751	-0.495788	-7.26045	3.83e-05	0.000398735	2.42395	LOC100130691	ENSG00000213963
1.01389	4.61087	7.26018	3.83e-05	0.000398735	2.42363	NA	ENSG00000174028
-1.5667	2.08569	-7.25878	3.84e-05	0.000398912	2.42199	FA2H	ENSG00000103089
-1.10268	3.42065	-7.25841	3.84e-05	0.000398912	2.42156	VPS54	ENSG00000143952
1.05314	5.13647	7.25798	3.84e-05	0.000398912	2.42105	TMEM51	ENSG00000171729
2.36866	0.132716	7.25746	3.85e-05	0.000398912	2.42044	NA	ENSG00000238279
1.47885	4.71903	7.25745	3.85e-05	0.000398912	2.42042	MFSD5	ENSG00000182544
-1.14648	4.50969	-7.25688	3.85e-05	0.000398955	2.41976	BDH1	ENSG00000161267
-1.00007	5.27042	-7.2542	3.86e-05	0.000399848	2.41661	MARVELD2	ENSG00000152939
1.25731	4.63208	7.25395	3.86e-05	0.000399848	2.41631	PALS2	ENSG00000105926
-1.35697	1.251	-7.25121	3.87e-05	0.00040086	2.4131	TTC12	ENSG00000149292
-1.67986	2.92783	-7.24958	3.88e-05	0.000401383	2.41118	APCDD1L	ENSG00000198768
-1.74575	-2.84155	-7.24811	3.89e-05	0.000401833	2.40945	NA	ENSG00000270933
1.0875	4.30318	7.24705	3.89e-05	0.000402099	2.4082	RNF25	ENSG00000163481
-1.98296	1.9756	-7.24442	3.9e-05	0.000403071	2.40511	TLCD5	ENSG00000181264
-2.39361	-1.89754	-7.24176	3.91e-05	0.00040406	2.40198	NA	ENSG00000279186
-2.63165	1.49063	-7.24099	3.92e-05	0.0004042	2.40107	PRIMPOL	ENSG00000164306
1.64295	5.98944	7.23965	3.92e-05	0.000404596	2.39949	SUCLA2	ENSG00000136143
1.32757	5.23532	7.23866	3.93e-05	0.000404833	2.39833	SNX30	ENSG00000148158
-1.26965	3.52008	-7.23799	3.93e-05	0.000404929	2.39754	TRMT1L	ENSG00000121486
-2.20022	0.00841722	-7.23467	3.94e-05	0.00040622	2.39364	MVB12B	ENSG00000196814
2.24376	0.197955	7.23307	3.95e-05	0.000406737	2.39175	CNTF	ENSG00000242689
1.24208	7.40335	7.23247	3.95e-05	0.000406802	2.39104	AK4	ENSG00000162433
-1.60601	2.40955	-7.23123	3.96e-05	0.000407157	2.38958	NSUN5P2	ENSG00000106133
0.954219	2.57477	7.22665	3.98e-05	0.000409031	2.38419	LINC00839	ENSG00000185904
-1.6634	1.08363	-7.22263	4e-05	0.000410585	2.37944	ZFPM1	ENSG00000179588
-1.44179	4.14879	-7.22213	4e-05	0.000410585	2.37886	OSBPL5	ENSG00000021762
1.93377	4.43286	7.22159	4e-05	0.000410585	2.37822	SNAPC1	ENSG00000023608
-2.77664	-0.832753	-7.22139	4e-05	0.000410585	2.37798	NA	ENSG00000266904
1.28505	6.14188	7.22086	4.01e-05	0.000410585	2.37736	PPP2R2A	ENSG00000221914
-2.3582	0.525023	-7.2205	4.01e-05	0.000410585	2.37694	HERPUD2-AS1	ENSG00000271122
-1.84007	3.52595	-7.21978	4.01e-05	0.000410705	2.37609	NA	ENSG00000262152
-0.90583	4.56681	-7.21563	4.03e-05	0.000412405	2.37119	FAM156B	ENSG00000179304
1.00663	8.59877	7.21488	4.03e-05	0.000412431	2.37031	UBE2D3	ENSG00000109332
-1.85968	0.953246	-7.21466	4.03e-05	0.000412431	2.37005	ZDHHC1	ENSG00000159714
-2.73179	-2.185	-7.21113	4.05e-05	0.000413851	2.36588	NA	ENSG00000286017
1.14829	3.79915	7.20343	4.08e-05	0.000417223	2.35678	CTDP1	ENSG00000060069
-1.43958	4.65586	-7.20258	4.09e-05	0.000417406	2.35578	STX17	ENSG00000136874
0.981351	7.51008	7.19834	4.11e-05	0.000419179	2.35077	PPP2CA	ENSG00000113575
-1.22792	1.42818	-7.19724	4.11e-05	0.000419481	2.34947	CATSPER2	ENSG00000166762
-1.17839	1.65623	-7.19658	4.12e-05	0.000419579	2.34869	MORN1	ENSG00000116151
-1.21772	4.82689	-7.19443	4.13e-05	0.000420374	2.34615	UNC13D	ENSG00000092929
-1.03791	6.22274	-7.19287	4.13e-05	0.000420897	2.3443	SNHG1	ENSG00000255717
-1.27628	0.211734	-7.19099	4.14e-05	0.000421568	2.34209	PPIEL	ENSG00000243970
1.18431	3.48985	7.19036	4.14e-05	0.000421653	2.34134	NA	ENSG00000278974
3.48103	-1.94885	7.18904	4.15e-05	0.000421911	2.33978	CACNA1G	ENSG00000006283
2.02851	8.81838	7.18852	4.15e-05	0.000421911	2.33917	CAV1	ENSG00000105974
2.39778	2.0206	7.18845	4.15e-05	0.000421911	2.33908	PCAT2	ENSG00000254166
-1.44044	3.80475	-7.18628	4.16e-05	0.000422725	2.33651	GTF2IP12	ENSG00000283050
1.16054	4.10395	7.18545	4.17e-05	0.000422906	2.33552	TDRP	ENSG00000180190
3.92223	-2.43254	7.18375	4.18e-05	0.000423298	2.33351	SPEM2	ENSG00000184560
1.82242	1.80474	7.18372	4.18e-05	0.000423298	2.33348	APOE	ENSG00000130203
1.20773	0.666392	7.18264	4.18e-05	0.000423596	2.3322	NFATC1	ENSG00000131196
-0.983307	0.725905	-7.18036	4.19e-05	0.000424464	2.32951	U2AF1L4	ENSG00000161265
1.0255	5.219	7.1778	4.2e-05	0.00042547	2.32647	NA	ENSG00000213866
-3.33662	-2.35263	-7.17596	4.21e-05	0.000426134	2.32429	GSTM2	ENSG00000213366
-1.77723	1.93322	-7.17414	4.22e-05	0.000426789	2.32214	ACBD4	ENSG00000181513
-1.08335	5.89443	-7.17195	4.23e-05	0.000427624	2.31954	POFUT1	ENSG00000101346
1.81215	6.35914	7.17096	4.24e-05	0.000427885	2.31837	ARHGAP29	ENSG00000137962
-1.8442	-0.545331	-7.16931	4.24e-05	0.000428464	2.31641	DOK1	ENSG00000115325
-0.902495	4.57811	-7.16839	4.25e-05	0.000428689	2.31532	FAM156A	ENSG00000268350
-1.20039	5.16297	-7.16471	4.27e-05	0.000430251	2.31095	REPS1	ENSG00000135597
-1.17554	4.61672	-7.16405	4.27e-05	0.00043035	2.31017	SERPINB13	ENSG00000197641
4.91764	-1.17833	7.16244	4.28e-05	0.000430915	2.30826	LNCSRLR	ENSG00000240032
1.61798	-2.03102	7.16186	4.28e-05	0.000430979	2.30757	UBE2Q2P6	ENSG00000275695
2.07173	0.163167	7.15859	4.3e-05	0.000432348	2.30369	CD2BP2-DT	ENSG00000260219
-2.20023	-3.03684	-7.15766	4.3e-05	0.000432577	2.30259	MIR3150BHG	ENSG00000245080
-2.79284	-1.85017	-7.15722	4.3e-05	0.000432577	2.30207	LINC02518	ENSG00000232316
2.50926	-0.780088	7.15577	4.31e-05	0.000433069	2.30034	SLC9A2	ENSG00000115616
-1.48926	2.72487	-7.15528	4.31e-05	0.000433087	2.29977	KCNQ5	ENSG00000185760
-1.50235	5.68159	-7.15382	4.32e-05	0.000433584	2.29803	GTF2IRD1	ENSG00000006704
-1.09361	4.1289	-7.15218	4.33e-05	0.000434165	2.29608	GTF2H2C	ENSG00000183474
2.08375	-0.599375	7.15086	4.33e-05	0.000434432	2.29451	NAALAD2	ENSG00000077616
-2.18376	-0.765806	-7.15074	4.33e-05	0.000434432	2.29438	NA	ENSG00000227252
-1.86419	3.24652	-7.1502	4.34e-05	0.000434481	2.29373	NLRP1	ENSG00000091592
1.73407	5.64851	7.14843	4.34e-05	0.000435126	2.29163	GJB5	ENSG00000189280
-2.7002	-1.08279	-7.14695	4.35e-05	0.000435529	2.28987	LOC105371795	ENSG00000267288
1.22719	5.99625	7.14672	4.35e-05	0.000435529	2.2896	PHRF1	ENSG00000070047
-2.63595	0.752942	-7.14487	4.36e-05	0.000436109	2.2874	FBXL19-AS1	ENSG00000260852
-2.68584	-0.315453	-7.14413	4.37e-05	0.000436109	2.28652	ZNF665	ENSG00000197497
[truncated: 17,982 more rows]
