# Supplementary material for: GLUT3/SLC2A3 Is an Endogenous Marker of Hypoxia in Prostate Cancer Cell Lines and Patient-Derived Xenograft Tumors
Source: Diagnostics (Basel). 2022 Mar 10;12(3):676. doi: 10.3390/diagnostics12030676 (PMC8946944; doi:10.3390/diagnostics12030676)
Supplement: Supplementary file 1 [file diagnostics-12-00676-s001.zip › Supplementary Table S2.xlsx]

## Sheet: DifferentialExpression_12hvs0h
logFC	AveExpr	t	P.Value	adj.P.Val	B	symbol	ensembl
5.98289	-2.01342	27.3293	2.91794e-10	5.83034e-06	13.6437	NPTX1	ENSG00000171246
2.78808	8.23374	23.5461	1.15899e-09	8.62574e-06	12.5598	FKBP4	ENSG00000004478
6.64073	2.74224	22.2413	1.9615e-09	8.62574e-06	12.1231	ASB2	ENSG00000100628
4.56127	4.5075	22.1183	2.06439e-09	8.62574e-06	12.0801	SLC2A3	ENSG00000059804
6.30695	0.985517	21.823	2.33667e-09	8.62574e-06	11.9753	TNFSF14	ENSG00000125735
4.44147	1.9085	21.4853	2.69767e-09	8.62574e-06	11.8529	SLC2A14	ENSG00000173262
3.79311	7.48464	21.2221	3.02188e-09	8.62574e-06	11.7557	PLOD2	ENSG00000152952
4.42764	5.95367	20.023	5.15872e-09	1.15225e-05	11.2906	SLCO4A1	ENSG00000101187
3.69869	2.75885	19.3726	6.98513e-09	1.15225e-05	11.0221	HSP90AA6P	ENSG00000181359
2.89525	7.40483	19.3239	7.14809e-09	1.15225e-05	11.0016	AHSA1	ENSG00000100591
4.48846	7.41991	19.2866	7.27596e-09	1.15225e-05	10.9857	DUSP1	ENSG00000120129
2.51961	3.64542	19.2281	7.48154e-09	1.15225e-05	10.9609	PRR5L	ENSG00000135362
3.41785	10.9866	19.2238	7.49677e-09	1.15225e-05	10.959	LDHA	ENSG00000134333
3.46753	10.9595	18.6777	9.76195e-09	1.39324e-05	10.7218	HSP90AA1	ENSG00000080824
3.78732	5.88179	18.1165	1.29053e-08	1.51869e-05	10.4685	MRPS6	ENSG00000243927
3.19866	1.25498	18.0733	1.31897e-08	1.51869e-05	10.4486	ST3GAL5	ENSG00000115525
3.60418	8.96098	17.9087	1.43402e-08	1.51869e-05	10.3721	HSPH1	ENSG00000120694
-2.83444	1.58949	-17.9016	1.43924e-08	1.51869e-05	10.3687	TUBE1	ENSG00000074935
2.19151	8.23529	17.8214	1.49949e-08	1.51869e-05	10.3311	STIP1	ENSG00000168439
2.83998	3.35384	17.7947	1.52014e-08	1.51869e-05	10.3186	PTHLH	ENSG00000087494
3.62499	5.31347	17.5938	1.68624e-08	1.60442e-05	10.2233	NA	ENSG00000231434
3.45989	6.59818	17.3932	1.8722e-08	1.70038e-05	10.1267	NA	ENSG00000224411
-2.73767	1.96283	-17.1244	2.15801e-08	1.81783e-05	9.99506	DNMT3B	ENSG00000088305
4.0724	2.25207	17.1023	2.18351e-08	1.81783e-05	9.98415	S1PR3	ENSG00000213694
1.91949	5.58286	16.9535	2.36453e-08	1.81783e-05	9.91004	FAM210A	ENSG00000177150
2.69139	2.13408	16.9309	2.39336e-08	1.81783e-05	9.89875	FAM83A-AS1	ENSG00000204949
2.85592	3.65156	16.8784	2.46201e-08	1.81783e-05	9.87238	NA	ENSG00000213574
4.90584	-2.80484	16.8154	2.54739e-08	1.81783e-05	9.84057	NA	ENSG00000267405
2.8834	4.62466	16.6092	2.85003e-08	1.96367e-05	9.73554	AJAP1	ENSG00000196581
2.48079	7.60046	16.5085	3.01226e-08	2.00626e-05	9.68361	FAM83A	ENSG00000147689
3.631	1.36596	16.4013	3.19608e-08	2.06003e-05	9.62795	NA	ENSG00000273038
3.14426	5.53651	16.336	3.31403e-08	2.0693e-05	9.59384	DKK1	ENSG00000107984
-2.28361	2.08515	-16.1617	3.65341e-08	2.21208e-05	9.50191	ARHGAP33	ENSG00000004777
3.16445	7.15104	16.097	3.78897e-08	2.22669e-05	9.46748	P4HA1	ENSG00000122884
3.89467	5.62346	16.043	3.90634e-08	2.23008e-05	9.43863	AKAP12	ENSG00000131016
3.12041	4.5935	15.9275	4.171e-08	2.27116e-05	9.37654	PFKFB4	ENSG00000114268
-2.01545	3.59105	-15.8254	4.42177e-08	2.27116e-05	9.32114	LTB4R	ENSG00000213903
6.46347	5.97926	15.8253	4.42185e-08	2.27116e-05	9.32112	EGLN3	ENSG00000129521
2.80816	6.33614	15.7611	4.58815e-08	2.27116e-05	9.28604	FUT11	ENSG00000196968
3.37167	-0.360787	15.7551	4.60382e-08	2.27116e-05	9.2828	NA	ENSG00000159860
2.6399	6.16954	15.6533	4.8827e-08	2.27116e-05	9.22683	EHD1	ENSG00000110047
-2.8713	3.14421	-15.6183	4.98275e-08	2.27116e-05	9.20751	NA	ENSG00000272734
-3.04594	-1.55701	-15.6047	5.02217e-08	2.27116e-05	9.2	CCDC180	ENSG00000197816
-2.26538	1.93787	-15.5727	5.11633e-08	2.27116e-05	9.18229	LOC100128398	ENSG00000176593
-2.05894	0.819636	-15.5529	5.17591e-08	2.27116e-05	9.17125	ZNF25	ENSG00000175395
2.21916	9.06593	15.4983	5.34326e-08	2.27116e-05	9.14088	PGK1	ENSG00000102144
5.91078	-0.0954289	15.4794	5.40284e-08	2.27116e-05	9.13029	NA	ENSG00000287586
2.87406	3.04188	15.4627	5.45597e-08	2.27116e-05	9.12095	NA	ENSG00000235847
-2.83416	-0.749668	-15.3364	5.87636e-08	2.3624e-05	9.04996	PSMG3-AS1	ENSG00000230487
1.94997	5.12626	15.3263	5.91162e-08	2.3624e-05	9.04423	RNF8	ENSG00000112130
2.48574	7.62468	15.2605	6.14608e-08	2.38788e-05	9.00698	GJB3	ENSG00000188910
4.57624	3.00715	15.1362	6.61835e-08	2.38788e-05	8.93595	PGF	ENSG00000119630
2.21501	7.38494	15.1152	6.70195e-08	2.38788e-05	8.92389	ALKBH5	ENSG00000091542
-2.58208	0.96252	-15.099	6.76721e-08	2.38788e-05	8.91458	ASB16-AS1	ENSG00000267080
-2.23769	4.43593	-15.0884	6.81029e-08	2.38788e-05	8.90849	MICALL2	ENSG00000164877
-2.89084	2.97331	-15.0776	6.8546e-08	2.38788e-05	8.90225	ATG16L2	ENSG00000168010
3.58177	8.66186	15.0714	6.88006e-08	2.38788e-05	8.89869	F3	ENSG00000117525
5.27098	6.5208	15.0545	6.95026e-08	2.38788e-05	8.88893	IGFBP3	ENSG00000146674
-2.36033	0.519156	-15.0305	7.05095e-08	2.38788e-05	8.87509	NA	ENSG00000204282
2.67752	0.0330442	14.9482	7.40981e-08	2.43555e-05	8.82731	LOC154761	ENSG00000253882
-2.0325	2.89921	-14.9425	7.43549e-08	2.43555e-05	8.82398	TTC31	ENSG00000115282
2.44915	3.75529	14.8873	7.68809e-08	2.47767e-05	8.79178	INA	ENSG00000148798
-2.37604	0.451995	-14.7899	8.15774e-08	2.57349e-05	8.73457	PLA2G4B	ENSG00000243708
-2.16708	0.453856	-14.7729	8.24299e-08	2.57349e-05	8.72453	FAM86B1	ENSG00000186523
2.96842	7.51176	14.6855	8.6961e-08	2.67318e-05	8.67281	SERPINH1	ENSG00000149257
2.57049	5.94978	14.6217	9.04482e-08	2.73825e-05	8.63476	CHORDC1	ENSG00000110172
2.85963	4.90269	14.5426	9.49791e-08	2.80048e-05	8.58741	ADRB2	ENSG00000169252
1.7921	7.03013	14.5169	9.65075e-08	2.80048e-05	8.57194	MAP2K1	ENSG00000169032
2.72105	5.0877	14.5136	9.67084e-08	2.80048e-05	8.56992	CCDC86	ENSG00000110104
1.90054	3.30189	14.4794	9.87831e-08	2.81744e-05	8.54933	VEGFC	ENSG00000150630
1.88742	2.48163	14.4579	1.00114e-07	2.81744e-05	8.53634	LANCL3	ENSG00000147036
3.86216	-3.30883	14.3994	1.0384e-07	2.8817e-05	8.50086	PAQR9	ENSG00000188582
3.34589	-0.933419	14.3336	1.08216e-07	2.927e-05	8.46075	SNORA14B	ENSG00000207181
1.66886	8.63679	14.3309	1.08402e-07	2.927e-05	8.45907	TMBIM1	ENSG00000135926
1.90636	6.22068	14.2475	1.1425e-07	3.04096e-05	8.40795	PNP	ENSG00000198805
2.53066	12.5245	14.2187	1.16352e-07	3.04096e-05	8.39019	NDRG1	ENSG00000104419
-1.80869	4.48238	-14.2073	1.17188e-07	3.04096e-05	8.38321	SLC35E2A	ENSG00000215790
3.10111	7.72905	14.1615	1.20645e-07	3.09051e-05	8.35488	BNIP3	ENSG00000176171
1.86221	6.30153	14.0912	1.26169e-07	3.16321e-05	8.31121	STK17A	ENSG00000164543
1.743	3.70341	14.0853	1.26649e-07	3.16321e-05	8.30751	MICB	ENSG00000204516
-1.58002	2.74338	-14.0506	1.29485e-07	3.19412e-05	8.28589	LINC00863	ENSG00000224914
2.70809	-0.0849465	14.005	1.33327e-07	3.24879e-05	8.25732	NA	ENSG00000283537
2.65401	5.33914	13.9437	1.38686e-07	3.25786e-05	8.21879	CNN3	ENSG00000117519
3.04006	5.54436	13.9344	1.39519e-07	3.25786e-05	8.21294	BNIP3P1	ENSG00000197358
4.12795	1.08104	13.9297	1.39944e-07	3.25786e-05	8.20996	SIX2	ENSG00000170577
3.29988	4.47319	13.9134	1.41431e-07	3.25786e-05	8.19962	PAQR5	ENSG00000137819
-2.87575	1.48672	-13.8852	1.4403e-07	3.25786e-05	8.18179	ACCS	ENSG00000110455
2.45755	5.16132	13.8822	1.44303e-07	3.25786e-05	8.17994	NA	ENSG00000177855
1.73087	10.8041	13.8736	1.45113e-07	3.25786e-05	8.17446	HSP90AB1	ENSG00000096384
-3.2956	-0.496598	-13.7996	1.5225e-07	3.33923e-05	8.12742	NA	ENSG00000235513
2.74072	3.51409	13.7899	1.53216e-07	3.33923e-05	8.12123	BIRC3	ENSG00000023445
2.09128	1.85763	13.7698	1.55233e-07	3.33923e-05	8.1084	CCNA1	ENSG00000133101
-3.7692	-2.7955	-13.768	1.55422e-07	3.33923e-05	8.10721	NA	ENSG00000267838
-3.3042	-2.84155	-13.7185	1.60522e-07	3.41211e-05	8.07554	NA	ENSG00000270933
2.29768	5.73493	13.6963	1.62876e-07	3.42572e-05	8.06125	NOP16	ENSG00000048162
-2.06415	1.03581	-13.6586	1.66956e-07	3.47494e-05	8.03696	C22orf23	ENSG00000128346
-2.67623	2.29653	-13.6002	1.73493e-07	3.47897e-05	7.99921	CUTALP	ENSG00000226752
-3.26406	-2.19465	-13.5977	1.73778e-07	3.47897e-05	7.9976	NA	ENSG00000268108
3.47756	-0.894379	13.5939	1.74213e-07	3.47897e-05	7.99515	LINC02901	ENSG00000203711
2.7303	1.62882	13.5838	1.75377e-07	3.47897e-05	7.9886	TCAF2	ENSG00000170379
-2.87582	0.553136	-13.5797	1.75855e-07	3.47897e-05	7.98592	C2orf16	ENSG00000221843
-2.10326	-0.116934	-13.5462	1.79798e-07	3.52211e-05	7.96411	LOC257396	ENSG00000247796
2.10083	1.52227	13.5196	1.82994e-07	3.54991e-05	7.94677	ARMC12	ENSG00000157343
1.67974	5.33905	13.4831	1.87478e-07	3.60191e-05	7.92295	GRPEL1	ENSG00000109519
-2.22992	0.665038	-13.4651	1.89735e-07	3.60883e-05	7.91116	PLEKHH1	ENSG00000054690
5.68521	-0.208974	13.4516	1.9145e-07	3.60883e-05	7.9023	FAM43B	ENSG00000183114
-2.32287	2.20478	-13.4058	1.97382e-07	3.62788e-05	7.87223	TNS2	ENSG00000111077
-1.94584	6.10521	-13.403	1.97758e-07	3.62788e-05	7.87035	CDC25B	ENSG00000101224
2.76404	3.781	13.4018	1.97907e-07	3.62788e-05	7.86961	NT5E	ENSG00000135318
1.71859	7.22266	13.3858	2.00043e-07	3.63368e-05	7.85903	PEA15	ENSG00000162734
2.7249	3.11249	13.3412	2.0611e-07	3.68779e-05	7.82955	C8orf58	ENSG00000241852
-2.5553	2.17457	-13.3368	2.06712e-07	3.68779e-05	7.82667	KRT7-AS	ENSG00000257671
2.00158	3.78719	13.3008	2.11786e-07	3.7389e-05	7.80274	RELT	ENSG00000054967
1.70143	1.93561	13.29	2.1332e-07	3.7389e-05	7.79562	ADGRE2	ENSG00000127507
-2.20556	5.8342	-13.2755	2.15421e-07	3.74289e-05	7.78594	ALS2CL	ENSG00000178038
-2.52416	1.69631	-13.2387	2.20842e-07	3.79573e-05	7.76139	SLC25A27	ENSG00000153291
-1.63315	3.7289	-13.2292	2.22261e-07	3.79573e-05	7.75506	UNC119B	ENSG00000175970
2.95276	-0.546028	13.1957	2.2736e-07	3.81981e-05	7.73264	BMP6	ENSG00000153162
2.89835	1.60801	13.1924	2.27867e-07	3.81981e-05	7.73043	GLIPR1	ENSG00000139278
-2.31441	2.61097	-13.1824	2.29407e-07	3.81981e-05	7.72378	PRODH	ENSG00000100033
2.11963	7.14531	13.1567	2.33454e-07	3.8389e-05	7.70648	EFNA1	ENSG00000169242
2.29101	5.72474	13.1508	2.34396e-07	3.8389e-05	7.7025	IER3	ENSG00000137331
2.00878	0.177714	13.1237	2.38757e-07	3.87854e-05	7.68425	NA	ENSG00000286331
3.30625	-1.85516	13.0959	2.43326e-07	3.92088e-05	7.66549	NA	ENSG00000272822
-1.76904	1.42219	-13.0476	2.51494e-07	4.00296e-05	7.63279	YJEFN3	ENSG00000250067
4.6232	7.63737	13.0422	2.52426e-07	4.00296e-05	7.62912	SLC5A3	ENSG00000198743
1.7695	7.71798	13.0284	2.5481e-07	4.00895e-05	7.61981	CCT2	ENSG00000166226
1.73259	4.32204	12.9813	2.63192e-07	4.10075e-05	7.58773	GPATCH3	ENSG00000198746
-1.52061	1.68658	-12.9561	2.67808e-07	4.10075e-05	7.57048	PYGO1	ENSG00000171016
4.06594	-1.67504	12.9514	2.68661e-07	4.10075e-05	7.56733	NA	ENSG00000275092
4.32198	2.94925	12.9504	2.68854e-07	4.10075e-05	7.56661	RRAD	ENSG00000166592
-2.12342	3.27398	-12.9142	2.75653e-07	4.17259e-05	7.54183	CNTRL	ENSG00000119397
-1.96803	2.33458	-12.8843	2.8142e-07	4.20817e-05	7.52128	CYB5RL	ENSG00000215883
-1.88534	2.55905	-12.8764	2.82959e-07	4.20817e-05	7.51586	WDR27	ENSG00000184465
1.7954	4.03788	12.8695	2.84322e-07	4.20817e-05	7.51109	ARRDC4	ENSG00000140450
1.99804	5.77928	12.8283	2.92569e-07	4.2984e-05	7.48268	MAP2K3	ENSG00000034152
-2.03355	5.55911	-12.816	2.95072e-07	4.30353e-05	7.47422	PLAU	ENSG00000122861
2.01889	4.59059	12.8051	2.97317e-07	4.30485e-05	7.46668	ADORA2B	ENSG00000170425
2.38329	6.9669	12.7795	3.02688e-07	4.31682e-05	7.44888	GLS	ENSG00000115419
-2.29958	5.14852	-12.7787	3.02847e-07	4.31682e-05	7.44836	PABPC1L	ENSG00000101104
4.11909	8.55943	12.7703	3.04625e-07	4.31682e-05	7.44254	ADM	ENSG00000148926
-4.19567	-2.88724	-12.7302	3.13297e-07	4.40844e-05	7.41462	NA	ENSG00000256029
-2.06528	1.4223	-12.713	3.17086e-07	4.41104e-05	7.40265	FBF1	ENSG00000188878
4.6045	0.0286969	12.7094	3.17897e-07	4.41104e-05	7.40011	SLCO4A1-AS1	ENSG00000232803
-2.20778	4.80007	-12.6915	3.21899e-07	4.43576e-05	7.38766	NA	ENSG00000244879
-2.10855	-1.57631	-12.6742	3.25844e-07	4.43777e-05	7.37553	NA	ENSG00000285799
1.81685	7.73797	12.6501	3.31402e-07	4.43777e-05	7.35868	PRDX1	ENSG00000117450
2.33832	10.5698	12.6473	3.32057e-07	4.43777e-05	7.35671	SLC2A1	ENSG00000117394
3.83341	-1.30493	12.6366	3.34566e-07	4.43777e-05	7.34922	STAB1	ENSG00000010327
-2.33116	1.56283	-12.6335	3.35311e-07	4.43777e-05	7.347	ZSCAN18	ENSG00000121413
-1.86889	0.839122	-12.6332	3.35371e-07	4.43777e-05	7.34682	NA	ENSG00000279672
-2.06107	2.72781	-12.5905	3.45651e-07	4.54372e-05	7.31673	ERN1	ENSG00000178607
2.32283	-1.85537	12.5687	3.51006e-07	4.56612e-05	7.3014	CD79A	ENSG00000105369
4.06028	-2.16664	12.565	3.51926e-07	4.56612e-05	7.29879	AKNAD1	ENSG00000162641
-1.9612	3.98988	-12.5323	3.60197e-07	4.60968e-05	7.27562	ASAP3	ENSG00000088280
2.46081	3.8674	12.5264	3.61715e-07	4.60968e-05	7.27143	NA	ENSG00000261559
-2.86821	2.07359	-12.5173	3.64052e-07	4.60968e-05	7.265	JMJD7-PLA2G4B	ENSG00000168970
3.42808	3.35507	12.5155	3.64511e-07	4.60968e-05	7.26374	NRG1	ENSG00000157168
4.36295	-2.40913	12.5066	3.66838e-07	4.60993e-05	7.25739	RXFP4	ENSG00000173080
2.54712	0.29373	12.4902	3.71129e-07	4.63471e-05	7.24578	NA	ENSG00000272275
1.79757	8.3063	12.455	3.80579e-07	4.7232e-05	7.22068	BZW1	ENSG00000082153
2.04257	8.0112	12.4388	3.8501e-07	4.73892e-05	7.20912	SLC16A1	ENSG00000155380
1.49775	5.87271	12.433	3.8659e-07	4.73892e-05	7.20503	ATG16L1	ENSG00000085978
-2.89797	1.52043	-12.4119	3.92492e-07	4.75881e-05	7.18989	TRIM66	ENSG00000166436
2.66491	2.19804	12.4101	3.92975e-07	4.75881e-05	7.18866	LINC-ROR	ENSG00000258609
2.73833	10.7063	12.3772	4.02383e-07	4.80539e-05	7.16501	HSPA8	ENSG00000109971
1.60635	6.27914	12.3617	4.06866e-07	4.80539e-05	7.15393	EHD4	ENSG00000103966
-1.87713	1.54558	-12.3576	4.08084e-07	4.80539e-05	7.15094	PAPLN	ENSG00000100767
3.95866	-3.37991	12.3575	4.08112e-07	4.80539e-05	7.15087	FAM222A-AS1	ENSG00000255650
-1.97287	2.76041	-12.3507	4.10098e-07	4.80539e-05	7.14602	THBS3	ENSG00000169231
-2.08616	7.82073	-12.3468	4.11252e-07	4.80539e-05	7.14321	UNC5B	ENSG00000107731
1.88639	4.65952	12.3272	4.17094e-07	4.83559e-05	7.1291	SLC39A10	ENSG00000196950
-2.5373	3.11674	-12.3109	4.22021e-07	4.83559e-05	7.11735	HMMR	ENSG00000072571
-2.55853	-2.18414	-12.2966	4.26406e-07	4.83559e-05	7.10701	NA	ENSG00000254419
3.89847	-3.2852	12.2921	4.2779e-07	4.83559e-05	7.10376	NA	ENSG00000228401
-2.7567	4.55731	-12.2904	4.28328e-07	4.83559e-05	7.1025	GPCPD1	ENSG00000125772
1.94133	0.97665	12.2903	4.28356e-07	4.83559e-05	7.10244	DSEL	ENSG00000171451
-1.62169	4.38695	-12.2704	4.34576e-07	4.87586e-05	7.08801	ECHDC2	ENSG00000121310
2.84732	4.801	12.263	4.36889e-07	4.87586e-05	7.08269	TNFSF9	ENSG00000125657
-4.32472	-3.52764	-12.2556	4.39244e-07	4.87586e-05	7.07731	CALML4	ENSG00000129007
-1.93366	-0.427725	-12.2233	4.49641e-07	4.95001e-05	7.05388	C18orf32	ENSG00000177576
-3.4629	-2.98352	-12.2161	4.52003e-07	4.95001e-05	7.04863	MIR200B	ENSG00000207730
-2.39865	2.44273	-12.212	4.53356e-07	4.95001e-05	7.04564	SLC16A5	ENSG00000170190
2.04145	2.35872	12.198	4.57998e-07	4.97351e-05	7.03543	TUBB2BP1	ENSG00000216819
1.54574	7.15321	12.1775	4.64881e-07	5.01905e-05	7.02048	BCL2L1	ENSG00000171552
3.35394	-0.589084	12.1706	4.67215e-07	5.01905e-05	7.01546	NOTUM	ENSG00000185269
2.58977	-0.90665	12.1504	4.74176e-07	5.03453e-05	7.00063	KCNG3	ENSG00000171126
-3.11032	0.463295	-12.1393	4.78014e-07	5.03453e-05	6.99255	TMEM198B	ENSG00000182796
5.19664	1.67568	12.1373	4.78716e-07	5.03453e-05	6.99108	NKX1-2	ENSG00000229544
2.11788	8.4637	12.1345	4.7971e-07	5.03453e-05	6.989	CAVIN1	ENSG00000177469
2.28411	7.1508	12.1237	4.83509e-07	5.03453e-05	6.98109	NA	ENSG00000275216
-3.14955	0.441458	-12.1141	4.86911e-07	5.03453e-05	6.97405	CBX7	ENSG00000100307
-1.53425	5.41188	-12.0979	4.92717e-07	5.03453e-05	6.96216	HOOK2	ENSG00000095066
-1.68577	5.45993	-12.0946	4.93921e-07	5.03453e-05	6.95971	PITPNM3	ENSG00000091622
1.45136	6.78035	12.0943	4.94015e-07	5.03453e-05	6.95952	EIF4A3	ENSG00000141543
-2.32228	-0.0668662	-12.0893	4.95831e-07	5.03453e-05	6.95584	LINC00923	ENSG00000251209
3.74877	0.603227	12.0878	4.96372e-07	5.03453e-05	6.95474	NA	ENSG00000245025
1.6787	5.53423	12.0796	4.99377e-07	5.03942e-05	6.94869	NSDHL	ENSG00000147383
-2.7715	0.262149	-12.0585	5.07157e-07	5.09221e-05	6.93317	LTB4R2	ENSG00000213906
2.16591	0.0105917	12.0466	5.11624e-07	5.11138e-05	6.92437	LOC339966	ENSG00000271676
4.01215	-3.0021	12.0338	5.16474e-07	5.13416e-05	6.91489	OR4F7P	ENSG00000217874
1.92809	10.6675	12.0179	5.2254e-07	5.16875e-05	6.90317	ENO1	ENSG00000074800
-1.97197	3.25964	-12.0067	5.26899e-07	5.18619e-05	6.89482	C2orf68	ENSG00000168887
-1.80111	3.39701	-11.9863	5.34868e-07	5.23882e-05	6.87974	HAUS5	ENSG00000249115
-2.97858	-1.8511	-11.9722	5.40507e-07	5.25316e-05	6.8692	NFE2L1-DT	ENSG00000263412
1.56958	5.75596	11.9694	5.4159e-07	5.25316e-05	6.86719	UBFD1	ENSG00000103353
1.79923	6.23602	11.928	5.58474e-07	5.37396e-05	6.83633	UAP1	ENSG00000117143
-1.89342	3.74035	-11.9185	5.62425e-07	5.37396e-05	6.82924	SPEG	ENSG00000072195
2.34438	1.26733	11.9133	5.64609e-07	5.37396e-05	6.82534	GADD45G	ENSG00000130222
1.65829	8.78323	11.9128	5.64802e-07	5.37396e-05	6.825	EZR	ENSG00000092820
-2.00213	0.686843	-11.9029	5.68978e-07	5.38803e-05	6.81759	IRF9	ENSG00000213928
2.7502	2.03355	11.8818	5.77995e-07	5.40631e-05	6.80177	NA	ENSG00000263606
2.53715	1.55164	11.881	5.78332e-07	5.40631e-05	6.80119	FAM222A	ENSG00000139438
-1.93414	2.6379	-11.8794	5.79025e-07	5.40631e-05	6.79998	CYP20A1	ENSG00000119004
2.48611	3.55314	11.8489	5.92355e-07	5.50504e-05	6.77708	PDLIM2	ENSG00000120913
2.54536	6.03502	11.8377	5.97319e-07	5.51415e-05	6.76868	JMJD6	ENSG00000070495
1.92144	5.52284	11.8343	5.98854e-07	5.51415e-05	6.76609	PJA1	ENSG00000181191
-2.1875	1.84846	-11.8146	6.07713e-07	5.57005e-05	6.75131	GOLGA8O	ENSG00000206127
3.60385	-0.795223	11.8016	6.13647e-07	5.59876e-05	6.74152	PTCHD1	ENSG00000165186
-2.42536	1.4027	-11.7881	6.19916e-07	5.63025e-05	6.73128	PGBD4	ENSG00000182405
-2.06262	2.17672	-11.7704	6.28205e-07	5.648e-05	6.7179	FMNL1	ENSG00000184922
2.83797	8.16226	11.7606	6.32818e-07	5.648e-05	6.71053	DNAJA1	ENSG00000086061
-3.0351	-0.988724	-11.7588	6.3369e-07	5.648e-05	6.70914	CAPN3	ENSG00000092529
-2.60015	-2.54144	-11.7541	6.35949e-07	5.648e-05	6.70556	NA	ENSG00000275371
2.49039	3.21094	11.7521	6.36884e-07	5.648e-05	6.70408	CSRP2	ENSG00000175183
-2.6845	1.3507	-11.748	6.3883e-07	5.648e-05	6.701	ZC3H6	ENSG00000188177
2.18272	5.43005	11.7366	6.44352e-07	5.65468e-05	6.69233	HPCAL1	ENSG00000115756
-2.09509	0.362399	-11.7348	6.45247e-07	5.65468e-05	6.69093	THEMIS2	ENSG00000130775
-1.77125	1.22396	-11.7195	6.52703e-07	5.69505e-05	6.67935	ZNF554	ENSG00000172006
1.34958	5.66704	11.7058	6.59465e-07	5.72604e-05	6.66896	PELO	ENSG00000152684
-1.63059	2.57874	-11.6988	6.62991e-07	5.72604e-05	6.66358	HOXD8	ENSG00000175879
2.29048	6.88508	11.6951	6.64852e-07	5.72604e-05	6.66075	TPM2	ENSG00000198467
1.63017	5.86491	11.6706	6.77282e-07	5.79953e-05	6.64207	ALDOC	ENSG00000109107
1.53589	8.50987	11.6668	6.7919e-07	5.79953e-05	6.63923	SFPQ	ENSG00000116560
1.93979	4.50817	11.6563	6.84643e-07	5.81492e-05	6.63117	SMTN	ENSG00000183963
1.90969	4.55863	11.6499	6.87978e-07	5.81492e-05	6.62626	LYAR	ENSG00000145220
-2.13173	2.02252	-11.6465	6.89724e-07	5.81492e-05	6.6237	GOLGA8N	ENSG00000232653
-2.92498	-2.24116	-11.6387	6.93845e-07	5.82509e-05	6.61769	NA	ENSG00000277687
1.61554	8.6127	11.6206	7.03424e-07	5.8808e-05	6.60385	TCP1	ENSG00000120438
-1.89453	0.322622	-11.6135	7.07217e-07	5.88787e-05	6.59843	ILDR1	ENSG00000145103
-2.73868	-3.14663	-11.6052	7.11716e-07	5.90075e-05	6.59202	NA	ENSG00000265205
-1.91024	2.77525	-11.5924	7.18659e-07	5.93369e-05	6.58222	ALG10B	ENSG00000175548
1.49676	6.23967	11.5847	7.22872e-07	5.94391e-05	6.57632	F2RL1	ENSG00000164251
1.51551	6.58912	11.5782	7.2647e-07	5.94901e-05	6.57131	DNAJB6	ENSG00000105993
2.33785	5.03885	11.5611	7.36011e-07	6.00255e-05	6.55813	ZNF143	ENSG00000166478
2.91369	6.87973	11.5467	7.44139e-07	6.04417e-05	6.54703	FLNC	ENSG00000128591
2.23763	6.18113	11.5245	7.56878e-07	6.09486e-05	6.52988	VSIR	ENSG00000107738
-2.11978	0.24749	-11.5216	7.58542e-07	6.09486e-05	6.52766	NA	ENSG00000232706
3.7214	-1.50156	11.5199	7.59532e-07	6.09486e-05	6.52635	SUMO4	ENSG00000177688
-1.74399	7.56684	-11.4916	7.7621e-07	6.20378e-05	6.50439	TRIB3	ENSG00000101255
2.62031	1.80299	11.4786	7.83973e-07	6.20379e-05	6.49433	GJA3	ENSG00000121743
2.92173	0.156415	11.4772	7.84828e-07	6.20379e-05	6.49323	EVA1A	ENSG00000115363
3.67169	4.94841	11.476	7.85525e-07	6.20379e-05	6.49233	FOSL1	ENSG00000175592
1.57292	5.19896	11.465	7.92207e-07	6.23192e-05	6.48376	RBM19	ENSG00000122965
2.20888	7.35353	11.4527	7.99727e-07	6.26641e-05	6.47421	COTL1	ENSG00000103187
-1.71722	1.8682	-11.4356	8.10285e-07	6.28853e-05	6.46094	ROBO3	ENSG00000154134
-3.4898	0.672964	-11.4287	8.14662e-07	6.28853e-05	6.45549	NA	ENSG00000210135
-1.82926	1.10707	-11.4263	8.1614e-07	6.28853e-05	6.45366	NA	ENSG00000228960
2.04905	3.50288	11.4245	8.173e-07	6.28853e-05	6.45222	CLU	ENSG00000120885
3.07495	0.0694659	11.4229	8.18287e-07	6.28853e-05	6.451	NA	ENSG00000283528
2.8472	5.12189	11.4137	8.24106e-07	6.30899e-05	6.44383	CA12	ENSG00000074410
1.95268	8.19604	11.4048	8.29805e-07	6.32838e-05	6.43685	NA	ENSG00000186076
1.65222	10.1015	11.3873	8.41063e-07	6.38555e-05	6.42322	HSPD1	ENSG00000144381
-3.18692	-2.26677	-11.3833	8.43694e-07	6.38555e-05	6.42005	NA	ENSG00000251867
2.54054	1.42044	11.3673	8.54205e-07	6.42535e-05	6.40752	KHDRBS3	ENSG00000131773
-2.23542	1.38869	-11.3581	8.60316e-07	6.42535e-05	6.4003	C21orf58	ENSG00000160298
3.08389	0.81354	11.3568	8.61152e-07	6.42535e-05	6.39932	ANO7	ENSG00000146205
1.68385	6.85428	11.3553	8.62191e-07	6.42535e-05	6.3981	QSOX1	ENSG00000116260
-2.37028	2.32015	-11.351	8.65032e-07	6.42535e-05	6.39477	WARS2-AS1	ENSG00000231365
-1.66951	5.55995	-11.3188	8.86933e-07	6.56364e-05	6.36944	C6orf62	ENSG00000112308
-1.66546	0.43679	-11.3066	8.95405e-07	6.57839e-05	6.35981	ZNF337-AS1	ENSG00000213742
1.57664	4.13856	11.3027	8.98082e-07	6.57839e-05	6.35679	DIPK2A	ENSG00000181744
1.91986	8.08816	11.2994	9.00446e-07	6.57839e-05	6.35412	KRT18	ENSG00000111057
-2.52437	0.813035	-11.2891	9.07652e-07	6.57839e-05	6.34605	WNK4	ENSG00000126562
-1.471	3.01057	-11.2888	9.07882e-07	6.57839e-05	6.34579	PRIM1	ENSG00000198056
-2.04521	1.56446	-11.2877	9.08682e-07	6.57839e-05	6.3449	TATDN3	ENSG00000203705
1.89247	8.26436	11.273	9.19145e-07	6.63012e-05	6.33329	ANXA5	ENSG00000164111
1.87468	8.90754	11.2684	9.22474e-07	6.6302e-05	6.32963	ANXA1	ENSG00000135046
-1.92091	1.42818	-11.2591	9.2916e-07	6.65432e-05	6.32231	CATSPER2	ENSG00000166762
2.15725	3.33252	11.2447	9.39659e-07	6.70547e-05	6.31092	SPRY1	ENSG00000164056
1.52312	6.49068	11.2392	9.43737e-07	6.71061e-05	6.30652	HSP90AB3P	ENSG00000183199
-2.03271	-1.87036	-11.2112	9.64593e-07	6.83459e-05	6.28436	NA	ENSG00000234911
1.94024	5.51289	11.1979	9.74759e-07	6.88221e-05	6.27372	EYA3	ENSG00000158161
1.661	6.39424	11.1813	9.87528e-07	6.93597e-05	6.26052	BCCIP	ENSG00000107949
1.38283	6.74527	11.1731	9.9391e-07	6.93597e-05	6.25398	NA	ENSG00000213430
-2.68913	2.26568	-11.1724	9.94458e-07	6.93597e-05	6.25342	CYP1A1	ENSG00000140465
1.40976	7.89634	11.1701	9.96258e-07	6.93597e-05	6.25158	PFKP	ENSG00000067057
-1.68347	2.88388	-11.1648	1.0004e-06	6.94062e-05	6.24737	TECPR1	ENSG00000205356
1.81585	6.17667	11.1413	1.01913e-06	7.02531e-05	6.22854	NA	ENSG00000198406
1.43571	8.2322	11.1406	1.01964e-06	7.02531e-05	6.22804	NA	ENSG00000231991
-1.82875	3.05618	-11.1303	1.02801e-06	7.05862e-05	6.21974	ARHGEF9	ENSG00000131089
2.49092	1.22514	11.1128	1.04227e-06	7.12304e-05	6.20575	C7orf61	ENSG00000185955
-1.68212	4.9166	-11.1101	1.04452e-06	7.12304e-05	6.20356	IBTK	ENSG00000005700
-1.58122	4.40054	-11.1022	1.05103e-06	7.14306e-05	6.19725	TEP1	ENSG00000129566
-2.45508	2.34622	-11.0821	1.06785e-06	7.21643e-05	6.18112	CDK5RAP3	ENSG00000108465
-2.38888	0.661945	-11.0694	1.07869e-06	7.21643e-05	6.17086	PROCA1	ENSG00000167525
2.62621	4.85404	11.0651	1.08231e-06	7.21643e-05	6.16746	PAG1	ENSG00000076641
2.95986	7.90991	11.0648	1.08262e-06	7.21643e-05	6.16716	PFKFB3	ENSG00000170525
1.32536	5.18776	11.0643	1.08304e-06	7.21643e-05	6.16677	PVT1	ENSG00000249859
-3.2062	0.712961	-11.0588	1.08781e-06	7.21643e-05	6.16231	LINC01089	ENSG00000212694
1.7762	4.25145	11.0577	1.08873e-06	7.21643e-05	6.16145	RIC8B	ENSG00000111785
2.04065	7.36114	11.0554	1.09072e-06	7.21643e-05	6.1596	S100A10	ENSG00000197747
-2.46513	-3.46369	-11.0461	1.09881e-06	7.22962e-05	6.15208	LOC105377623	ENSG00000250326
2.71057	3.27178	11.044	1.10064e-06	7.22962e-05	6.15039	ALDH1A2	ENSG00000128918
-2.1672	0.498257	-11.0399	1.10421e-06	7.22962e-05	6.1471	LOC100130449	ENSG00000218416
4.13129	1.63474	11.0365	1.10718e-06	7.22962e-05	6.14437	ZBED2	ENSG00000177494
-1.75784	4.76861	-11.0197	1.1221e-06	7.30314e-05	6.13077	KHNYN	ENSG00000100441
-2.85161	0.616031	-10.9965	1.14297e-06	7.38295e-05	6.11203	RAD51-AS1	ENSG00000245849
-2.34403	0.176416	-10.9948	1.14455e-06	7.38295e-05	6.11063	LINC01409	ENSG00000237491
1.82524	11.5204	10.9937	1.14558e-06	7.38295e-05	6.10971	KRT6A	ENSG00000205420
1.92454	7.69249	10.9898	1.14914e-06	7.38295e-05	6.10655	NA	ENSG00000216285
-2.2834	3.22142	-10.9844	1.1541e-06	7.39102e-05	6.10218	TMEM161B-AS1	ENSG00000247828
2.12631	4.12031	10.9743	1.16339e-06	7.40249e-05	6.09402	NA	ENSG00000273554
2.38965	9.66217	10.972	1.16552e-06	7.40249e-05	6.09216	TPI1	ENSG00000111669
2.47693	1.07883	10.9677	1.1696e-06	7.40249e-05	6.08861	CYP26B1	ENSG00000003137
2.72456	-2.02253	10.9665	1.17071e-06	7.40249e-05	6.08764	SCUBE2	ENSG00000175356
-1.62927	5.091	-10.9625	1.17444e-06	7.4027e-05	6.0844	CAMTA2	ENSG00000108509
5.00469	2.26169	10.9561	1.18043e-06	7.41705e-05	6.07923	ANGPTL4	ENSG00000167772
-2.27557	-0.597911	-10.9466	1.18951e-06	7.42042e-05	6.07143	NUDT6	ENSG00000170917
-1.62503	2.71768	-10.9389	1.19679e-06	7.42042e-05	6.06523	ZNF558	ENSG00000167785
1.47736	8.53362	10.9369	1.19869e-06	7.42042e-05	6.06361	CCT3	ENSG00000163468
-2.02762	1.96564	-10.9326	1.20291e-06	7.42042e-05	6.06003	ADAMTS13	ENSG00000160323
1.83747	7.39669	10.9325	1.20293e-06	7.42042e-05	6.06001	DHCR7	ENSG00000172893
1.8652	2.87214	10.9284	1.20694e-06	7.42042e-05	6.05663	RAB3A	ENSG00000105649
1.91151	0.60543	10.928	1.20735e-06	7.42042e-05	6.05628	MAMLD1	ENSG00000013619
-1.55677	3.0785	-10.9233	1.21187e-06	7.42042e-05	6.05248	C14orf93	ENSG00000100802
-3.28067	-3.2955	-10.9207	1.21439e-06	7.42042e-05	6.05037	SLC16A8	ENSG00000100156
-2.40224	1.98878	-10.9071	1.22768e-06	7.47877e-05	6.03929	HOXD9	ENSG00000128709
1.63832	7.4144	10.8896	1.24512e-06	7.54418e-05	6.02493	GLUL	ENSG00000135821
-2.04322	2.64512	-10.8887	1.24597e-06	7.54418e-05	6.02423	MYO15B	ENSG00000266714
2.63718	6.86365	10.8697	1.26516e-06	7.63721e-05	6.00867	NA	ENSG00000226415
2.39813	7.12531	10.8587	1.27643e-06	7.67986e-05	5.99964	CACYBP	ENSG00000116161
3.66922	-1.42815	10.8545	1.28074e-06	7.67986e-05	5.99621	CLDN6	ENSG00000184697
-1.41386	4.23267	-10.8516	1.28376e-06	7.67986e-05	5.99381	ENOSF1	ENSG00000132199
2.17341	0.381786	10.8428	1.29287e-06	7.70888e-05	5.9866	NA	ENSG00000258469
1.36786	1.48622	10.8371	1.29889e-06	7.70888e-05	5.98187	NA	ENSG00000224061
2.50767	-0.098665	10.8359	1.30018e-06	7.70888e-05	5.98086	FGF5	ENSG00000138675
-1.52851	2.65249	-10.825	1.31168e-06	7.7282e-05	5.9719	RHNO1	ENSG00000171792
-2.01817	4.86639	-10.823	1.31374e-06	7.7282e-05	5.97029	PER3	ENSG00000049246
1.57422	2.24049	10.8205	1.3164e-06	7.7282e-05	5.96823	KRT8P36	ENSG00000240668
-2.55971	0.788016	-10.8181	1.31891e-06	7.7282e-05	5.96629	NA	ENSG00000185495
-2.38308	1.7105	-10.8102	1.32738e-06	7.74461e-05	5.95977	DHX58	ENSG00000108771
1.82277	4.02304	10.8027	1.33549e-06	7.74461e-05	5.95356	DENND5B-AS1	ENSG00000255867
-1.72897	3.53451	-10.8018	1.33644e-06	7.74461e-05	5.95284	RCCD1	ENSG00000166965
1.69037	5.22666	10.8011	1.33722e-06	7.74461e-05	5.95225	AMPD2	ENSG00000116337
-2.69491	-0.744654	-10.7794	1.36088e-06	7.85889e-05	5.93436	MTATP8P1	ENSG00000240409
1.33664	6.48368	10.7721	1.36905e-06	7.88327e-05	5.92827	BAIAP2	ENSG00000175866
1.3654	1.48207	10.7633	1.37879e-06	7.91657e-05	5.92104	NA	ENSG00000235325
2.29241	3.35038	10.7256	1.42174e-06	8.10912e-05	5.88975	IL27RA	ENSG00000104998
-2.62312	1.1217	-10.7235	1.42419e-06	8.10912e-05	5.888	HLF	ENSG00000108924
-3.04461	0.46701	-10.7232	1.4245e-06	8.10912e-05	5.88777	DNAJC3-DT	ENSG00000247400
1.70705	2.1388	10.7061	1.4445e-06	8.17895e-05	5.87355	NA	ENSG00000213234
-3.31731	-2.85324	-10.7057	1.44496e-06	8.17895e-05	5.87323	NA	ENSG00000261474
1.43493	6.10375	10.6904	1.46313e-06	8.25844e-05	5.86048	SC5D	ENSG00000109929
1.30574	8.70952	10.6803	1.47529e-06	8.30158e-05	5.85204	YWHAG	ENSG00000170027
-1.75982	3.25985	-10.6771	1.47909e-06	8.30158e-05	5.84941	FOXRED1	ENSG00000110074
1.73945	6.23558	10.6533	1.50824e-06	8.44149e-05	5.82949	PLIN3	ENSG00000105355
-2.15248	-0.782399	-10.6496	1.51279e-06	8.44331e-05	5.82642	FAM86B2	ENSG00000145002
2.56693	0.126082	10.6307	1.53638e-06	8.55111e-05	5.81062	SORBS1	ENSG00000095637
1.80494	3.98795	10.6224	1.54699e-06	8.56993e-05	5.80359	NA	ENSG00000233381
2.10002	-1.74929	10.6213	1.54834e-06	8.56993e-05	5.8027	NA	ENSG00000258359
-2.4401	-1.81459	-10.6178	1.55286e-06	8.57118e-05	5.79973	NA	ENSG00000246465
1.83904	7.26794	10.5996	1.57615e-06	8.67575e-05	5.78452	PGAM4	ENSG00000226784
-2.05432	1.86179	-10.5804	1.60137e-06	8.78357e-05	5.76831	L3MBTL1	ENSG00000185513
-3.15862	-3.38569	-10.578	1.60453e-06	8.78357e-05	5.76629	NA	ENSG00000272562
-1.9057	1.45734	-10.5643	1.62275e-06	8.84457e-05	5.75476	NA	ENSG00000286388
-3.11674	1.66339	-10.563	1.62452e-06	8.84457e-05	5.75364	THUMPD3-AS1	ENSG00000206573
3.22167	5.92932	10.5514	1.64004e-06	8.84625e-05	5.74392	FGFBP1	ENSG00000137440
1.54227	3.3749	10.5503	1.64153e-06	8.84625e-05	5.743	CITED2	ENSG00000164442
1.4246	8.20637	10.5499	1.64218e-06	8.84625e-05	5.74259	LRRC8A	ENSG00000136802
2.68519	1.36419	10.5384	1.65779e-06	8.84625e-05	5.73292	PIK3AP1	ENSG00000155629
-1.67136	5.21869	-10.5378	1.65864e-06	8.84625e-05	5.7324	NBEAL2	ENSG00000160796
1.9313	6.49584	10.5367	1.66011e-06	8.84625e-05	5.73149	BCAR3	ENSG00000137936
2.6872	4.6408	10.5348	1.66281e-06	8.84625e-05	5.72983	NA	ENSG00000258645
1.36841	4.77617	10.5326	1.66576e-06	8.84625e-05	5.72802	TMEM11	ENSG00000178307
-1.77398	3.62102	-10.5308	1.6682e-06	8.84625e-05	5.72652	EZH1	ENSG00000108799
2.15768	2.98462	10.5271	1.67338e-06	8.84625e-05	5.72336	SLC6A10P	ENSG00000214617
1.79136	11.1954	10.527	1.67353e-06	8.84625e-05	5.72326	PKM	ENSG00000067225
-3.7303	-1.22733	-10.5076	1.70061e-06	8.9639e-05	5.70686	NA	ENSG00000232354
4.76786	2.43502	10.5047	1.70476e-06	8.9639e-05	5.70436	ZBTB16	ENSG00000109906
2.19815	6.89434	10.4866	1.73047e-06	9.07519e-05	5.68906	HMOX2	ENSG00000103415
-2.55075	0.596887	-10.4829	1.73588e-06	9.07977e-05	5.68586	DICER1-AS1	ENSG00000235706
-1.53752	1.58443	-10.4695	1.75532e-06	9.15746e-05	5.67447	NA	ENSG00000278903
-2.51164	-2.14949	-10.4627	1.76518e-06	9.18465e-05	5.66875	SPRY3	ENSG00000168939
4.04762	-3.26234	10.4596	1.76973e-06	9.18465e-05	5.66611	OR4F2P	ENSG00000224777
-1.8836	1.67427	-10.4553	1.77616e-06	9.19418e-05	5.6624	DHRS11	ENSG00000278535
-2.01129	0.111446	-10.4418	1.79614e-06	9.27356e-05	5.65096	SEMA6C	ENSG00000143434
2.86618	-1.53575	10.438	1.80198e-06	9.27974e-05	5.64764	NA	ENSG00000235674
2.25741	0.807276	10.4346	1.80702e-06	9.28174e-05	5.64478	NA	ENSG00000225536
2.34359	2.18875	10.4279	1.81709e-06	9.29026e-05	5.63909	IL11	ENSG00000095752
2.06587	5.36986	10.4274	1.81797e-06	9.29026e-05	5.6386	RNF24	ENSG00000101236
-2.98278	0.753078	-10.4234	1.82401e-06	9.29735e-05	5.6352	NA	ENSG00000231764
-2.26465	2.92127	-10.4178	1.83253e-06	9.30649e-05	5.63043	H2BC20P	ENSG00000261716
-1.48468	3.92259	-10.4161	1.83512e-06	9.30649e-05	5.62899	CUL7	ENSG00000044090
-3.43496	-1.78461	-10.4126	1.84057e-06	9.31048e-05	5.62595	BDNF-AS	ENSG00000245573
-1.29712	3.42595	-10.4018	1.85715e-06	9.33394e-05	5.61678	ULK2	ENSG00000083290
-1.73698	0.509481	-10.4017	1.85739e-06	9.33394e-05	5.61664	XK	ENSG00000047597
1.77879	4.83289	10.4005	1.85922e-06	9.33394e-05	5.61564	PNO1	ENSG00000115946
3.79204	9.99501	10.3916	1.87317e-06	9.34319e-05	5.60798	HSPA1A	ENSG00000204389
3.07144	0.0436258	10.3903	1.87511e-06	9.34319e-05	5.60693	LINC00707	ENSG00000238266
2.1728	7.18357	10.3876	1.87935e-06	9.34319e-05	5.60461	SLC6A8	ENSG00000130821
1.56213	5.34405	10.3874	1.87977e-06	9.34319e-05	5.60438	AIF1L	ENSG00000126878
1.6872	5.89374	10.3828	1.88703e-06	9.35111e-05	5.60044	UBE2N	ENSG00000177889
-1.5287	3.088	-10.375	1.89928e-06	9.35111e-05	5.59381	DCAF16	ENSG00000163257
-2.61011	-1.70593	-10.3714	1.90501e-06	9.35111e-05	5.59073	CCDC169	ENSG00000242715
1.55879	6.1177	10.371	1.90565e-06	9.35111e-05	5.59038	ASB6	ENSG00000148331
-1.60055	3.15212	-10.371	1.90573e-06	9.35111e-05	5.59034	BBC3	ENSG00000105327
-1.77363	-0.605506	-10.3664	1.91304e-06	9.35111e-05	5.58642	NA	ENSG00000262691
-3.89351	-3.55824	-10.3657	1.91412e-06	9.35111e-05	5.58584	MIAT	ENSG00000225783
1.63604	7.47809	10.3592	1.9247e-06	9.37841e-05	5.5802	KDM1A	ENSG00000004487
1.93217	6.61748	10.3565	1.92909e-06	9.37841e-05	5.57786	HSPA4L	ENSG00000164070
-1.48718	1.3643	-10.3365	1.96169e-06	9.5137e-05	5.5607	CATSPER2P1	ENSG00000205771
-2.61704	-3.60039	-10.3334	1.96679e-06	9.51535e-05	5.55804	TEX22	ENSG00000226174
1.90949	4.06246	10.3298	1.97271e-06	9.52058e-05	5.55496	CTNNAL1	ENSG00000119326
-1.7202	3.54998	-10.3249	1.98086e-06	9.52058e-05	5.55074	GK5	ENSG00000175066
1.7364	0.898397	10.324	1.98243e-06	9.52058e-05	5.54993	VGLL1	ENSG00000102243
-2.03982	0.476129	-10.32	1.98909e-06	9.52058e-05	5.54649	MXRA8	ENSG00000162576
1.33788	6.33296	10.3181	1.99226e-06	9.52058e-05	5.54486	SLC35F2	ENSG00000110660
2.02445	3.32572	10.3156	1.99646e-06	9.52058e-05	5.54271	NA	ENSG00000198555
1.97319	4.45616	10.3089	2.00778e-06	9.52863e-05	5.53691	SLC6A6	ENSG00000131389
-4.42062	-3.5179	-10.3082	2.00897e-06	9.52863e-05	5.53631	SAPCD1	ENSG00000228727
-1.99513	-0.659724	-10.3061	2.01245e-06	9.52863e-05	5.53453	NA	ENSG00000231064
-1.74159	0.799445	-10.2828	2.05251e-06	9.69532e-05	5.51433	EPM2A	ENSG00000112425
1.29836	7.21648	10.274	2.06781e-06	9.74456e-05	5.50672	TXNRD1	ENSG00000198431
2.41941	4.85024	10.2624	2.08818e-06	9.81741e-05	5.49667	GADD45B	ENSG00000099860
1.98574	5.58255	10.2578	2.09635e-06	9.83268e-05	5.49267	DDX10	ENSG00000178105
1.45918	4.2858	10.2511	2.10829e-06	9.84475e-05	5.48685	MTRF1L	ENSG00000112031
-1.87687	0.948829	-10.2508	2.10878e-06	9.84475e-05	5.48661	AMY2B	ENSG00000240038
-3.05475	-1.61606	-10.2255	2.15445e-06	0.000100235	5.46464	NA	ENSG00000272849
-2.28694	2.54845	-10.2241	2.1571e-06	0.000100235	5.46338	ASF1B	ENSG00000105011
-2.29355	3.07483	-10.2142	2.17525e-06	0.000100844	5.45479	FAM72A	ENSG00000196550
1.44953	4.01601	10.2089	2.18508e-06	0.000101065	5.45017	ST13P19	ENSG00000228110
1.97535	-0.596767	10.1969	2.20749e-06	0.000101718	5.4397	NA	ENSG00000279539
1.94664	0.708606	10.1959	2.20938e-06	0.000101718	5.43882	NA	ENSG00000272078
1.71966	6.06697	10.1855	2.22896e-06	0.000102383	5.42977	MRPL18	ENSG00000112110
2.83604	2.57769	10.1784	2.24257e-06	0.000102773	5.42352	GPER1	ENSG00000164850
-1.94977	-0.0216098	-10.1732	2.25248e-06	0.00010292	5.419	C17orf113	ENSG00000267221
-2.33847	1.68275	-10.1713	2.25609e-06	0.00010292	5.41736	TTLL3	ENSG00000214021
1.54138	10.2324	10.155	2.28774e-06	0.000104126	5.40306	ANXA2	ENSG00000182718
-2.15753	-0.135339	-10.1509	2.29571e-06	0.000104251	5.39949	DUSP8	ENSG00000184545
-1.76646	0.821869	-10.1467	2.30394e-06	0.000104388	5.39582	ZNF385C	ENSG00000187595
1.96105	9.47359	10.1417	2.31379e-06	0.000104597	5.39145	PGAM1	ENSG00000171314
1.31558	5.45279	10.1366	2.32382e-06	0.000104696	5.38701	PHF23	ENSG00000040633
4.39456	2.62892	10.1353	2.32646e-06	0.000104696	5.38584	CA9	ENSG00000107159
3.06805	-0.924741	10.1192	2.35873e-06	0.00010591	5.3717	EFNA2	ENSG00000099617
-2.21944	1.79107	-10.111	2.37529e-06	0.000106166	5.36452	HEMK1	ENSG00000114735
-2.36655	2.7329	-10.1095	2.37842e-06	0.000106166	5.36316	C1RL	ENSG00000139178
1.58377	5.2745	10.1085	2.38038e-06	0.000106166	5.36232	RBM14	ENSG00000239306
-1.53541	-1.54986	-10.0967	2.40467e-06	0.000107011	5.35189	ASTN2	ENSG00000148219
-1.75084	-0.182014	-10.0754	2.44897e-06	0.000108276	5.33315	SERHL	ENSG00000172250
-1.71356	3.18858	-10.0753	2.44916e-06	0.000108276	5.33307	APBB3	ENSG00000113108
-3.02057	0.180572	-10.0752	2.44936e-06	0.000108276	5.33298	COLCA2	ENSG00000214290
1.7284	6.69502	10.0426	2.51913e-06	0.000110755	5.30413	KIAA2013	ENSG00000116685
-2.76786	0.206495	-10.0418	2.5209e-06	0.000110755	5.30341	MSH5	ENSG00000204410
-2.47334	0.315703	-10.0403	2.52406e-06	0.000110755	5.30213	TNNI1	ENSG00000159173
-1.6213	4.15676	-10.0387	2.52762e-06	0.000110755	5.30068	CBX4	ENSG00000141582
-3.03719	2.88514	-10.0334	2.5391e-06	0.000110996	5.29602	SLC7A11	ENSG00000151012
2.35791	-1.04703	10.0311	2.54424e-06	0.000110996	5.29394	COL2A1	ENSG00000139219
2.6304	1.54538	10.0273	2.55253e-06	0.000111116	5.2906	MCAM	ENSG00000076706
4.25738	-0.124214	10.0162	2.5772e-06	0.000111946	5.28072	S1PR1	ENSG00000170989
-2.75563	-0.500467	-9.99275	2.62987e-06	0.000113986	5.25992	NA	ENSG00000283283
-1.32285	2.61302	-9.98826	2.64011e-06	0.000114182	5.25593	NA	ENSG00000279058
1.68917	5.39682	9.97628	2.66765e-06	0.000114977	5.24526	TSPAN5	ENSG00000168785
-1.40381	5.1114	-9.97526	2.67e-06	0.000114977	5.24436	PLEKHG4	ENSG00000196155
1.7688	4.3498	9.96554	2.69259e-06	0.000115055	5.23569	AKR1B1	ENSG00000085662
1.26465	3.80609	9.96513	2.69354e-06	0.000115055	5.23533	DDHD1	ENSG00000100523
-3.10226	6.57994	-9.96513	2.69355e-06	0.000115055	5.23533	NEAT1	ENSG00000245532
-1.86006	3.87936	-9.96457	2.69485e-06	0.000115055	5.23483	LDLRAP1	ENSG00000157978
1.27028	5.64714	9.96036	2.70471e-06	0.000115083	5.23108	CHST15	ENSG00000182022
1.25754	6.38769	9.95938	2.70702e-06	0.000115083	5.2302	DCBLD2	ENSG00000057019
1.73377	4.49678	9.95531	2.71659e-06	0.000115245	5.22657	NA	ENSG00000263535
2.79202	-0.780424	9.95104	2.72668e-06	0.000115427	5.22276	NES	ENSG00000132688
1.30158	7.02652	9.94455	2.74209e-06	0.000115835	5.21696	MSMO1	ENSG00000052802
1.19637	0.732821	9.94014	2.75262e-06	0.000116034	5.21302	CRISPLD2	ENSG00000103196
-2.72439	-1.46467	-9.93605	2.76242e-06	0.000116202	5.20936	NA	ENSG00000210144
-3.17372	-2.60436	-9.928	2.78181e-06	0.000116772	5.20217	HCG27	ENSG00000206344
-1.8324	1.32531	-9.92488	2.78938e-06	0.000116844	5.19938	GCAWKR	ENSG00000272808
1.84228	6.22384	9.91635	2.81016e-06	0.000117468	5.19174	DNMBP	ENSG00000107554
1.4539	6.84341	9.90886	2.82854e-06	0.00011799	5.18503	SDCBP	ENSG00000137575
1.31125	7.99509	9.90266	2.84387e-06	0.000118382	5.17947	CCT5	ENSG00000150753
1.44333	7.04578	9.8886	2.87898e-06	0.000119594	5.16685	LRRC59	ENSG00000108829
-1.49938	5.27574	-9.87263	2.91942e-06	0.000121023	5.1525	KLHL12	ENSG00000117153
1.47285	3.87597	9.86557	2.93748e-06	0.00012138	5.14615	PACC1	ENSG00000065600
1.64874	9.841	9.86245	2.9455e-06	0.00012138	5.14334	KRT6C	ENSG00000170465
1.76427	7.06978	9.86084	2.94966e-06	0.00012138	5.14189	SEC14L1	ENSG00000129657
1.38555	3.72277	9.8598	2.95235e-06	0.00012138	5.14095	NA	ENSG00000226054
-1.41497	4.59934	-9.85575	2.96284e-06	0.000121561	5.1373	RMND5B	ENSG00000145916
1.42456	5.20416	9.85092	2.97539e-06	0.000121715	5.13295	MSANTD3	ENSG00000066697
-1.87001	2.58051	-9.84963	2.97875e-06	0.000121715	5.13179	ACAD10	ENSG00000111271
-2.24099	2.36445	-9.83949	3.00531e-06	0.000122521	5.12265	HOMEZ	ENSG00000215271
-1.27293	4.20514	-9.83743	3.01074e-06	0.000122521	5.12079	PHYKPL	ENSG00000175309
1.38244	4.9148	9.82676	3.03905e-06	0.000123421	5.11116	GFOD2	ENSG00000141098
-2.79302	-0.417518	-9.82228	3.05102e-06	0.000123447	5.10711	NA	ENSG00000283167
-1.85581	2.62955	-9.82003	3.05705e-06	0.000123447	5.10508	EFS	ENSG00000100842
-2.31089	2.8986	-9.81898	3.05989e-06	0.000123447	5.10412	FAM72B	ENSG00000188610
2.63744	1.29628	9.81182	3.07917e-06	0.000123447	5.09765	NA	ENSG00000236090
-1.63327	0.863882	-9.81121	3.08082e-06	0.000123447	5.0971	NA	ENSG00000279253
1.80201	4.98047	9.8107	3.08221e-06	0.000123447	5.09664	ITM2C	ENSG00000135916
1.35448	4.39895	9.80873	3.08755e-06	0.000123447	5.09485	BANP	ENSG00000172530
1.25599	5.90958	9.80815	3.08912e-06	0.000123447	5.09433	FAM32A	ENSG00000105058
-2.66104	1.91196	-9.80405	3.10027e-06	0.000123646	5.09062	NA	ENSG00000210140
1.32825	5.91138	9.79315	3.13013e-06	0.000124588	5.08075	KCTD10	ENSG00000110906
-1.37561	3.39461	-9.78287	3.1586e-06	0.000125256	5.07142	PTCD2	ENSG00000049883
1.28055	6.20778	9.78256	3.15946e-06	0.000125256	5.07114	CTNNBL1	ENSG00000132792
-2.55685	-2.66733	-9.77331	3.18531e-06	0.000126031	5.06275	CFAP91	ENSG00000183833
-1.43663	4.80408	-9.76776	3.20094e-06	0.000126309	5.05771	XIAP	ENSG00000101966
-2.60365	-1.01474	-9.76633	3.20497e-06	0.000126309	5.05641	NA	ENSG00000280063
1.38736	6.47565	9.76156	3.21847e-06	0.000126591	5.05208	FTSJ3	ENSG00000108592
-1.79527	1.26561	-9.7507	3.24947e-06	0.000127539	5.0422	NTF4	ENSG00000225950
1.65881	2.62982	9.74866	3.25535e-06	0.000127539	5.04034	ZNF35	ENSG00000169981
-2.4208	-1.82921	-9.73972	3.28116e-06	0.000128277	5.0322	NA	ENSG00000272476
1.42486	5.24612	9.7377	3.28702e-06	0.000128277	5.03036	NUDCD1	ENSG00000120526
-1.3992	3.14899	-9.71984	3.33939e-06	0.000130067	5.01407	DENND11	ENSG00000257093
1.87974	5.7839	9.71474	3.35449e-06	0.000130401	5.00943	SNAI2	ENSG00000019549
1.16781	6.92721	9.71238	3.36151e-06	0.00013042	5.00727	SPATS2L	ENSG00000196141
-1.4438	8.46183	-9.7076	3.37578e-06	0.00013072	5.0029	MIR205HG	ENSG00000230937
-2.49131	-3.7559	-9.70355	3.38793e-06	0.000130937	4.9992	LOC105375421	ENSG00000284523
1.83235	4.01545	9.7012	3.395e-06	0.000130956	4.99705	NA	ENSG00000205940
-2.65393	2.47977	-9.69875	3.40237e-06	0.000130988	4.99482	PCYOX1L	ENSG00000145882
3.31356	7.00424	9.6889	3.43225e-06	0.000131872	4.9858	RCAN1	ENSG00000159200
1.68713	3.82622	9.68684	3.43853e-06	0.000131872	4.98392	WDCP	ENSG00000163026
-1.99601	0.816744	-9.68208	3.4531e-06	0.000132177	4.97956	CYP2D7	ENSG00000205702
-1.20634	2.17038	-9.67831	3.4647e-06	0.000132367	4.9761	CARD8	ENSG00000105483
-1.29167	2.83506	-9.67153	3.48565e-06	0.000132914	4.96989	DIP2C	ENSG00000151240
1.55418	4.6609	9.65769	3.5288e-06	0.000134256	4.9572	NA	ENSG00000231167
1.72027	6.25927	9.65595	3.5343e-06	0.000134256	4.95559	PITPNC1	ENSG00000154217
2.60664	1.98033	9.64636	3.5646e-06	0.000134691	4.94679	SLIT2	ENSG00000145147
2.32418	7.35621	9.64609	3.56546e-06	0.000134691	4.94654	BHLHE40	ENSG00000134107
1.18851	5.79469	9.64593	3.56596e-06	0.000134691	4.94639	ZPR1	ENSG00000109917
-2.0909	2.20617	-9.64329	3.57437e-06	0.000134754	4.94396	NA	ENSG00000223745
1.50111	4.28401	9.64088	3.58205e-06	0.000134789	4.94175	PIM2	ENSG00000102096
1.84634	6.52055	9.63658	3.59582e-06	0.000135053	4.93779	DNTTIP2	ENSG00000067334
1.53109	7.86577	9.63079	3.61445e-06	0.000135498	4.93246	RSL1D1	ENSG00000171490
-1.99045	2.73515	-9.61092	3.67915e-06	0.000137665	4.91416	NA	ENSG00000284618
-2.14345	-1.26945	-9.60846	3.68726e-06	0.000137711	4.91189	NA	ENSG00000273203
-2.3112	2.09131	-9.60591	3.69565e-06	0.000137767	4.90954	CYB561D1	ENSG00000174151
1.57168	9.56367	9.60043	3.71383e-06	0.000138129	4.90448	KRT6B	ENSG00000185479
2.80915	5.17315	9.59881	3.7192e-06	0.000138129	4.90299	NA	ENSG00000186743
-1.43943	3.48137	-9.59338	3.73731e-06	0.000138544	4.89798	RAB11FIP4	ENSG00000131242
-1.31816	6.28173	-9.58984	3.74918e-06	0.000138726	4.89471	MYO19	ENSG00000278259
-2.2659	3.04778	-9.58699	3.75879e-06	0.000138825	4.89206	FAM72C	ENSG00000263513
-1.17173	3.7703	-9.58461	3.76681e-06	0.000138832	4.88986	PPP6R2	ENSG00000100239
-1.80331	2.71975	-9.58281	3.77287e-06	0.000138832	4.8882	SLC16A1-AS1	ENSG00000226419
-1.52007	2.61768	-9.57803	3.78906e-06	0.000139171	4.88379	PRPF40B	ENSG00000110844
-1.22628	3.80319	-9.56309	3.8402e-06	0.00014064	4.86995	ARL6IP6	ENSG00000177917
-1.63407	5.46777	-9.56089	3.84777e-06	0.00014064	4.86791	DGKA	ENSG00000065357
2.01814	6.22156	9.5602	3.85017e-06	0.00014064	4.86727	THBS1	ENSG00000137801
1.26282	3.32282	9.55705	3.86108e-06	0.000140781	4.86435	CRYAB	ENSG00000109846
2.05404	2.8425	9.555	3.86817e-06	0.000140783	4.86246	LOX	ENSG00000113083
1.68649	5.56847	9.54851	3.8908e-06	0.000141298	4.85644	RFX7	ENSG00000181827
-1.74665	1.88079	-9.5469	3.89645e-06	0.000141298	4.85494	NLRX1	ENSG00000160703
-2.12264	5.66112	-9.53813	3.92727e-06	0.000142157	4.8468	GTPBP2	ENSG00000172432
3.5881	-0.348922	9.5185	3.99729e-06	0.00014443	4.82856	NA	ENSG00000269970
1.81759	4.863	9.51535	4.00866e-06	0.000144579	4.82562	CDA	ENSG00000158825
-2.76456	-0.928978	-9.51253	4.01887e-06	0.000144623	4.823	NA	ENSG00000246982
5.89636	1.18976	9.51027	4.02705e-06	0.000144623	4.8209	NA	ENSG00000227848
-1.573	2.20848	-9.50903	4.03157e-06	0.000144623	4.81974	TK2	ENSG00000166548
-1.45822	2.83523	-9.50491	4.04659e-06	0.00014488	4.8159	KCTD18	ENSG00000155729
1.25998	6.94718	9.50287	4.05402e-06	0.00014488	4.814	SMS	ENSG00000102172
-1.47329	1.12997	-9.49557	4.08085e-06	0.00014488	4.80719	NA	ENSG00000278768
-1.73995	2.78089	-9.49469	4.08409e-06	0.00014488	4.80637	ANGEL2	ENSG00000174606
1.75574	0.0709587	9.49388	4.08708e-06	0.00014488	4.80562	HERC3	ENSG00000138641
2.82788	1.10801	9.49032	4.10023e-06	0.00014488	4.8023	NACAD	ENSG00000136274
1.58523	-1.38902	9.49016	4.10081e-06	0.00014488	4.80215	ASIC4	ENSG00000072182
2.13553	6.86488	9.48976	4.10232e-06	0.00014488	4.80177	PALM2AKAP2	ENSG00000157654
-2.03156	0.959133	-9.48756	4.11046e-06	0.00014488	4.79972	ZNF789	ENSG00000198556
-1.45268	3.13152	-9.48718	4.11188e-06	0.00014488	4.79937	SFI1	ENSG00000198089
3.27134	-1.3585	9.48512	4.11952e-06	0.00014488	4.79745	BAAT	ENSG00000136881
-2.25048	2.98147	-9.48312	4.12698e-06	0.00014488	4.79558	FAM72D	ENSG00000215784
1.19609	7.23392	9.4793	4.14127e-06	0.00014488	4.79201	KPNA4	ENSG00000186432
1.2942	6.64379	9.47649	4.1518e-06	0.00014488	4.78939	CYB5B	ENSG00000103018
1.53912	7.10491	9.47435	4.15984e-06	0.00014488	4.78739	PDLIM5	ENSG00000163110
1.38433	3.85737	9.47293	4.16518e-06	0.00014488	4.78606	NA	ENSG00000212789
-1.82502	-0.0747828	-9.47081	4.1732e-06	0.00014488	4.78408	ST3GAL3	ENSG00000126091
-1.25722	5.59452	-9.4701	4.17587e-06	0.00014488	4.78342	SSH3	ENSG00000172830
2.2879	2.12488	9.46851	4.18187e-06	0.00014488	4.78193	LOC105372401	ENSG00000286177
3.34463	-1.48621	9.46801	4.18377e-06	0.00014488	4.78146	PALM3	ENSG00000187867
1.46186	4.44912	9.46258	4.20439e-06	0.000145342	4.77638	WRAP53	ENSG00000141499
-1.71704	2.85558	-9.46003	4.21409e-06	0.000145426	4.774	HEXD	ENSG00000169660
1.34482	4.38291	9.45433	4.23592e-06	0.000145777	4.76866	FASTKD5	ENSG00000215251
2.24507	8.56002	9.45309	4.24068e-06	0.000145777	4.7675	FAT1	ENSG00000083857
-2.83069	-2.81555	-9.44879	4.25723e-06	0.000145777	4.76348	NA	ENSG00000247699
1.82506	4.07496	9.44514	4.27135e-06	0.000145777	4.76006	ARHGAP45	ENSG00000180448
2.61005	7.80736	9.44342	4.27802e-06	0.000145777	4.75845	ITGA5	ENSG00000161638
1.33899	6.80558	9.44194	4.28375e-06	0.000145777	4.75706	CD59	ENSG00000085063
1.32096	5.29692	9.43971	4.29246e-06	0.000145777	4.75496	PPID	ENSG00000171497
-1.7459	4.96975	-9.43858	4.29684e-06	0.000145777	4.75391	SLC35E2B	ENSG00000189339
-1.34621	5.93916	-9.43815	4.29851e-06	0.000145777	4.75351	MLLT6	ENSG00000275023
1.79799	3.07706	9.43767	4.3004e-06	0.000145777	4.75305	EGLN1	ENSG00000135766
1.40049	3.54797	9.43661	4.30452e-06	0.000145777	4.75206	SIX1	ENSG00000126778
1.48016	4.367	9.43455	4.31259e-06	0.000145803	4.75013	SMIM3	ENSG00000256235
-2.96109	-0.255532	-9.42357	4.3558e-06	0.000146983	4.73982	LY6G5B	ENSG00000240053
-1.26189	4.85861	-9.42196	4.36219e-06	0.000146983	4.73831	NEK9	ENSG00000119638
2.01507	2.14991	9.41643	4.38416e-06	0.000147081	4.73312	NA	ENSG00000254615
-2.06241	4.20623	-9.41589	4.38631e-06	0.000147081	4.73261	SESN2	ENSG00000130766
-1.92789	1.0816	-9.41567	4.38718e-06	0.000147081	4.73241	C4A	ENSG00000244731
-1.7388	1.62397	-9.41343	4.39614e-06	0.000147134	4.7303	LINC01748	ENSG00000226476
3.50126	-1.63727	9.41088	4.40633e-06	0.000147229	4.7279	LOC101929748	ENSG00000288062
1.42092	0.115425	9.4033	4.43685e-06	0.000147877	4.72077	GPR137C	ENSG00000180998
1.23453	6.16839	9.398	4.45829e-06	0.000147877	4.71579	PAF1	ENSG00000006712
1.6111	2.84856	9.39769	4.45953e-06	0.000147877	4.7155	MAPRE2	ENSG00000166974
1.49392	4.59858	9.39722	4.46146e-06	0.000147877	4.71505	NA	ENSG00000225259
1.70781	4.78605	9.39577	4.46735e-06	0.000147877	4.71369	DDAH1	ENSG00000153904
2.43932	-1.01948	9.39366	4.47595e-06	0.000147877	4.7117	NA	ENSG00000272264
1.66794	0.559331	9.39327	4.47753e-06	0.000147877	4.71133	GPR75	ENSG00000119737
-1.23667	3.81541	-9.38935	4.49355e-06	0.000148161	4.70764	CEP44	ENSG00000164118
1.72569	5.37655	9.38559	4.509e-06	0.000148366	4.70409	P3H2	ENSG00000090530
-1.95394	2.71672	-9.38422	4.5146e-06	0.000148366	4.70281	NUTM2D	ENSG00000214562
1.5578	9.98233	9.36869	4.57904e-06	0.000150236	4.68816	YBX1	ENSG00000065978
1.2375	4.3989	9.36513	4.59397e-06	0.000150479	4.68479	NA	ENSG00000225022
1.21184	7.95493	9.36023	4.61454e-06	0.000150753	4.68017	CCT8	ENSG00000156261
1.24445	7.17858	9.35955	4.61742e-06	0.000150753	4.67952	PTDSS1	ENSG00000156471
1.7164	4.45451	9.35558	4.6342e-06	0.000150863	4.67577	CHKA	ENSG00000110721
1.27024	7.00507	9.35518	4.63589e-06	0.000150863	4.6754	TRIP10	ENSG00000125733
-1.85012	1.15444	-9.34104	4.69624e-06	0.000152358	4.66202	NA	ENSG00000280145
-2.43519	1.52303	-9.34067	4.69783e-06	0.000152358	4.66167	NINJ2-AS1	ENSG00000177406
-1.21587	1.99012	-9.33907	4.70472e-06	0.000152358	4.66015	SPSB2	ENSG00000111671
-1.2348	4.75843	-9.32076	4.78431e-06	0.000154309	4.6428	TMEM63A	ENSG00000196187
-1.86629	2.27802	-9.32034	4.78616e-06	0.000154309	4.6424	ZNF517	ENSG00000197363
-1.95039	-1.28049	-9.31989	4.78811e-06	0.000154309	4.64198	CES4A	ENSG00000172824
-2.26453	1.28691	-9.31601	4.80518e-06	0.000154392	4.6383	PPP1R3E	ENSG00000235194
-1.73784	4.58534	-9.31481	4.81046e-06	0.000154392	4.63716	TPCN1	ENSG00000186815
-1.39593	4.95934	-9.31404	4.81387e-06	0.000154392	4.63643	CEP164	ENSG00000110274
1.24414	3.39952	9.30953	4.83383e-06	0.000154783	4.63215	HNRNPA1P33	ENSG00000213412
-1.56644	4.00698	-9.30471	4.85526e-06	0.000155221	4.62757	SH3RF2	ENSG00000156463
-2.15904	-0.629092	-9.29877	4.88183e-06	0.000155821	4.62193	CPT1B	ENSG00000205560
1.70492	8.13499	9.29533	4.89729e-06	0.000155964	4.61865	DHX9	ENSG00000135829
1.26631	5.81118	9.2943	4.90193e-06	0.000155964	4.61767	DEGS1	ENSG00000143753
-1.88611	-1.61565	-9.28903	4.92572e-06	0.000156472	4.61266	THAP7-AS1	ENSG00000230513
5.44294	0.218294	9.28473	4.94521e-06	0.000156842	4.60858	HIF1A-AS3	ENSG00000258667
-1.49866	4.58995	-9.28176	4.95877e-06	0.00015695	4.60574	TBC1D16	ENSG00000167291
1.27004	6.38037	9.28054	4.96434e-06	0.00015695	4.60458	SF3B4	ENSG00000143368
-2.57068	0.255882	-9.27614	4.98447e-06	0.000157338	4.60039	SMIM10L2A	ENSG00000178947
2.7658	1.5682	9.27196	5.0037e-06	0.000157515	4.59641	ANKRD37	ENSG00000186352
-2.05953	2.55635	-9.27072	5.0094e-06	0.000157515	4.59523	SGK3	ENSG00000104205
-1.24883	4.41208	-9.26978	5.01373e-06	0.000157515	4.59434	SGSM2	ENSG00000141258
-1.95745	2.33679	-9.26433	5.039e-06	0.00015806	4.58913	XPC	ENSG00000154767
-1.86972	2.0019	-9.26206	5.04951e-06	0.000158141	4.58698	FAM83E	ENSG00000105523
-2.48966	0.247048	-9.25192	5.09696e-06	0.000159378	4.5773	ZFAND2A-DT	ENSG00000229043
1.79926	2.46094	9.24778	5.11645e-06	0.000159737	4.57335	ARHGDIB	ENSG00000111348
1.55885	6.44294	9.24568	5.12638e-06	0.000159797	4.57134	PRPF38B	ENSG00000134186
-1.45071	2.97237	-9.24334	5.13746e-06	0.000159894	4.5691	NINL	ENSG00000101004
-1.68061	0.306679	-9.23379	5.18296e-06	0.000161059	4.55997	LOC100507291	ENSG00000248932
-2.58515	-1.95033	-9.22982	5.20201e-06	0.00016132	4.55618	NA	ENSG00000261485
-2.11278	-1.30957	-9.22868	5.20753e-06	0.00016132	4.55508	SNX15	ENSG00000110025
-2.57009	1.90278	-9.22603	5.22028e-06	0.000161465	4.55255	SYNE3	ENSG00000176438
2.33746	0.932285	9.21609	5.2685e-06	0.000162705	4.54303	PRSS3	ENSG00000010438
-1.88136	4.41364	-9.21147	5.29105e-06	0.000163144	4.5386	NHLRC2	ENSG00000196865
3.90422	3.92823	9.20984	5.29907e-06	0.000163144	4.53704	LOXL2	ENSG00000134013
1.31368	7.66664	9.20254	5.33503e-06	0.000163803	4.53003	ST13	ENSG00000100380
-2.84957	-0.0792423	-9.20128	5.34122e-06	0.000163803	4.52883	NA	ENSG00000262681
1.62469	4.53726	9.20051	5.34505e-06	0.000163803	4.52809	NA	ENSG00000228674
-2.44216	-0.785673	-9.19329	5.38095e-06	0.00016465	4.52116	UNC5CL	ENSG00000124602
1.64255	8.28558	9.19142	5.3903e-06	0.000164684	4.51936	GJB2	ENSG00000165474
-1.54103	4.14111	-9.18956	5.39961e-06	0.000164717	4.51757	CUL9	ENSG00000112659
1.26719	6.31517	9.18237	5.43575e-06	0.000165184	4.51066	ARF4	ENSG00000168374
-1.40206	3.06054	-9.18228	5.43617e-06	0.000165184	4.51058	LMBR1L	ENSG00000139636
-2.40436	-2.6516	-9.18158	5.43971e-06	0.000165184	4.50991	NA	ENSG00000280388
-2.11032	5.24889	-9.17916	5.45193e-06	0.000165189	4.50758	NEURL1B	ENSG00000214357
4.86255	-1.90041	9.17828	5.45641e-06	0.000165189	4.50673	SPEM3	ENSG00000283439
1.24048	4.37555	9.17651	5.46537e-06	0.00016521	4.50503	NA	ENSG00000213080
2.60115	-0.536435	9.17321	5.48218e-06	0.000165248	4.50185	TNFRSF10D	ENSG00000173530
-1.26406	4.93708	-9.17301	5.48316e-06	0.000165248	4.50167	CDK10	ENSG00000185324
-2.45811	1.82679	-9.16946	5.50129e-06	0.000165544	4.49825	KCP	ENSG00000135253
2.04371	0.944021	9.16116	5.54389e-06	0.000166575	4.49026	WFIKKN1	ENSG00000127578
1.31774	5.68308	9.15113	5.59587e-06	0.000167884	4.48059	WDR46	ENSG00000227057
-1.29396	4.36812	-9.14717	5.61652e-06	0.000168168	4.47677	CCHCR1	ENSG00000204536
-1.63972	3.66827	-9.14609	5.62217e-06	0.000168168	4.47573	DCAF8	ENSG00000132716
2.49746	4.03485	9.14251	5.64097e-06	0.000168479	4.47227	LSP1P5	ENSG00000232527
1.09733	3.76209	9.13447	5.68336e-06	0.000169329	4.46452	NA	ENSG00000278943
1.79668	6.66168	9.1339	5.68639e-06	0.000169329	4.46396	ARRDC3	ENSG00000113369
1.61748	4.13168	9.12868	5.71415e-06	0.000169688	4.45892	NA	ENSG00000238072
-3.25357	-2.16002	-9.12789	5.71838e-06	0.000169688	4.45815	NA	ENSG00000286977
1.31974	5.25976	9.12685	5.72393e-06	0.000169688	4.45714	NA	ENSG00000230067
2.99521	1.59351	9.12034	5.75879e-06	0.000170469	4.45085	UBASH3B	ENSG00000154127
-1.86903	1.84928	-9.1135	5.79569e-06	0.000171033	4.44423	ZBTB42	ENSG00000179627
1.58544	3.64601	9.11266	5.80023e-06	0.000171033	4.44342	NA	ENSG00000234322
1.7098	6.55693	9.11041	5.81243e-06	0.000171033	4.44124	GNL2	ENSG00000134697
1.51928	4.5404	9.11016	5.81378e-06	0.000171033	4.441	AFAP1L1	ENSG00000157510
-1.2253	4.2222	-9.10742	5.82867e-06	0.000171033	4.43835	VPS36	ENSG00000136100
1.09398	3.49956	9.10652	5.83356e-06	0.000171033	4.43748	NA	ENSG00000213956
1.1828	5.40738	9.10575	5.83776e-06	0.000171033	4.43674	NIFK	ENSG00000155438
-3.12633	1.70407	-9.09471	5.89836e-06	0.000172555	4.42603	CYP1B1	ENSG00000138061
-1.35504	0.74196	-9.08998	5.92452e-06	0.000172884	4.42145	SEMA4G	ENSG00000095539
3.13312	3.48639	9.08955	5.92692e-06	0.000172884	4.42103	GJB4	ENSG00000189433
1.19293	5.30344	9.08642	5.94426e-06	0.000173137	4.418	ELK3	ENSG00000111145
-1.76972	3.75633	-9.08152	5.97164e-06	0.000173682	4.41323	WWC3	ENSG00000047644
2.60237	2.83974	9.07706	5.99663e-06	0.000174056	4.40891	CD70	ENSG00000125726
1.49616	3.66626	9.07611	6.00194e-06	0.000174056	4.40799	L3MBTL3	ENSG00000198945
1.2441	5.47455	9.06907	6.04171e-06	0.000174856	4.40114	OAZ2	ENSG00000180304
1.58502	5.84644	9.06712	6.05274e-06	0.000174856	4.39925	GEMIN5	ENSG00000082516
-1.15487	3.40599	-9.06622	6.05785e-06	0.000174856	4.39837	NA	ENSG00000264204
1.29098	3.65622	9.06505	6.06451e-06	0.000174856	4.39723	ALKBH1	ENSG00000100601
2.32474	-1.42057	9.06317	6.07522e-06	0.000174912	4.39541	NA	ENSG00000287384
1.35748	3.56003	9.05984	6.09422e-06	0.000175207	4.39217	SHQ1	ENSG00000144736
4.07634	-3.6693	9.05657	6.11294e-06	0.000175492	4.38899	NA	ENSG00000213060
1.34543	10.7885	9.05503	6.12178e-06	0.000175494	4.38749	GAPDH	ENSG00000111640
-2.99347	-2.41598	-9.05195	6.13955e-06	0.000175751	4.38448	NA	ENSG00000230280
-2.00572	3.09889	-9.04985	6.15167e-06	0.000175846	4.38244	ARHGEF19	ENSG00000142632
-2.1562	0.757293	-9.04624	6.17254e-06	0.000176191	4.37893	KRTCAP2	ENSG00000163463
-1.67656	1.92388	-9.04354	6.18822e-06	0.000176386	4.3763	TTC32	ENSG00000183891
3.18643	-2.55595	9.03682	6.22743e-06	0.000177016	4.36975	HUS1B	ENSG00000188996
3.39626	8.8958	9.03547	6.23537e-06	0.000177016	4.36843	HSPA1B	ENSG00000204388
-1.18441	5.90163	-9.03452	6.2409e-06	0.000177016	4.3675	EHBP1L1	ENSG00000173442
1.29117	2.81001	9.0337	6.24576e-06	0.000177016	4.3667	CHST11	ENSG00000171310
-1.40798	1.80121	-9.03147	6.25887e-06	0.000177137	4.36452	ADCK1	ENSG00000063761
2.85938	4.02612	9.02475	6.29857e-06	0.000178008	4.35797	HILPDA	ENSG00000135245
-1.11577	5.07213	-9.02017	6.32577e-06	0.000178343	4.3535	DOCK6	ENSG00000130158
1.30877	5.13647	9.01975	6.32828e-06	0.000178343	4.35308	TMEM51	ENSG00000171729
-1.95024	2.56794	-9.0179	6.33933e-06	0.000178403	4.35128	NUTM2A	ENSG00000184923
1.53979	6.62256	9.01517	6.35565e-06	0.000178417	4.34861	TENT5B	ENSG00000158246
2.32149	8.74272	9.01483	6.35769e-06	0.000178417	4.34828	FSCN1	ENSG00000075618
-1.37647	3.63748	-9.01183	6.37568e-06	0.000178451	4.34535	TMEM138	ENSG00000149483
2.533	2.29988	9.01165	6.37677e-06	0.000178451	4.34517	NA	ENSG00000280287
-1.47641	5.19953	-9.00853	6.39552e-06	0.000178726	4.34212	CMTM4	ENSG00000183723
2.03353	-2.03102	9.00124	6.43968e-06	0.000179708	4.33498	UBE2Q2P6	ENSG00000275695
1.42517	4.24788	8.99702	6.46535e-06	0.000179939	4.33086	TGIF2	ENSG00000118707
-1.29001	2.35302	-8.99692	6.46595e-06	0.000179939	4.33076	USP13	ENSG00000058056
-1.19324	3.21103	-8.98366	6.54742e-06	0.000181953	4.31777	NA	ENSG00000230869
-1.09796	1.29232	-8.97681	6.58997e-06	0.000182881	4.31105	MTMR3	ENSG00000100330
3.64831	-1.95796	8.97416	6.60646e-06	0.000183041	4.30846	CEP295NL	ENSG00000178404
-2.44603	-0.549707	-8.97295	6.61407e-06	0.000183041	4.30726	TMEM17	ENSG00000186889
3.92916	-2.80648	8.96704	6.65114e-06	0.000183813	4.30146	SLC38A3	ENSG00000188338
-1.5864	2.47608	-8.96265	6.67879e-06	0.000184322	4.29716	RABL2A	ENSG00000144134
-1.66013	0.117104	-8.95956	6.69838e-06	0.00018437	4.29412	LOC102723566	ENSG00000225032
-1.44832	3.426	-8.95946	6.69899e-06	0.00018437	4.29402	CREB3L2	ENSG00000182158
-1.65756	2.94061	-8.95648	6.71798e-06	0.000184638	4.29109	LOC102724788	ENSG00000277196
1.74438	8.65279	8.95223	6.74503e-06	0.000185099	4.28692	GPI	ENSG00000105220
1.95874	0.0517526	8.95078	6.75433e-06	0.000185099	4.28549	MED12L	ENSG00000144893
1.34242	5.53688	8.9495	6.76252e-06	0.000185099	4.28423	UBE2L3	ENSG00000185651
-1.92539	1.38951	-8.94327	6.80259e-06	0.000185941	4.2781	EME1	ENSG00000154920
5.01552	-2.47931	8.94034	6.82152e-06	0.000186203	4.27521	NA	ENSG00000261026
-2.57396	-0.304006	-8.93606	6.84925e-06	0.000186454	4.271	OR2A4	ENSG00000180658
1.26912	5.52045	8.93604	6.84937e-06	0.000186454	4.27098	SIAH2	ENSG00000181788
-1.28538	4.65149	-8.93367	6.86484e-06	0.000186507	4.26864	LMO4	ENSG00000143013
1.51034	4.56062	8.93288	6.86998e-06	0.000186507	4.26787	CDC26	ENSG00000176386
-1.74158	1.5412	-8.92938	6.89282e-06	0.000186873	4.26442	CARD14	ENSG00000141527
1.17502	3.90159	8.92756	6.90477e-06	0.000186943	4.26262	CLP1	ENSG00000172409
-1.74928	1.86965	-8.92398	6.92825e-06	0.000186999	4.2591	HSF4	ENSG00000102878
-1.2006	1.96132	-8.92363	6.93056e-06	0.000186999	4.25875	NA	ENSG00000244198
3.88889	0.545387	8.92298	6.93489e-06	0.000186999	4.25811	NPC1L1	ENSG00000015520
-1.67628	4.30067	-8.91792	6.96828e-06	0.000187569	4.25312	DENND4B	ENSG00000198837
-1.1356	3.79945	-8.91693	6.97482e-06	0.000187569	4.25214	IFT172	ENSG00000138002
1.50347	7.45438	8.91457	6.99049e-06	0.00018772	4.24982	NA	ENSG00000224861
-1.15168	7.8997	-8.91326	6.99922e-06	0.00018772	4.24852	TIMP3	ENSG00000100234
-1.70849	4.82768	-8.91119	7.01302e-06	0.000187838	4.24647	ZKSCAN1	ENSG00000106261
-1.11819	4.56681	-8.90726	7.03929e-06	0.000188289	4.24259	FAM156B	ENSG00000179304
3.58048	-0.518753	8.90217	7.07345e-06	0.000188902	4.23757	RIMKLA	ENSG00000177181
-1.54563	7.64736	-8.89966	7.0904e-06	0.000188902	4.23508	NOTCH3	ENSG00000074181
-2.41587	0.450047	-8.89963	7.09055e-06	0.000188902	4.23506	AGER	ENSG00000204305
-2.66003	-1.78148	-8.8982	7.10027e-06	0.000188909	4.23364	ZNF135	ENSG00000176293
-1.32085	5.39172	-8.88579	7.18469e-06	0.000190901	4.22137	LSM14B	ENSG00000149657
-1.87055	1.22716	-8.87673	7.24701e-06	0.000191967	4.2124	TMEM147-AS1	ENSG00000236144
-1.11757	4.57811	-8.87672	7.24709e-06	0.000191967	4.21239	FAM156A	ENSG00000268350
-1.53698	2.16521	-8.87485	7.26001e-06	0.000191967	4.21054	TMEM107	ENSG00000179029
1.39664	8.44839	8.87438	7.26326e-06	0.000191967	4.21007	SERPINB5	ENSG00000206075
4.38347	-1.57035	8.87019	7.29239e-06	0.000192281	4.20591	KPRP	ENSG00000203786
1.12931	5.32307	8.86991	7.29437e-06	0.000192281	4.20563	CREB3	ENSG00000107175
-1.39153	3.40376	-8.86008	7.36317e-06	0.000193507	4.19588	SLC25A40	ENSG00000075303
-2.08921	-0.62975	-8.85981	7.36502e-06	0.000193507	4.19562	NA	ENSG00000279072
2.59997	0.584467	8.85911	7.36995e-06	0.000193507	4.19493	LINC01615	ENSG00000223485
1.59282	0.0713354	8.85555	7.3951e-06	0.000193913	4.19139	KRT18P15	ENSG00000234737
-1.85666	1.1156	-8.85264	7.41568e-06	0.000194197	4.1885	C4B	ENSG00000224389
1.03842	6.85566	8.83775	7.52207e-06	0.000196726	4.17371	FDFT1	ENSG00000079459
1.27483	2.29451	8.82168	7.63881e-06	0.000199478	4.15771	HS3ST3B1	ENSG00000125430
-1.36069	3.1128	-8.82052	7.64728e-06	0.000199478	4.15656	PGAP3	ENSG00000161395
-2.12813	3.22668	-8.81687	7.6741e-06	0.000199917	4.15292	ALPK1	ENSG00000073331
3.94745	-2.66649	8.80841	7.73671e-06	0.000201024	4.14448	NA	ENSG00000286255
3.94745	-2.66649	8.80841	7.73671e-06	0.000201024	4.14448	OR4F8P	ENSG00000266971
1.27253	6.45906	8.80256	7.78029e-06	0.000201822	4.13864	PSMD12	ENSG00000197170
1.14979	5.13772	8.80131	7.78959e-06	0.000201822	4.1374	INSIG2	ENSG00000125629
-2.13492	-1.24688	-8.80022	7.79774e-06	0.000201822	4.13631	ELAC1	ENSG00000141642
-2.4032	-2.19329	-8.79494	7.83747e-06	0.000202588	4.13103	RAP2C-AS1	ENSG00000232160
-1.33578	5.23372	-8.79285	7.8532e-06	0.000202632	4.12895	ULK3	ENSG00000140474
-2.30993	0.138997	-8.79202	7.85946e-06	0.000202632	4.12812	NA	ENSG00000284526
1.77986	5.09131	8.78762	7.89282e-06	0.00020323	4.12372	NA	ENSG00000257576
3.24163	-1.8368	8.78493	7.91323e-06	0.000203493	4.12104	NA	ENSG00000283511
1.47452	4.33171	8.78151	7.93932e-06	0.000203902	4.11762	DNAJB6P1	ENSG00000254612
1.69691	0.171754	8.7724	8.00925e-06	0.000205434	4.1085	GPRC5D	ENSG00000111291
1.61237	6.24057	8.76486	8.06766e-06	0.000206447	4.10095	PPME1	ENSG00000214517
1.44727	3.8341	8.76463	8.06943e-06	0.000206447	4.10072	SAP30	ENSG00000164105
-1.43476	1.65623	-8.76226	8.08787e-06	0.000206654	4.09835	MORN1	ENSG00000116151
-1.65633	2.34627	-8.75617	8.13558e-06	0.000207608	4.09224	C22orf46	ENSG00000184208
1.45853	4.42693	8.75436	8.14973e-06	0.000207704	4.09043	TNFRSF10A	ENSG00000104689
-1.87	3.07233	-8.75166	8.17102e-06	0.000207905	4.08772	RECQL5	ENSG00000108469
-1.55538	4.80376	-8.75072	8.17843e-06	0.000207905	4.08677	AHSA2P	ENSG00000173209
1.6138	8.26297	8.74934	8.18935e-06	0.000207918	4.08539	GSPT1	ENSG00000103342
1.65086	4.40971	8.74498	8.22384e-06	0.0002084	4.08102	LOC728138	ENSG00000261819
-1.48397	3.07248	-8.74369	8.23416e-06	0.0002084	4.07972	GRAMD2A	ENSG00000175318
1.47758	5.39063	8.743	8.23964e-06	0.0002084	4.07902	SPINDOC	ENSG00000168005
1.32461	7.45508	8.73841	8.27627e-06	0.000209062	4.07441	ILF2	ENSG00000143621
-1.75317	1.36735	-8.73629	8.29321e-06	0.000209226	4.07229	NOTCH2NLC	ENSG00000286219
3.59146	-0.0703298	8.73172	8.32993e-06	0.000209887	4.06769	PAX8-AS1	ENSG00000189223
1.29191	6.36434	8.72567	8.37878e-06	0.000210699	4.06161	EIF4E	ENSG00000151247
-1.16475	3.6248	-8.72512	8.38324e-06	0.000210699	4.06106	FBXL4	ENSG00000112234
-1.38704	3.22173	-8.71733	8.44672e-06	0.000212027	4.05322	CSAD	ENSG00000139631
1.45708	5.63027	8.71279	8.4839e-06	0.000212317	4.04865	TRIM16	ENSG00000221926
1.43468	3.48985	8.7105	8.50275e-06	0.000212317	4.04634	NA	ENSG00000278974
4.95511	-2.63398	8.71045	8.50313e-06	0.000212317	4.0463	LINC00311	ENSG00000179219
-1.08224	3.64205	-8.71007	8.50625e-06	0.000212317	4.04591	RIMKLB	ENSG00000166532
1.13912	8.15657	8.70945	8.51138e-06	0.000212317	4.04529	CCT7	ENSG00000135624
1.39689	7.79105	8.70643	8.53629e-06	0.000212466	4.04225	EIF5B	ENSG00000158417
1.73079	6.27628	8.70563	8.54296e-06	0.000212466	4.04144	PHB	ENSG00000167085
1.55662	3.85126	8.70382	8.55798e-06	0.000212466	4.03961	KRT8P33	ENSG00000250539
-2.37517	0.007089	-8.70359	8.55989e-06	0.000212466	4.03938	FSBP	ENSG00000265817
-1.77314	2.3645	-8.70213	8.57197e-06	0.000212502	4.03791	NUTM2B	ENSG00000188199
-2.25278	1.94412	-8.69674	8.61687e-06	0.000213101	4.03248	ANKRA2	ENSG00000164331
2.8006	-1.03503	8.6963	8.62053e-06	0.000213101	4.03204	C2orf72	ENSG00000204128
2.511	2.46979	8.69418	8.6383e-06	0.000213101	4.0299	HSPB8	ENSG00000152137
-1.33217	2.53678	-8.69412	8.63881e-06	0.000213101	4.02984	ACOT11	ENSG00000162390
1.69843	6.82866	8.67859	8.77005e-06	0.000215949	4.01415	EFNB1	ENSG00000090776
1.59219	3.41195	8.67699	8.78369e-06	0.000215949	4.01254	NA	ENSG00000231313
1.17594	5.24691	8.67664	8.78668e-06	0.000215949	4.01218	ACER3	ENSG00000078124
-1.53052	2.80271	-8.6679	8.86167e-06	0.000217525	4.00334	IMPACT	ENSG00000154059
-1.41982	2.39485	-8.66063	8.92449e-06	0.000218798	3.996	CRTC1	ENSG00000105662
-1.93296	1.75792	-8.65679	8.95791e-06	0.000219348	3.99211	NA	ENSG00000279088
1.80422	3.57767	8.65398	8.98246e-06	0.00021968	3.98926	RAB20	ENSG00000139832
1.31857	1.51351	8.65268	8.99384e-06	0.000219689	3.98794	ABCG2	ENSG00000118777
-1.17665	5.41774	-8.64876	9.02824e-06	0.00022026	3.98397	TIMELESS	ENSG00000111602
-1.83584	4.17111	-8.64594	9.05309e-06	0.000220597	3.98111	NA	ENSG00000245662
3.64101	-0.255681	8.64015	9.10436e-06	0.000221576	3.97524	CDH16	ENSG00000166589
1.64029	3.00458	8.63889	9.11555e-06	0.000221579	3.97396	NA	ENSG00000229161
1.0472	9.02613	8.63597	9.14149e-06	0.000221939	3.971	ACTN1	ENSG00000072110
-1.7375	1.37271	-8.63069	9.18875e-06	0.000222461	3.96564	MTERF2	ENSG00000120832
1.18169	3.94627	8.62993	9.19555e-06	0.000222461	3.96487	PLA2G15	ENSG00000103066
-1.86709	0.751037	-8.62984	9.19637e-06	0.000222461	3.96478	LOC171391	ENSG00000255284
-1.46455	4.04827	-8.62672	9.22442e-06	0.00022287	3.96161	METTL25B	ENSG00000143303
-2.04369	-0.9714	-8.62498	9.2401e-06	0.000222979	3.95984	NA	ENSG00000283312
-1.72178	-0.260387	-8.61681	9.31408e-06	0.000224493	3.95154	LINC00471	ENSG00000181798
-1.77643	1.8056	-8.61505	9.33016e-06	0.00022461	3.94975	ZFP41	ENSG00000181638
2.11324	1.30505	8.6136	9.34341e-06	0.000224658	3.94827	NA	ENSG00000256356
2.20412	4.79068	8.60444	9.42741e-06	0.000226135	3.93896	SERTAD1	ENSG00000197019
-1.49527	-1.21808	-8.60444	9.42747e-06	0.000226135	3.93895	TEN1-CDK3	ENSG00000261408
2.53574	1.40319	8.59797	9.48734e-06	0.000227298	3.93236	DNAH11	ENSG00000105877
1.30232	7.45378	8.59169	9.54578e-06	0.000228409	3.92597	SAT1	ENSG00000130066
-1.83618	3.96096	-8.59033	9.55856e-06	0.000228409	3.92458	TIA1	ENSG00000116001
1.3575	2.39443	8.58927	9.56842e-06	0.000228409	3.9235	RFTN1	ENSG00000131378
2.62919	2.36582	8.5881	9.57943e-06	0.000228409	3.92231	LOC392787	ENSG00000224163
1.65814	10.836	8.57948	9.66067e-06	0.000229929	3.91352	AHNAK	ENSG00000124942
-3.39493	-2.76258	-8.5789	9.66618e-06	0.000229929	3.91292	NA	ENSG00000285725
-1.62748	1.83115	-8.56412	9.80743e-06	0.000233011	3.89782	NA	ENSG00000280018
1.53193	6.87715	8.56208	9.82706e-06	0.0002332	3.89574	PGAM5	ENSG00000247077
-2.93882	1.42302	-8.55819	9.86471e-06	0.000233816	3.89176	ADM2	ENSG00000128165
-2.58588	0.0667977	-8.55617	9.88432e-06	0.000234003	3.88969	ZNRD1ASP	ENSG00000204623
4.70209	-1.23674	8.54739	9.96998e-06	0.000235752	3.88071	NA	ENSG00000265451
-1.68588	2.34762	-8.54148	1.00281e-05	0.000236364	3.87466	UVSSA	ENSG00000163945
-1.84049	-3.37723	-8.54143	1.00286e-05	0.000236364	3.87461	NFAM1	ENSG00000235568
-4.01307	0.49016	-8.54115	1.00314e-05	0.000236364	3.87432	MIR17HG	ENSG00000215417
1.40042	2.25249	8.53716	1.00708e-05	0.000237014	3.87023	TMEM45A	ENSG00000181458
-2.17401	-0.91965	-8.53076	1.01344e-05	0.000238075	3.86368	NA	ENSG00000278784
2.79015	-2.12397	8.53023	1.01397e-05	0.000238075	3.86313	PNPLA1	ENSG00000180316
-2.15663	-1.18917	-8.52809	1.01611e-05	0.000238083	3.86094	ATP6V0E2-AS1	ENSG00000204934
-2.43075	2.64547	-8.52782	1.01639e-05	0.000238083	3.86065	D2HGDH	ENSG00000180902
3.91369	1.02398	8.51849	1.02577e-05	0.00024	3.85108	LBH	ENSG00000213626
-1.21749	0.856739	-8.51358	1.03075e-05	0.000240882	3.84604	NA	ENSG00000231806
1.36691	8.19527	8.50701	1.03746e-05	0.000241994	3.83929	NA	ENSG00000226564
2.25897	-1.00808	8.50655	1.03793e-05	0.000241994	3.83881	NA	ENSG00000273058
-1.36113	6.67101	-8.50212	1.04248e-05	0.000242496	3.83426	PSAT1	ENSG00000135069
1.57543	4.1213	8.50209	1.04251e-05	0.000242496	3.83423	EFNA3	ENSG00000143590
3.59883	-2.74681	8.50004	1.04462e-05	0.000242703	3.83213	NA	ENSG00000270640
2.80738	1.93091	8.49188	1.05308e-05	0.000244332	3.82373	FZD8	ENSG00000177283
1.93174	4.33666	8.49093	1.05407e-05	0.000244332	3.82274	LSP1P5	ENSG00000143429
2.63769	-1.5143	8.48951	1.05554e-05	0.000244389	3.82129	BDNF	ENSG00000176697
-3.27152	-3.39903	-8.4874	1.05776e-05	0.000244582	3.81911	RDH5	ENSG00000135437
-1.67895	0.966774	-8.48637	1.05882e-05	0.000244582	3.81805	CHROMR	ENSG00000223960
-1.44724	2.29877	-8.48343	1.06192e-05	0.000245014	3.81502	IFT80	ENSG00000068885
2.10116	0.213756	8.48101	1.06446e-05	0.000245192	3.81252	OXTR	ENSG00000180914
1.16382	5.78637	8.48028	1.06523e-05	0.000245192	3.81177	MFAP1	ENSG00000140259
3.52432	6.1676	8.4792	1.06637e-05	0.000245192	3.81066	NA	ENSG00000232000
1.19037	6.05447	8.4688	1.0774e-05	0.000247244	3.79993	PRMT5	ENSG00000100462
-1.20167	3.44667	-8.46846	1.07777e-05	0.000247244	3.79958	TMEM237	ENSG00000155755
-1.59911	1.83714	-8.46565	1.08077e-05	0.000247647	3.79669	TMEM42	ENSG00000169964
-1.60519	0.7762	-8.45955	1.08733e-05	0.000248625	3.79038	NA	ENSG00000237380
-1.48639	1.19881	-8.45937	1.08752e-05	0.000248625	3.79019	ETV7	ENSG00000010030
-1.61465	6.0491	-8.45777	1.08925e-05	0.000248713	3.78854	SRSF5	ENSG00000100650
1.25401	6.46954	8.4567	1.0904e-05	0.000248713	3.78744	SNU13	ENSG00000100138
1.53748	-0.372971	8.45136	1.0962e-05	0.000249495	3.78192	NA	ENSG00000272696
1.40559	5.93059	8.45124	1.09633e-05	0.000249495	3.7818	SUGT1	ENSG00000165416
1.02449	7.82086	8.44803	1.09982e-05	0.000249926	3.77848	RHOA	ENSG00000067560
2.16295	6.43161	8.44721	1.10072e-05	0.000249926	3.77763	PKP2	ENSG00000057294
1.27935	6.81614	8.44331	1.10499e-05	0.000250484	3.77359	PSMD11	ENSG00000108671
-1.85783	1.75004	-8.44226	1.10614e-05	0.000250484	3.77251	GOLGA2P5	ENSG00000238105
-1.41151	2.12192	-8.44153	1.10694e-05	0.000250484	3.77176	DOC2A	ENSG00000149927
1.82826	3.59272	8.44019	1.10842e-05	0.000250536	3.77036	MON1A	ENSG00000164077
2.37113	1.175	8.43792	1.11092e-05	0.000250741	3.76802	HS3ST1	ENSG00000002587
1.81084	6.25597	8.43615	1.11288e-05	0.000250741	3.76618	ARL4C	ENSG00000188042
1.15492	6.20212	8.43595	1.11309e-05	0.000250741	3.76598	ATP6V1D	ENSG00000100554
-3.97736	-3.75655	-8.43121	1.11835e-05	0.000251642	3.76107	MIR186	ENSG00000207721
-3.84828	-1.08853	-8.42863	1.12122e-05	0.000252004	3.7584	NA	ENSG00000277287
1.58832	4.42543	8.42681	1.12325e-05	0.000252176	3.75652	BICD1	ENSG00000151746
-1.46502	5.19629	-8.4233	1.12718e-05	0.000252727	3.75288	ZNF512B	ENSG00000196700
-4.08575	-3.9644	-8.4193	1.13167e-05	0.000252727	3.74873	CDRT4	ENSG00000239704
-2.88223	-3.24588	-8.41904	1.13197e-05	0.000252727	3.74845	NA	ENSG00000284773
-1.15449	4.65735	-8.4185	1.13257e-05	0.000252727	3.7479	TARBP1	ENSG00000059588
-2.2816	-0.291187	-8.41737	1.13385e-05	0.000252727	3.74673	ANKRD24	ENSG00000089847
-1.47711	-1.95211	-8.41724	1.134e-05	0.000252727	3.74659	NA	ENSG00000261582
-2.29844	1.09844	-8.41583	1.1356e-05	0.000252727	3.74512	STOML1	ENSG00000067221
1.44912	7.85372	8.41563	1.13582e-05	0.000252727	3.74492	SQLE	ENSG00000104549
-1.29866	2.35587	-8.40629	1.14644e-05	0.0002544	3.73522	ACP6	ENSG00000162836
-1.17761	4.22412	-8.40509	1.1478e-05	0.0002544	3.73398	TRIM22	ENSG00000132274
3.05694	-1.79556	8.40479	1.14815e-05	0.0002544	3.73367	DHH	ENSG00000139549
1.18443	6.82812	8.40454	1.14843e-05	0.0002544	3.73341	POLE3	ENSG00000148229
1.13232	4.53978	8.40319	1.14998e-05	0.000254459	3.73201	FKBP14	ENSG00000106080
1.11633	9.37604	8.39619	1.15804e-05	0.000255578	3.72473	TKT	ENSG00000163931
-1.2172	1.78103	-8.39612	1.15812e-05	0.000255578	3.72466	CDC45	ENSG00000093009
1.45469	5.55317	8.39547	1.15887e-05	0.000255578	3.72398	FRAT2	ENSG00000181274
1.49257	4.28389	8.39086	1.16421e-05	0.000256134	3.71918	SAMD4A	ENSG00000020577
-2.42841	0.285223	-8.39064	1.16446e-05	0.000256134	3.71896	LOC100505774	ENSG00000226833
-4.80572	-3.98922	-8.38928	1.16604e-05	0.000256134	3.71755	NA	ENSG00000231154
2.62857	0.0860152	8.38878	1.16662e-05	0.000256134	3.71703	FES	ENSG00000182511
-1.58651	3.6833	-8.38704	1.16866e-05	0.000256134	3.71521	PI4K2B	ENSG00000038210
1.0556	7.38558	8.38668	1.16908e-05	0.000256134	3.71484	PTPN1	ENSG00000196396
2.60225	-1.77292	8.38193	1.17463e-05	0.000257069	3.70989	SLC16A11	ENSG00000174326
1.49426	4.74106	8.37568	1.18199e-05	0.000258144	3.70339	GBE1	ENSG00000114480
-1.05747	5.54507	-8.37556	1.18213e-05	0.000258144	3.70326	SKIL	ENSG00000136603
2.51241	5.79865	8.37257	1.18566e-05	0.000258317	3.70015	SLC1A3	ENSG00000079215
1.25942	3.58418	8.37129	1.18718e-05	0.000258317	3.69882	SLC36A4	ENSG00000180773
1.18005	8.01565	8.36978	1.18898e-05	0.000258317	3.69724	LASP1	ENSG00000002834
1.10001	10.2562	8.3695	1.18931e-05	0.000258317	3.69695	GNAS	ENSG00000087460
-2.24265	-3.01898	-8.36944	1.18939e-05	0.000258317	3.69688	IGFN1	ENSG00000163395
1.67654	5.60013	8.36732	1.1919e-05	0.000258582	3.69468	TIMP1	ENSG00000102265
1.64909	6.6407	8.35779	1.20333e-05	0.000260778	3.68474	MXI1	ENSG00000119950
-1.39539	1.95902	-8.35242	1.20982e-05	0.000261742	3.67913	MAMDC4	ENSG00000177943
-2.31005	1.09137	-8.35177	1.2106e-05	0.000261742	3.67845	CARF	ENSG00000138380
1.54417	8.65815	8.35086	1.21171e-05	0.000261742	3.6775	CFL1	ENSG00000172757
-1.82045	4.28326	-8.3493	1.2136e-05	0.000261867	3.67587	PYCR2	ENSG00000143811
1.30682	5.18974	8.34329	1.22093e-05	0.000263164	3.6696	BYSL	ENSG00000112578
-1.0981	2.50254	-8.33853	1.22677e-05	0.000263878	3.66462	HACE1	ENSG00000085382
-1.71596	0.66331	-8.33844	1.22688e-05	0.000263878	3.66453	ZNF528-AS1	ENSG00000269834
-1.30329	1.68307	-8.33412	1.23221e-05	0.00026474	3.66	RNF215	ENSG00000099999
1.78807	5.13194	8.33115	1.23588e-05	0.000265243	3.6569	KCNK1	ENSG00000135750
1.38378	6.70569	8.32251	1.24665e-05	0.000267106	3.64786	WDR43	ENSG00000163811
-1.7789	3.76405	-8.32102	1.24851e-05	0.000267106	3.6463	NRBP2	ENSG00000185189
2.46108	6.61535	8.32098	1.24857e-05	0.000267106	3.64625	UCA1	ENSG00000214049
1.02427	7.24552	8.31528	1.25574e-05	0.000267928	3.64028	WDR1	ENSG00000071127
-2.16747	3.24652	-8.31341	1.2581e-05	0.000267928	3.63832	NLRP1	ENSG00000091592
1.19797	5.14049	8.31325	1.25831e-05	0.000267928	3.63815	PRPS1	ENSG00000147224
1.20914	3.08726	8.31304	1.25856e-05	0.000267928	3.63794	ETV5	ENSG00000244405
-1.10326	4.93153	-8.31261	1.25912e-05	0.000267928	3.63748	BCL2L2	ENSG00000129473
1.0731	3.92511	8.30885	1.26388e-05	0.000268611	3.63354	KIAA0895	ENSG00000164542
1.86783	0.670679	8.30721	1.26597e-05	0.000268611	3.63182	SLC35E4	ENSG00000100036
-1.97981	2.04565	-8.3069	1.26636e-05	0.000268611	3.6315	C9orf72	ENSG00000147894
2.9992	-1.73881	8.30356	1.27063e-05	0.000269057	3.62799	REP15	ENSG00000174236
1.85387	0.614914	8.30183	1.27284e-05	0.000269057	3.62617	STMN3	ENSG00000197457
1.89549	6.39768	8.30172	1.27298e-05	0.000269057	3.62605	KLF6	ENSG00000067082
-1.25131	4.34542	-8.30057	1.27446e-05	0.000269057	3.62485	RHBDF1	ENSG00000007384
-1.04592	2.1837	-8.29999	1.2752e-05	0.000269057	3.62424	SEPTIN7P14	ENSG00000245958
1.17203	1.21335	8.29844	1.27719e-05	0.000269068	3.62261	CLCF1	ENSG00000175505
-4.18195	-0.588691	-8.29785	1.27794e-05	0.000269068	3.622	NA	ENSG00000261326
1.88256	1.48396	8.29607	1.28024e-05	0.000269268	3.62012	CYP27B1	ENSG00000111012
-1.87637	-1.40682	-8.29142	1.28625e-05	0.000270248	3.61524	NA	ENSG00000279529
1.59477	6.48101	8.29028	1.28772e-05	0.000270273	3.61405	NXF1	ENSG00000162231
-1.53248	-1.45678	-8.28253	1.29783e-05	0.000272108	3.60589	IL23A	ENSG00000110944
1.18244	5.219	8.2763	1.306e-05	0.000273535	3.59934	NA	ENSG00000213866
2.0729	0.582164	8.27177	1.31199e-05	0.000274348	3.59457	CD14	ENSG00000170458
-1.48226	-0.200276	-8.27128	1.31263e-05	0.000274348	3.59406	SP2-AS1	ENSG00000234494
2.69677	0.840714	8.26847	1.31636e-05	0.000274588	3.5911	CD101	ENSG00000134256
1.46997	6.19473	8.26754	1.3176e-05	0.000274588	3.59012	BARX2	ENSG00000043039
-1.3377	3.76002	-8.26731	1.3179e-05	0.000274588	3.58988	NUP210	ENSG00000132182
-0.974948	5.34631	-8.26614	1.31946e-05	0.000274627	3.58865	CYTH2	ENSG00000105443
-2.80342	2.09283	-8.2624	1.32445e-05	0.000275274	3.58471	CH507-42P11.6	ENSG00000280179
2.12232	5.70904	8.2617	1.32539e-05	0.000275274	3.58397	HSPA2	ENSG00000126803
-1.21588	5.6366	-8.26072	1.3267e-05	0.000275274	3.58293	PCK2	ENSG00000100889
1.20049	6.25301	8.25832	1.32992e-05	0.000275655	3.58041	UTP4	ENSG00000141076
1.87993	-1.4803	8.25338	1.33657e-05	0.000276747	3.5752	NA	ENSG00000185607
-1.1929	0.34885	-8.24793	1.34397e-05	0.00027685	3.56945	SAP30L-AS1	ENSG00000245275
-2.36755	-1.4275	-8.24769	1.34429e-05	0.00027685	3.5692	NA	ENSG00000283491
1.21426	5.37766	8.24739	1.34469e-05	0.00027685	3.56888	BCORL1	ENSG00000085185
1.05005	7.28215	8.24672	1.3456e-05	0.00027685	3.56818	PGD	ENSG00000142657
0.990553	6.49778	8.24413	1.34914e-05	0.00027685	3.56544	HARS1	ENSG00000170445
1.44635	4.71983	8.24357	1.3499e-05	0.00027685	3.56485	NA	ENSG00000230593
2.54342	-1.81	8.24323	1.35037e-05	0.00027685	3.56449	CKM	ENSG00000104879
-1.24514	5.89443	-8.24301	1.35067e-05	0.00027685	3.56426	POFUT1	ENSG00000101346
-1.47046	0.624151	-8.24246	1.35142e-05	0.00027685	3.56367	PHF7	ENSG00000010318
1.49267	4.02508	8.2419	1.35219e-05	0.00027685	3.56308	ST13P15	ENSG00000243759
1.10103	5.56602	8.24181	1.35231e-05	0.00027685	3.56299	RSU1	ENSG00000148484
-1.46583	2.12264	-8.24015	1.35458e-05	0.00027703	3.56124	TMTC4	ENSG00000125247
1.2576	8.34271	8.23889	1.35631e-05	0.000277101	3.5599	CCT4	ENSG00000115484
1.25449	7.23845	8.23574	1.36064e-05	0.000277502	3.55658	LDLR	ENSG00000130164
-1.63013	1.73805	-8.2342	1.36276e-05	0.000277502	3.55496	NA	ENSG00000260565
1.5938	5.59244	8.23359	1.36361e-05	0.000277502	3.55431	BASP1	ENSG00000176788
-1.8992	3.66569	-8.23343	1.36383e-05	0.000277502	3.55414	UHRF1BP1	ENSG00000065060
2.41733	-0.431877	8.23014	1.36838e-05	0.000278145	3.55066	CAPN8	ENSG00000203697
-2.86776	-0.554352	-8.22497	1.37557e-05	0.000279321	3.54519	ZNF345	ENSG00000251247
1.85229	3.473	8.21638	1.3876e-05	0.000280911	3.5361	AKR1C3	ENSG00000196139
-1.55995	0.147732	-8.21562	1.38867e-05	0.000280911	3.5353	NA	ENSG00000275601
1.23283	4.30318	8.21555	1.38877e-05	0.000280911	3.53523	RNF25	ENSG00000163481
1.34799	4.59917	8.21538	1.38902e-05	0.000280911	3.53504	TIMM22	ENSG00000177370
1.53688	9.93342	8.20602	1.40226e-05	0.000283303	3.52513	NCL	ENSG00000115053
3.74481	-2.49329	8.20346	1.40592e-05	0.000283754	3.52242	NA	ENSG00000243415
-1.43418	3.79493	-8.20126	1.40907e-05	0.000284104	3.52008	RNF141	ENSG00000110315
-2.50937	-0.926849	-8.19823	1.41341e-05	0.00028469	3.51687	ZNF710-AS1	ENSG00000259291
1.44285	4.35055	8.19248	1.42169e-05	0.00028607	3.51078	TENT5A	ENSG00000112773
-1.83843	-2.79692	-8.18954	1.42595e-05	0.000286639	3.50765	MAD2L1-DT	ENSG00000250938
1.58529	4.29175	8.18575	1.43145e-05	0.000287286	3.50363	POP1	ENSG00000104356
-1.52663	2.29263	-8.1849	1.4327e-05	0.000287286	3.50272	NA	ENSG00000228903
1.24847	3.6076	8.18366	1.43451e-05	0.000287286	3.5014	NA	ENSG00000237821
1.34521	5.59178	8.18338	1.43492e-05	0.000287286	3.50111	LUC7L	ENSG00000007392
-1.39906	3.07531	-8.18142	1.43778e-05	0.000287571	3.49902	ALDH3B1	ENSG00000006534
-1.66199	3.53839	-8.17852	1.44203e-05	0.000288024	3.49595	SPPL2B	ENSG00000005206
1.55187	-0.363938	8.17786	1.443e-05	0.000288024	3.49524	PNCK	ENSG00000130822
2.35629	-2.14743	8.17614	1.44553e-05	0.000288024	3.49342	UBE2Q2L	ENSG00000259511
-1.4806	5.68751	-8.17595	1.44581e-05	0.000288024	3.49321	STX16	ENSG00000124222
-2.96715	0.694693	-8.17465	1.44772e-05	0.000288116	3.49184	PAQR6	ENSG00000160781
1.31474	2.91518	8.17267	1.45064e-05	0.00028841	3.48973	MITF	ENSG00000187098
-2.10901	-0.789075	-8.1698	1.45489e-05	0.000288623	3.48668	NA	ENSG00000247903
-1.81446	2.40955	-8.16978	1.45492e-05	0.000288623	3.48665	NSUN5P2	ENSG00000106133
-1.35764	3.0498	-8.16902	1.45604e-05	0.000288623	3.48585	TADA2A	ENSG00000276234
1.32324	5.06516	8.16441	1.4629e-05	0.000289696	3.48094	ZNF622	ENSG00000173545
-1.59215	1.54004	-8.16295	1.46509e-05	0.000289841	3.47939	ZNF528	ENSG00000167555
-1.73633	1.54864	-8.16114	1.46779e-05	0.000290007	3.47746	WDR91	ENSG00000105875
1.82852	4.37106	8.16045	1.46883e-05	0.000290007	3.47672	LSP1P5	ENSG00000283196
2.64315	-0.928202	8.15628	1.47509e-05	0.000290955	3.47228	NA	ENSG00000214144
-2.87006	-0.18022	-8.1552	1.47672e-05	0.000290989	3.47113	TMPO-AS1	ENSG00000257167
1.75203	4.77043	8.1476	1.48821e-05	0.000292966	3.46303	CRY1	ENSG00000008405
3.3539	0.0738855	8.13772	1.50331e-05	0.000295645	3.4525	NA	ENSG00000287787
1.29482	8.48075	8.13584	1.50619e-05	0.000295921	3.4505	NA	ENSG00000198618
3.43558	-1.70599	8.13336	1.51002e-05	0.000296382	3.44784	HGFAC	ENSG00000109758
1.35089	6.19483	8.13153	1.51285e-05	0.000296646	3.44589	IMP4	ENSG00000136718
-1.51114	2.28542	-8.12457	1.52365e-05	0.000298048	3.43846	ERI2	ENSG00000196678
-2.10838	2.27279	-8.12369	1.52503e-05	0.000298048	3.43751	MKS1	ENSG00000011143
1.21721	3.95219	8.12258	1.52677e-05	0.000298048	3.43633	FAM118B	ENSG00000197798
2.4563	8.92445	8.12234	1.52713e-05	0.000298048	3.43608	HK2	ENSG00000159399
-2.78382	2.16897	-8.12134	1.5287e-05	0.000298048	3.43501	LINC00319	ENSG00000188660
1.22814	3.56193	8.12029	1.53035e-05	0.000298048	3.43388	STXBP4	ENSG00000166263
-1.47638	0.360659	-8.11969	1.53128e-05	0.000298048	3.43324	RHOBTB1	ENSG00000072422
-2.55673	5.6806	-8.11928	1.53193e-05	0.000298048	3.4328	HES2	ENSG00000069812
1.25435	6.90899	8.11756	1.53463e-05	0.000298103	3.43096	ERF	ENSG00000105722
1.40591	3.00774	8.1172	1.5352e-05	0.000298103	3.43057	ULBP3	ENSG00000131019
-1.38275	4.12124	-8.1158	1.5374e-05	0.000298241	3.42908	FHIP2B	ENSG00000158863
-1.72727	1.61088	-8.10956	1.54726e-05	0.000299862	3.4224	ZSCAN31	ENSG00000235109
-1.15617	5.21063	-8.10845	1.54902e-05	0.000299912	3.42122	HDAC5	ENSG00000108840
-2.24159	1.75728	-8.09392	1.57227e-05	0.000303563	3.40566	GSAP	ENSG00000186088
1.72569	0.0486026	8.09216	1.57511e-05	0.000303563	3.40377	KRT3	ENSG00000186442
1.01934	5.06039	8.09216	1.57512e-05	0.000303563	3.40376	HCCS	ENSG00000004961
-1.15809	5.27662	-8.09196	1.57543e-05	0.000303563	3.40355	FAM193B	ENSG00000146067
-1.28166	3.58578	-8.09194	1.57547e-05	0.000303563	3.40353	ZNF37BP	ENSG00000234420
1.44822	3.71027	8.08048	1.59412e-05	0.000306861	3.39124	MEX3A	ENSG00000254726
1.5291	0.331176	8.07844	1.59748e-05	0.000307211	3.38904	FAM124A	ENSG00000150510
-2.45932	-0.237745	-8.07437	1.60416e-05	0.000307938	3.38468	NA	ENSG00000250509
1.48644	5.27788	8.07271	1.6069e-05	0.000307938	3.38289	LRRC8C	ENSG00000171488
1.50839	5.21991	8.07259	1.60711e-05	0.000307938	3.38276	EPOP	ENSG00000273604
-4.45373	-4.32926	-8.0724	1.60742e-05	0.000307938	3.38256	NA	ENSG00000271009
1.00834	6.22618	8.06589	1.61823e-05	0.00030971	3.37556	AATF	ENSG00000275700
-1.22793	2.28854	-8.06355	1.62212e-05	0.000310159	3.37305	CCDC24	ENSG00000159214
-1.31377	-0.358237	-8.0626	1.62371e-05	0.000310166	3.37202	SNX22	ENSG00000157734
1.13571	5.65013	8.05632	1.63425e-05	0.000311568	3.36527	OGFOD1	ENSG00000087263
1.52621	2.73814	8.05585	1.63503e-05	0.000311568	3.36477	NA	ENSG00000232445
-1.21657	4.33924	-8.05544	1.63573e-05	0.000311568	3.36432	PDP1	ENSG00000164951
1.19878	6.01405	8.05438	1.63751e-05	0.000311611	3.36318	DAXX	ENSG00000204209
1.09819	5.7474	8.05146	1.64246e-05	0.000312254	3.36003	SLC39A6	ENSG00000141424
1.15907	5.14557	8.05038	1.64427e-05	0.000312303	3.35888	FAM136A	ENSG00000035141
2.07363	-1.71554	8.04849	1.64749e-05	0.000312454	3.35684	RPL4P6	ENSG00000230071
0.942773	5.57466	8.04807	1.6482e-05	0.000312454	3.35639	PSPC1	ENSG00000121390
2.93585	-2.25375	8.04544	1.65268e-05	0.000312861	3.35355	MYPN	ENSG00000138347
1.17503	4.7495	8.04497	1.65348e-05	0.000312861	3.35304	POLR1C	ENSG00000171453
0.985045	4.81544	8.04358	1.65585e-05	0.000313013	3.35155	DRG1	ENSG00000185721
-1.09493	6.11474	-8.04156	1.65929e-05	0.000313367	3.34938	GOLGA2	ENSG00000167110
1.27171	5.29603	8.04001	1.66195e-05	0.000313573	3.34771	RPAP3	ENSG00000005175
-1.83439	0.0841228	-8.03574	1.66929e-05	0.000314661	3.3431	CPLANE2	ENSG00000132881
1.63541	4.58039	8.03411	1.67211e-05	0.000314896	3.34134	GLA	ENSG00000102393
3.37015	-3.2544	8.03215	1.67549e-05	0.00031514	3.33923	RN7SL402P	ENSG00000243968
-1.01916	2.10273	-8.03153	1.67656e-05	0.00031514	3.33856	BBS4	ENSG00000140463
-1.0727	3.73669	-8.02985	1.67948e-05	0.000315392	3.33674	DNMT3A	ENSG00000119772
-1.7264	2.29991	-8.02858	1.68167e-05	0.000315507	3.33538	NUF2	ENSG00000143228
-2.3112	-3.83798	-8.01996	1.69672e-05	0.000318031	3.32607	NA	ENSG00000274922
-2.2407	-2.34167	-8.0189	1.69857e-05	0.000318081	3.32493	NA	ENSG00000273374
-1.95365	1.51405	-8.01711	1.70172e-05	0.000318371	3.323	POLI	ENSG00000101751
-1.48951	-0.572607	-8.01581	1.70402e-05	0.000318504	3.32158	LINC01410	ENSG00000238113
4.93971	-2.08664	8.0121	1.71057e-05	0.000319429	3.31757	RUNX3	ENSG00000020633
2.90336	0.145339	8.00505	1.72309e-05	0.000321467	3.30995	GABRQ	ENSG00000268089
-1.22617	3.26741	-8.00199	1.72855e-05	0.000322184	3.30665	DNAAF9	ENSG00000088854
1.46377	6.08091	8.00081	1.73067e-05	0.000322279	3.30536	SOX15	ENSG00000129194
2.00484	1.33284	7.98698	1.75565e-05	0.000326325	3.29038	KRT18P10	ENSG00000214207
-1.29532	3.73895	-7.98697	1.75567e-05	0.000326325	3.29038	N4BP3	ENSG00000145911
-1.60908	0.942544	-7.98464	1.75992e-05	0.000326812	3.28785	SMOC1	ENSG00000198732
-2.01286	4.46781	-7.9837	1.76163e-05	0.000326825	3.28683	SLC35C2	ENSG00000080189
-2.48363	-2.68366	-7.9806	1.76731e-05	0.000327394	3.28347	NA	ENSG00000253667
-1.42666	3.02356	-7.97936	1.76958e-05	0.000327394	3.28212	LRATD1	ENSG00000162981
-1.98135	-2.2478	-7.97931	1.76966e-05	0.000327394	3.28208	WBP2NL	ENSG00000183066
-1.16271	4.87601	-7.97845	1.77125e-05	0.000327394	3.28114	ACTR1B	ENSG00000115073
-1.87176	2.08683	-7.97638	1.77505e-05	0.000327769	3.2789	NUTM2E	ENSG00000228570
1.16186	5.1924	7.97557	1.77656e-05	0.000327769	3.27801	EIF1AD	ENSG00000175376
2.44363	3.34915	7.97263	1.78198e-05	0.000328466	3.27483	NGFR	ENSG00000064300
1.61727	5.9685	7.97114	1.78474e-05	0.000328467	3.27321	GRWD1	ENSG00000105447
-1.37416	1.09512	-7.97081	1.78536e-05	0.000328467	3.27285	PYROXD2	ENSG00000119943
-1.28694	1.64038	-7.96976	1.78731e-05	0.000328467	3.27171	SLC10A7	ENSG00000120519
-2.88422	0.838289	-7.96719	1.79207e-05	0.000328467	3.26892	PLIN4	ENSG00000167676
-1.75893	2.09871	-7.96696	1.7925e-05	0.000328467	3.26867	RAD51AP1	ENSG00000111247
-3.51972	-1.27631	-7.96675	1.7929e-05	0.000328467	3.26844	LCN12	ENSG00000184925
1.35421	6.87547	7.96585	1.79458e-05	0.000328467	3.26746	TSC22D1	ENSG00000102804
2.67398	6.05837	7.96545	1.79532e-05	0.000328467	3.26703	ETS1	ENSG00000134954
1.59064	6.61262	7.96418	1.79769e-05	0.000328467	3.26565	FRMD8	ENSG00000126391
1.10624	0.0474348	7.96379	1.79842e-05	0.000328467	3.26522	ANPEP	ENSG00000166825
-1.8772	-0.848807	-7.96127	1.80314e-05	0.000329028	3.26249	JMJD7	ENSG00000243789
-1.35989	1.68492	-7.95787	1.80953e-05	0.000329672	3.25879	CASD1	ENSG00000127995
2.61221	1.73442	7.95732	1.81056e-05	0.000329672	3.25819	MT1L	ENSG00000260549
1.09077	8.05819	7.9567	1.81172e-05	0.000329672	3.25752	POLR2A	ENSG00000181222
1.18466	6.43651	7.95562	1.81377e-05	0.000329672	3.25634	SAP18	ENSG00000150459
2.00687	2.17767	7.955	1.81492e-05	0.000329672	3.25568	GJC2	ENSG00000198835
2.7303	-1.79857	7.95329	1.81816e-05	0.000329961	3.25381	ASB12	ENSG00000198881
1.41519	6.14188	7.95211	1.82039e-05	0.000330057	3.25253	PPP2R2A	ENSG00000221914
-1.06608	2.44495	-7.95127	1.82199e-05	0.000330057	3.25161	MBOAT1	ENSG00000172197
2.05611	-0.187124	7.94849	1.82726e-05	0.000330712	3.24859	KIF23-AS1	ENSG00000259426
-2.3321	-0.390214	-7.94347	1.83683e-05	0.000332142	3.24313	NA	ENSG00000280187
-1.84262	-1.83946	-7.94217	1.83932e-05	0.000332291	3.24172	NA	ENSG00000227159
2.57558	6.12307	7.93927	1.84488e-05	0.000332996	3.23856	KCTD11	ENSG00000213859
-0.939066	4.7202	-7.93765	1.848e-05	0.000333258	3.23679	LRATD2	ENSG00000168672
4.26845	-2.8527	7.93446	1.85415e-05	0.000333834	3.23332	KISS1R	ENSG00000116014
-1.63769	3.0373	-7.93426	1.85454e-05	0.000333834	3.2331	CZIB	ENSG00000162384
-1.90375	-0.883983	-7.92896	1.86483e-05	0.000335383	3.22732	RHPN1-AS1	ENSG00000254389
-2.70957	-1.88001	-7.92098	1.8804e-05	0.00033788	3.21862	LINC02593	ENSG00000223764
2.63295	0.10942	7.91861	1.88507e-05	0.000338404	3.21603	NA	ENSG00000285999
0.987759	6.49871	7.91778	1.8867e-05	0.000338404	3.21512	NAB2	ENSG00000166886
-2.0953	-0.179682	-7.91404	1.89407e-05	0.000339422	3.21104	NA	ENSG00000242861
-1.35028	5.43384	-7.90971	1.90266e-05	0.000340655	3.20631	TMEM184A	ENSG00000164855
-2.99138	-1.64274	-7.90776	1.90655e-05	0.000341045	3.20418	USP46-DT	ENSG00000248866
-1.49837	3.17993	-7.90358	1.91488e-05	0.000341856	3.19962	RNF135	ENSG00000181481
1.10613	8.75377	7.90303	1.91598e-05	0.000341856	3.19902	NA	ENSG00000232187
1.92483	0.796778	7.90217	1.91771e-05	0.000341856	3.19807	KIAA1549L	ENSG00000110427
-3.10574	-1.69837	-7.90206	1.91793e-05	0.000341856	3.19796	NA	ENSG00000233967
1.3496	1.90193	7.89871	1.92466e-05	0.000342751	3.19429	FGFR1	ENSG00000077782
4.67397	-2.63833	7.89526	1.93163e-05	0.000343685	3.19051	SP5	ENSG00000204335
-1.95789	2.02772	-7.89397	1.93422e-05	0.000343747	3.18911	TRIM45	ENSG00000134253
-1.15384	2.15152	-7.89278	1.93665e-05	0.000343747	3.1878	CGB7	ENSG00000196337
-1.64406	0.811732	-7.89253	1.93714e-05	0.000343747	3.18753	KICS2	ENSG00000174206
-1.71734	-0.559776	-7.89009	1.9421e-05	0.000344322	3.18486	ALOX5	ENSG00000012779
-1.87155	0.718477	-7.87845	1.96592e-05	0.000348158	3.17211	NA	ENSG00000272455
-2.39004	2.38234	-7.87729	1.9683e-05	0.000348158	3.17084	MORN4	ENSG00000171160
2.59037	2.4013	7.87697	1.96896e-05	0.000348158	3.17049	TGFBR3	ENSG00000069702
0.93041	5.68055	7.87606	1.97084e-05	0.000348181	3.16949	TOR1B	ENSG00000136816
1.18243	7.38236	7.87445	1.97417e-05	0.000348323	3.16773	PA2G4	ENSG00000170515
1.18554	5.62335	7.87399	1.97513e-05	0.000348323	3.16722	UTP14A	ENSG00000156697
1.77183	3.58044	7.86788	1.98782e-05	0.000350252	3.16052	WTIP	ENSG00000142279
0.939162	3.87653	7.86367	1.99662e-05	0.000351327	3.1559	ZNF584	ENSG00000171574
1.03951	9.16909	7.86328	1.99743e-05	0.000351327	3.15547	YWHAE	ENSG00000108953
-1.49663	4.47653	-7.86011	2.0041e-05	0.000351895	3.15199	UBE3B	ENSG00000151148
-1.07574	6.28757	-7.85961	2.00515e-05	0.000351895	3.15144	MAPK13	ENSG00000156711
-2.11081	-2.75796	-7.85923	2.00595e-05	0.000351895	3.15102	NA	ENSG00000280173
-4.42911	-4.4471	-7.85832	2.00785e-05	0.000351921	3.15003	FPGT-TNNI3K	ENSG00000259030
0.947237	7.84154	7.85733	2.00994e-05	0.000351927	3.14894	RAB7A	ENSG00000075785
-2.28272	1.01725	-7.85664	2.01141e-05	0.000351927	3.14818	NA	ENSG00000272316
-0.957957	3.37015	-7.85437	2.0162e-05	0.000352456	3.14569	KLC4	ENSG00000137171
1.02501	4.31162	7.85322	2.01863e-05	0.000352572	3.14443	EMC3	ENSG00000125037
1.43503	3.63672	7.84867	2.02831e-05	0.000353954	3.13942	NA	ENSG00000213406
-3.17782	3.59272	-7.84724	2.03136e-05	0.000354049	3.13786	SLFN5	ENSG00000166750
-2.18402	-3.21974	-7.84607	2.03386e-05	0.000354049	3.13656	UPK3BL1	ENSG00000267368
-1.7302	-1.02811	-7.84463	2.03694e-05	0.000354049	3.13498	ZNF222	ENSG00000159885
-2.16204	-2.48338	-7.84449	2.03724e-05	0.000354049	3.13483	NA	ENSG00000284610
-1.2515	1.94064	-7.84411	2.03805e-05	0.000354049	3.13441	UMAD1	ENSG00000219545
-1.05769	6.43824	-7.84285	2.04076e-05	0.000354049	3.13303	ELK4	ENSG00000158711
-1.57101	2.21766	-7.84125	2.04419e-05	0.000354049	3.13127	IL11RA	ENSG00000137070
-1.42071	2.59811	-7.841	2.04474e-05	0.000354049	3.13098	ANKMY1	ENSG00000144504
-1.27634	3.83353	-7.84097	2.04481e-05	0.000354049	3.13095	NA	ENSG00000111788
-2.18343	2.33302	-7.83747	2.05234e-05	0.000354924	3.1271	RELB	ENSG00000104856
2.4516	1.49893	7.83697	2.05341e-05	0.000354924	3.12656	MAFA	ENSG00000182759
1.00404	5.01236	7.83404	2.05975e-05	0.000355711	3.12333	EIF4A1P2	ENSG00000235001
-1.27373	3.24563	-7.82978	2.06901e-05	0.000357003	3.11864	LIAS	ENSG00000121897
1.08413	4.9004	7.82641	2.07636e-05	0.000357961	3.11493	DUSP11	ENSG00000144048
1.10713	2.89897	7.82556	2.07822e-05	0.000357973	3.11399	PSPC1P1	ENSG00000227879
1.55589	4.29083	7.82453	2.08048e-05	0.000358054	3.11286	IPMK	ENSG00000151151
1.2094	4.04056	7.82304	2.08375e-05	0.000358309	3.11121	NA	ENSG00000225580
-2.20023	0.613399	-7.82043	2.08949e-05	0.000358763	3.10834	MOV10L1	ENSG00000073146
-3.03954	-0.066636	-7.8202	2.08999e-05	0.000358763	3.10809	NA	ENSG00000262580
1.25744	6.82806	7.81883	2.09302e-05	0.000358975	3.10657	CCND1	ENSG00000110092
-1.21477	3.64033	-7.81756	2.09581e-05	0.000359145	3.10518	CCDC57	ENSG00000176155
2.09456	-0.889405	7.81483	2.10187e-05	0.000359875	3.10215	NXPH3	ENSG00000182575
1.29549	6.45226	7.81253	2.10697e-05	0.000360154	3.09962	BCAR1	ENSG00000050820
1.49724	2.83555	7.81102	2.11032e-05	0.000360154	3.09795	TMEM81	ENSG00000174529
-3.72757	-3.71701	-7.81086	2.11066e-05	0.000360154	3.09778	OTULIN-DT	ENSG00000261360
-2.03082	-0.682658	-7.81085	2.11071e-05	0.000360154	3.09776	NA	ENSG00000261770
1.04204	5.39941	7.80815	2.11672e-05	0.000360692	3.09479	TSC22D2	ENSG00000196428
-1.72214	-0.959331	-7.80781	2.11747e-05	0.000360692	3.09441	CRYGS	ENSG00000213139
1.6201	3.79655	7.80155	2.13151e-05	0.000362773	3.0875	RPL5P9	ENSG00000236330
-2.34516	-1.57661	-7.79957	2.13596e-05	0.000363185	3.08532	NA	ENSG00000285103
-1.40627	-0.0792183	-7.79887	2.13756e-05	0.000363185	3.08453	NA	ENSG00000273373
1.13454	3.51537	7.78986	2.15799e-05	0.000366344	3.07458	TM2D2	ENSG00000169490
-1.13875	5.13641	-7.78445	2.17037e-05	0.000368134	3.06859	KCTD15	ENSG00000153885
-2.29594	0.24306	-7.78312	2.17342e-05	0.000368338	3.06713	LPAR6	ENSG00000139679
1.36131	6.06237	7.78112	2.17802e-05	0.000368806	3.06491	FAM162A	ENSG00000114023
0.955073	4.54975	7.77727	2.18691e-05	0.000369998	3.06065	TRIM35	ENSG00000104228
2.40557	0.899568	7.77475	2.19275e-05	0.000370671	3.05786	NA	ENSG00000229512
3.13845	-2.08004	7.77085	2.20182e-05	0.000371622	3.05354	ABCB1	ENSG00000085563
-1.82741	0.665234	-7.77065	2.20229e-05	0.000371622	3.05331	GPRASP2	ENSG00000158301
-1.40149	2.99849	-7.76994	2.20395e-05	0.000371622	3.05252	DUOXA1	ENSG00000140254
1.24189	7.65344	7.76797	2.20854e-05	0.000371908	3.05035	MGAT1	ENSG00000131446
-1.37244	-1.82493	-7.76724	2.21026e-05	0.000371908	3.04953	NA	ENSG00000235052
-1.37176	3.69018	-7.76682	2.21124e-05	0.000371908	3.04907	SZT2	ENSG00000198198
1.09335	6.18476	7.76412	2.21757e-05	0.000372659	3.04608	UBE2A	ENSG00000077721
0.991867	2.50816	7.76074	2.22554e-05	0.000373685	3.04232	NA	ENSG00000256211
1.03696	6.75398	7.75631	2.236e-05	0.000375125	3.03741	RBM22	ENSG00000086589
1.41856	3.17539	7.75441	2.24053e-05	0.00037557	3.0353	NA	ENSG00000279392
1.31583	7.31841	7.74847	2.25468e-05	0.000377599	3.02871	GPRC5A	ENSG00000013588
1.08098	8.59877	7.74775	2.25641e-05	0.000377599	3.0279	UBE2D3	ENSG00000109332
-2.03432	0.0400022	-7.74638	2.25969e-05	0.000377832	3.02638	NA	ENSG00000260285
1.28904	7.77788	7.74444	2.26434e-05	0.000378292	3.02423	PRDX6	ENSG00000117592
2.99793	-0.471761	7.74296	2.2679e-05	0.000378303	3.02259	NA	ENSG00000266088
4.62587	-1.31373	7.74284	2.26819e-05	0.000378303	3.02245	NA	ENSG00000276867
1.57495	5.20118	7.74013	2.27474e-05	0.000378543	3.01943	KRT8P3	ENSG00000254285
2.05772	0.0895156	7.74005	2.27492e-05	0.000378543	3.01935	KCNK12	ENSG00000184261
3.11934	0.110647	7.7393	2.27674e-05	0.000378543	3.01851	UBE2D3-AS1	ENSG00000246560
2.04119	6.88494	7.7384	2.2789e-05	0.000378543	3.01752	KDM3A	ENSG00000115548
1.42527	5.82274	7.73809	2.27967e-05	0.000378543	3.01717	SRPRB	ENSG00000144867
0.974019	4.0173	7.73754	2.281e-05	0.000378543	3.01656	LPCAT2	ENSG00000087253
1.36656	6.0415	7.73383	2.29001e-05	0.000379448	3.01243	RSRC2	ENSG00000111011
-1.17045	2.75073	-7.73344	2.29094e-05	0.000379448	3.012	LRRC3	ENSG00000160233
1.23339	5.07574	7.73284	2.29241e-05	0.000379448	3.01133	PTPRE	ENSG00000132334
3.66479	-2.48287	7.73217	2.29405e-05	0.000379448	3.01058	NA	ENSG00000231194
-1.54062	0.906237	-7.72868	2.30258e-05	0.000380545	3.0067	NA	ENSG00000247092
2.34464	-0.629179	7.72643	2.30809e-05	0.00038114	3.0042	SFTA1P	ENSG00000225383
-1.96995	-1.29281	-7.72326	2.31588e-05	0.00038201	3.00067	RFESD	ENSG00000175449
-1.30118	1.65264	-7.72273	2.31718e-05	0.00038201	3.00008	APOBEC3F	ENSG00000128394
-1.71845	0.012996	-7.71802	2.32884e-05	0.000383615	2.99483	NA	ENSG00000286909
-1.71764	2.85084	-7.71701	2.33132e-05	0.000383708	2.99371	MTHFR	ENSG00000177000
0.984682	4.18802	7.71504	2.33624e-05	0.000384071	2.99151	RARA	ENSG00000131759
-1.67497	3.13934	-7.71458	2.33737e-05	0.000384071	2.991	ZNF76	ENSG00000065029
1.02243	2.6883	7.7128	2.34181e-05	0.000384282	2.98901	SEMA7A	ENSG00000138623
-1.33099	-0.475053	-7.71252	2.3425e-05	0.000384282	2.9887	NA	ENSG00000268049
1.1695	4.8144	7.70319	2.36591e-05	0.000387803	2.97829	UBALD1	ENSG00000153443
-1.24039	3.53674	-7.69756	2.38014e-05	0.00038925	2.97201	NA	ENSG00000203761
1.42582	1.60046	7.6975	2.38031e-05	0.00038925	2.97194	NA	ENSG00000261342
2.27133	-0.292395	7.69709	2.38134e-05	0.00038925	2.97148	TGFB2	ENSG00000092969
-1.56848	2.81055	-7.69662	2.38252e-05	0.00038925	2.97096	GEN1	ENSG00000178295
-2.05406	2.51012	-7.69493	2.38682e-05	0.000389633	2.96908	PCBD2	ENSG00000132570
1.0374	5.90185	7.69092	2.39706e-05	0.000390985	2.9646	PGM1	ENSG00000079739
-1.58409	3.77156	-7.68878	2.40253e-05	0.000391481	2.96221	ARPIN	ENSG00000242498
-1.46062	1.3701	-7.6882	2.40402e-05	0.000391481	2.96156	SFXN2	ENSG00000156398
1.44229	4.31513	7.68723	2.40652e-05	0.000391569	2.96047	CPNE8	ENSG00000139117
-2.15065	-0.346028	-7.6827	2.41818e-05	0.000392961	2.95541	CCDC191	ENSG00000163617
4.06697	-0.00573361	7.68238	2.41901e-05	0.000392961	2.95505	IQCN	ENSG00000130518
-1.0967	7.00669	-7.67754	2.43154e-05	0.000394358	2.94964	CCNL2	ENSG00000221978
-1.21467	4.32557	-7.67747	2.43174e-05	0.000394358	2.94955	MRNIP	ENSG00000161010
5.18256	-1.31625	7.67647	2.43433e-05	0.000394358	2.94844	NA	ENSG00000256006
2.02166	-1.20245	7.67602	2.4355e-05	0.000394358	2.94793	OSR1	ENSG00000143867
3.43897	-3.05194	7.6737	2.44156e-05	0.000395019	2.94533	NA	ENSG00000276436
1.27401	6.35965	7.66994	2.45139e-05	0.000395985	2.94112	MOB3A	ENSG00000172081
-1.4067	2.27063	-7.6699	2.45149e-05	0.000395985	2.94108	ZNF783	ENSG00000204946
-1.36751	2.79549	-7.66539	2.46335e-05	0.000397579	2.93603	ZNF213	ENSG00000085644
1.16134	4.47467	7.66371	2.46777e-05	0.00039797	2.93415	EIF2B2	ENSG00000119718
1.16492	3.43574	7.6543	2.49275e-05	0.000401448	2.9236	NA	ENSG00000232150
-1.27174	4.24355	-7.65285	2.49663e-05	0.000401448	2.92197	ARHGEF10L	ENSG00000074964
-1.35647	1.82006	-7.65268	2.49709e-05	0.000401448	2.92178	CDKN2B-AS1	ENSG00000240498
-2.2926	-1.22745	-7.65034	2.50336e-05	0.000401448	2.91915	NA	ENSG00000285108
-1.46473	2.97149	-7.65032	2.50341e-05	0.000401448	2.91914	KAZALD1	ENSG00000107821
-2.51024	3.27553	-7.65014	2.50389e-05	0.000401448	2.91893	NA	ENSG00000281398
-1.6871	1.9653	-7.64977	2.50487e-05	0.000401448	2.91852	LINC00894	ENSG00000235703
1.25876	7.39794	7.64921	2.5064e-05	0.000401448	2.91788	NUDC	ENSG00000090273
0.940654	4.55598	7.64883	2.50742e-05	0.000401448	2.91746	NGDN	ENSG00000129460
0.958764	7.7801	7.64758	2.51077e-05	0.000401662	2.91606	MAPRE1	ENSG00000101367
-1.11414	3.47574	-7.63819	2.53618e-05	0.000405272	2.90551	AGAP12P	ENSG00000265018
-1.55259	4.69509	-7.63774	2.53738e-05	0.000405272	2.90501	TNFAIP2	ENSG00000185215
1.58382	3.04932	7.63483	2.54533e-05	0.000405828	2.90174	KLHL25	ENSG00000183655
-1.75531	-1.19451	-7.63483	2.54534e-05	0.000405828	2.90174	NA	ENSG00000286808
1.25075	4.89547	7.63423	2.54696e-05	0.000405828	2.90107	THAP11	ENSG00000168286
1.50451	5.32633	7.63071	2.5566e-05	0.000406872	2.89711	MALT1	ENSG00000172175
-1.06719	1.63239	-7.63035	2.55759e-05	0.000406872	2.89671	CEP41	ENSG00000106477
1.06653	7.6258	7.62526	2.5716e-05	0.000408777	2.89098	KARS1	ENSG00000065427
-1.35667	5.57499	-7.62415	2.57469e-05	0.000408941	2.88973	SPTBN2	ENSG00000173898
1.53911	7.70305	7.62084	2.58385e-05	0.00041007	2.88601	NA	ENSG00000230204
-1.33949	2.51896	-7.62002	2.58613e-05	0.000410107	2.88508	WBP1	ENSG00000239779
-2.84955	-0.654824	-7.61814	2.59135e-05	0.000410501	2.88297	LOC100129534	ENSG00000269896
-1.78616	0.841804	-7.61765	2.59273e-05	0.000410501	2.88241	LONRF1	ENSG00000154359
-1.13742	3.88074	-7.61574	2.59804e-05	0.000411017	2.88027	GTF2H3	ENSG00000111358
1.94949	-1.42741	7.61498	2.60017e-05	0.000411029	2.87941	NA	ENSG00000260459
2.00335	7.12945	7.60983	2.61461e-05	0.000412984	2.87361	PTGS1	ENSG00000095303
1.28586	1.62534	7.60659	2.62375e-05	0.000414075	2.86995	NA	ENSG00000230299
0.963834	7.37685	7.60591	2.62566e-05	0.000414075	2.86919	XRCC6	ENSG00000196419
-2.10647	-0.138975	-7.60213	2.63637e-05	0.000415229	2.86492	ADHFE1	ENSG00000147576
1.93481	2.68778	7.60186	2.63713e-05	0.000415229	2.86462	KRT18P11	ENSG00000215089
-2.85012	-1.41573	-7.60092	2.63982e-05	0.000415325	2.86356	NA	ENSG00000235095
4.16595	-2.07958	7.59951	2.64381e-05	0.000415468	2.86197	CAMKV	ENSG00000164076
1.18188	2.40073	7.59913	2.64489e-05	0.000415468	2.86155	MAN1A1	ENSG00000111885
-1.09853	2.53865	-7.59795	2.64825e-05	0.00041567	2.86021	P2RY1	ENSG00000169860
1.0741	5.70289	7.5956	2.65497e-05	0.000416397	2.85756	NOP14	ENSG00000087269
-1.78211	3.21604	-7.59485	2.6571e-05	0.000416405	2.85672	EVI5L	ENSG00000142459
3.45162	-0.329123	7.59304	2.6623e-05	0.000416622	2.85467	NA	ENSG00000261051
-1.21202	4.87726	-7.59244	2.66403e-05	0.000416622	2.85399	SOCS7	ENSG00000274211
-1.28751	2.03723	-7.59219	2.66475e-05	0.000416622	2.85371	CYP4F12	ENSG00000186204
3.44986	0.928114	7.59116	2.66769e-05	0.000416757	2.85255	TNFRSF8	ENSG00000120949
-1.93768	3.22029	-7.58962	2.67214e-05	0.000417125	2.85081	LINC00205	ENSG00000223768
-1.09359	5.70435	-7.58806	2.67662e-05	0.000417499	2.84905	MROH1	ENSG00000179832
-1.06663	4.48936	-7.58613	2.68221e-05	0.000418044	2.84687	TEF	ENSG00000167074
1.29544	6.22181	7.58018	2.69946e-05	0.000420404	2.84015	POLR1B	ENSG00000125630
-2.70457	0.593023	-7.57823	2.70515e-05	0.000420497	2.83794	NA	ENSG00000224934
-1.9226	-0.46057	-7.57767	2.70679e-05	0.000420497	2.83731	PJVK	ENSG00000204311
-1.60199	1.78562	-7.57732	2.70782e-05	0.000420497	2.83691	MCM3AP-AS1	ENSG00000215424
0.992707	5.72651	7.57709	2.70847e-05	0.000420497	2.83666	RNF168	ENSG00000163961
2.00031	8.11184	7.57571	2.71252e-05	0.000420658	2.83509	KRT17P3	ENSG00000231870
-1.08475	2.94021	-7.5753	2.71372e-05	0.000420658	2.83463	MTHFSD	ENSG00000103248
-1.15775	4.1289	-7.57166	2.7244e-05	0.000421986	2.83051	GTF2H2C	ENSG00000183474
-1.37937	4.11536	-7.56966	2.73031e-05	0.000422574	2.82824	ALDH3B2	ENSG00000132746
1.08407	6.83324	7.56795	2.73535e-05	0.000422811	2.82631	YKT6	ENSG00000106636
1.69075	8.1537	7.5677	2.73607e-05	0.000422811	2.82603	LIMA1	ENSG00000050405
-2.27769	-1.0712	-7.56459	2.74528e-05	0.00042347	2.82251	CBLN3	ENSG00000139899
1.64259	5.09532	7.56418	2.7465e-05	0.00042347	2.82205	SEC61G	ENSG00000132432
-1.51007	3.00526	-7.56412	2.74669e-05	0.00042347	2.82197	IKBKB	ENSG00000104365
1.62135	6.30162	7.56099	2.75598e-05	0.000424573	2.81844	CTSV	ENSG00000136943
1.03192	7.37091	7.55847	2.7635e-05	0.000425404	2.81558	CDC37	ENSG00000105401
-1.97279	-0.767934	-7.55444	2.77556e-05	0.000426932	2.81102	NA	ENSG00000259343
-3.25267	3.58637	-7.54814	2.79456e-05	0.000429524	2.80387	DDIT3	ENSG00000175197
-0.943065	5.29627	-7.54672	2.79883e-05	0.00042985	2.80227	DELE1	ENSG00000081791
-2.50956	-0.548293	-7.54577	2.80174e-05	0.000429965	2.80118	UBAP1L	ENSG00000246922
1.22683	4.04661	7.54368	2.80809e-05	0.00043061	2.79881	COA8	ENSG00000256053
3.35448	-1.26255	7.54159	2.81443e-05	0.000430673	2.79644	LINC01068	ENSG00000227676
4.01215	-2.62666	7.54154	2.8146e-05	0.000430673	2.79638	NA	ENSG00000276980
3.12905	-1.3195	7.54134	2.81521e-05	0.000430673	2.79616	IL12A	ENSG00000168811
-1.19359	0.936725	-7.53948	2.82086e-05	0.000430673	2.79405	NA	ENSG00000287126
1.03689	6.21873	7.53928	2.82147e-05	0.000430673	2.79382	TMEM183BP	ENSG00000224831
-2.77754	1.58098	-7.53892	2.82259e-05	0.000430673	2.79341	NA	ENSG00000205488
-2.02611	3.152	-7.53747	2.82703e-05	0.000430673	2.79176	ZNF117	ENSG00000152926
-1.87812	0.493547	-7.53728	2.82762e-05	0.000430673	2.79154	NA	ENSG00000280254
-2.02366	-2.11551	-7.537	2.82846e-05	0.000430673	2.79123	SPAG8	ENSG00000137098
1.32376	3.12833	7.53648	2.83006e-05	0.000430673	2.79064	POMGNT2	ENSG00000144647
-1.26721	3.22129	-7.53423	2.83696e-05	0.000431395	2.78809	RAB27A	ENSG00000069974
1.18764	4.35985	7.53175	2.84459e-05	0.000431979	2.78527	PIK3C3	ENSG00000078142
-2.64577	0.0459427	-7.53158	2.84512e-05	0.000431979	2.78508	GP1BA	ENSG00000185245
1.0978	3.38789	7.53014	2.84956e-05	0.000432324	2.78344	TBKBP1	ENSG00000198933
1.31455	3.83655	7.52824	2.85545e-05	0.00043277	2.78128	ARID3A	ENSG00000116017
1.15798	6.06272	7.52779	2.85683e-05	0.00043277	2.78077	CRTC2	ENSG00000160741
2.85054	-1.61844	7.52446	2.86716e-05	0.000434006	2.77699	TMTC1	ENSG00000133687
4.98999	-3.37823	7.52332	2.87073e-05	0.000434216	2.77569	LOC100507156	ENSG00000253837
2.14923	0.237241	7.52235	2.87373e-05	0.000434343	2.77459	RCOR2	ENSG00000167771
7.12624	-1.77912	7.52041	2.87979e-05	0.000434928	2.77238	KLF17	ENSG00000171872
1.11642	7.24903	7.5192	2.88358e-05	0.000435064	2.77101	SRRT	ENSG00000087087
-1.08119	3.79351	-7.51874	2.88504e-05	0.000435064	2.77048	MST1R	ENSG00000164078
-1.98742	5.946	-7.51586	2.89406e-05	0.000435166	2.7672	LENG8	ENSG00000167615
1.73379	6.05496	7.51578	2.89432e-05	0.000435166	2.76711	DHX37	ENSG00000150990
1.1904	4.91183	7.51517	2.89623e-05	0.000435166	2.76642	CLMP	ENSG00000166250
1.28687	4.59492	7.51442	2.89858e-05	0.000435166	2.76557	NXT1	ENSG00000132661
-1.67826	2.08426	-7.51341	2.90178e-05	0.000435166	2.76441	NA	ENSG00000248092
-1.78055	2.25398	-7.51336	2.90191e-05	0.000435166	2.76436	C5orf63	ENSG00000164241
-2.45377	0.525023	-7.51315	2.9026e-05	0.000435166	2.76411	HERPUD2-AS1	ENSG00000271122
1.05447	3.83156	7.51297	2.90314e-05	0.000435166	2.76392	PAPSS2	ENSG00000198682
1.24124	4.61369	7.51105	2.90922e-05	0.00043575	2.76173	OST4	ENSG00000228474
-1.61256	3.75988	-7.50816	2.91835e-05	0.000436665	2.75844	TRIOBP	ENSG00000100106
-1.93841	-1.57947	-7.50774	2.9197e-05	0.000436665	2.75796	NA	ENSG00000274414
0.956421	4.31786	7.50477	2.92912e-05	0.000437747	2.75458	NCEH1	ENSG00000144959
1.13494	8.74552	7.50132	2.94014e-05	0.000439066	2.75064	HDGF	ENSG00000143321
-1.17951	1.42706	-7.49704	2.95383e-05	0.000440781	2.74577	CTBS	ENSG00000117151
-1.72954	-0.140885	-7.49405	2.96347e-05	0.000441691	2.74236	N4BP2L2-IT2	ENSG00000281026
0.98542	7.47098	7.49332	2.96582e-05	0.000441691	2.74153	GLO1	ENSG00000124767
0.937635	6.46613	7.49309	2.96657e-05	0.000441691	2.74126	PYGL	ENSG00000100504
1.28247	3.73119	7.49151	2.97167e-05	0.000442122	2.73946	SUV39H2	ENSG00000152455
-1.21965	4.04606	-7.4888	2.98046e-05	0.000443099	2.73637	USP20	ENSG00000136878
-4.58297	-3.72776	-7.48514	2.99234e-05	0.000444535	2.7322	NA	ENSG00000229953
-1.50557	2.60063	-7.48393	2.9963e-05	0.000444792	2.73081	RABL2B	ENSG00000079974
-1.12511	3.08923	-7.48244	3.00115e-05	0.00044499	2.72911	NADK2	ENSG00000152620
-1.7666	1.84668	-7.48208	3.00235e-05	0.00044499	2.72869	IPP	ENSG00000197429
-1.19165	3.7353	-7.48148	3.00431e-05	0.00044499	2.72801	SPRYD3	ENSG00000167778
-1.84672	3.24958	-7.47993	3.00937e-05	0.000445409	2.72625	SLC9A8	ENSG00000197818
1.81369	5.64851	7.47665	3.02015e-05	0.00044665	2.7225	GJB5	ENSG00000189280
-1.05391	3.38705	-7.47602	3.02223e-05	0.00044665	2.72178	DTWD2	ENSG00000169570
-1.71249	2.58075	-7.47531	3.02456e-05	0.000446664	2.72097	C17orf75	ENSG00000108666
0.983931	5.57468	7.47445	3.02742e-05	0.000446756	2.71998	TRAF2	ENSG00000127191
-1.74	1.81068	-7.47289	3.03255e-05	0.000447051	2.7182	RAB26	ENSG00000167964
1.2896	3.904	7.47249	3.03389e-05	0.000447051	2.71774	DPYSL2	ENSG00000092964
1.3245	6.46716	7.47114	3.03836e-05	0.00044738	2.7162	PSMD1	ENSG00000173692
-1.38077	0.746737	-7.4668	3.05276e-05	0.000448656	2.71124	NA	ENSG00000203392
-1.68847	-1.43475	-7.46628	3.05449e-05	0.000448656	2.71064	XKRX	ENSG00000182489
1.99332	3.01348	7.46598	3.05549e-05	0.000448656	2.7103	CAVIN2	ENSG00000168497
1.06318	5.75231	7.46583	3.05601e-05	0.000448656	2.71013	NOL11	ENSG00000130935
1.90667	3.01824	7.46337	3.0642e-05	0.000449528	2.70732	HSPA8P1	ENSG00000234176
-2.35423	-0.906711	-7.45958	3.0769e-05	0.000451061	2.70298	NA	ENSG00000279861
-1.31748	2.56453	-7.4574	3.08423e-05	0.000451804	2.70049	DGAT2	ENSG00000062282
-2.80162	-1.38101	-7.45397	3.09583e-05	0.000452326	2.69655	ALG1L9P	ENSG00000248671
-2.2853	0.0864075	-7.45298	3.09918e-05	0.000452326	2.69542	PRSS27	ENSG00000172382
2.55806	-0.224878	7.4522	3.1018e-05	0.000452326	2.69453	SYT11	ENSG00000132718
-1.64317	7.80508	-7.45207	3.10225e-05	0.000452326	2.69438	AARS1	ENSG00000090861
-2.11652	5.07421	-7.45197	3.10258e-05	0.000452326	2.69427	HERPUD1	ENSG00000051108
-1.49103	1.61369	-7.45158	3.10392e-05	0.000452326	2.69381	LOC103344931	ENSG00000260917
1.0803	6.12197	7.45033	3.10817e-05	0.000452326	2.69238	CCND3	ENSG00000112576
1.29307	6.43271	7.45008	3.10902e-05	0.000452326	2.69209	DIS3	ENSG00000083520
1.24621	5.46369	7.44977	3.11006e-05	0.000452326	2.69174	PES1	ENSG00000100029
-1.46307	1.17534	-7.44966	3.11043e-05	0.000452326	2.69162	NA	ENSG00000197536
-1.92605	-0.0959291	-7.4477	3.11711e-05	0.000452967	2.68937	FAM86C2P	ENSG00000160172
-1.54552	0.698604	-7.44628	3.12195e-05	0.000453084	2.68774	GGACT	ENSG00000134864
-0.988644	3.99074	-7.44581	3.12354e-05	0.000453084	2.68721	RPAIN	ENSG00000129197
-1.87255	1.59639	-7.44547	3.12472e-05	0.000453084	2.68681	TMEM143	ENSG00000161558
-2.34818	0.0436228	-7.44424	3.12891e-05	0.000453363	2.68541	NA	ENSG00000260077
3.00425	-0.52707	7.44221	3.13586e-05	0.000454041	2.68308	LOC105372440	ENSG00000261341
-1.86846	1.63149	-7.43971	3.14444e-05	0.000454953	2.68022	ATP6V1E2	ENSG00000250565
0.951477	9.46531	7.43833	3.14919e-05	0.000455311	2.67863	TMBIM6	ENSG00000139644
-0.910846	4.14409	-7.43425	3.16328e-05	0.000457018	2.67395	DENND2D	ENSG00000162777
-2.01199	0.711727	-7.43234	3.16991e-05	0.000457552	2.67175	VAMP1	ENSG00000139190
-1.31922	4.77536	-7.43186	3.17156e-05	0.000457552	2.67121	ARFGAP2	ENSG00000149182
-1.15971	4.25037	-7.42814	3.18453e-05	0.000459092	2.66693	CBX6	ENSG00000183741
-1.9451	0.615448	-7.42698	3.18855e-05	0.00045934	2.66561	PIGZ	ENSG00000119227
-1.28593	3.80116	-7.42598	3.19207e-05	0.000459515	2.66445	ZNF274	ENSG00000171606
-1.35758	2.80701	-7.42505	3.19533e-05	0.000459654	2.66338	SESTD1	ENSG00000187231
-1.32739	5.26467	-7.42434	3.19779e-05	0.000459676	2.66257	RASA4B	ENSG00000170667
-1.89194	1.10394	-7.42328	3.20152e-05	0.000459712	2.66135	PLA2G6	ENSG00000184381
1.78088	4.37965	7.42296	3.20264e-05	0.000459712	2.66098	TRNP1	ENSG00000253368
-2.78077	-0.570267	-7.42091	3.20983e-05	0.000460414	2.65863	MTND6P3	ENSG00000254132
4.41428	-1.36674	7.41795	3.22028e-05	0.000461276	2.65522	NA	ENSG00000286570
1.43524	4.50663	7.4179	3.22046e-05	0.000461276	2.65517	AKR1C2	ENSG00000151632
-1.10558	3.63565	-7.41586	3.22767e-05	0.000461977	2.65282	SANBR	ENSG00000162929
4.87425	-2.96232	7.41409	3.23391e-05	0.00046254	2.65079	LCE1F	ENSG00000240386
0.918629	7.81591	7.41176	3.24219e-05	0.000463392	2.64811	CALM1	ENSG00000198668
-1.37178	3.81143	-7.41048	3.24675e-05	0.000463712	2.64664	RSAD1	ENSG00000136444
-1.10384	0.650896	-7.40739	3.25777e-05	0.000464497	2.64309	TSTD3	ENSG00000279170
1.03592	7.72139	7.40737	3.25785e-05	0.000464497	2.64306	NAA50	ENSG00000121579
1.18054	5.19411	7.40641	3.26129e-05	0.000464497	2.64195	AK2P1	ENSG00000185839
0.859242	5.7705	7.40634	3.26154e-05	0.000464497	2.64187	SOAT1	ENSG00000057252
1.09635	6.68098	7.40317	3.27292e-05	0.000465785	2.63822	PEG10	ENSG00000242265
2.48855	-1.85807	7.40183	3.27773e-05	0.00046594	2.63668	EFNB3	ENSG00000108947
-2.14915	-0.789259	-7.40157	3.27867e-05	0.00046594	2.63638	PABIR3	ENSG00000156500
-1.43696	2.00945	-7.39827	3.29057e-05	0.000467298	2.63258	MIRLET7A1HG	ENSG00000269929
-1.86089	0.901499	-7.39492	3.30269e-05	0.000468425	2.62873	SIX5	ENSG00000177045
1.21436	3.19404	7.39478	3.30319e-05	0.000468425	2.62857	NA	ENSG00000218347
1.54449	5.36381	7.39166	3.31456e-05	0.000469704	2.62496	ELOF1	ENSG00000130165
-1.51126	2.35567	-7.38969	3.32175e-05	0.000470389	2.62269	APH1B	ENSG00000138613
1.23847	4.80195	7.38704	3.33144e-05	0.000471204	2.61963	NA	ENSG00000233270
-2.16543	-0.635222	-7.38682	3.33222e-05	0.000471204	2.61939	CYP2D6	ENSG00000100197
2.33589	10.3531	7.38279	3.34702e-05	0.000472301	2.61474	S100A2	ENSG00000196754
-1.93142	-0.918236	-7.38241	3.34842e-05	0.000472301	2.6143	HOXD4	ENSG00000170166
-1.40312	1.48661	-7.38146	3.35192e-05	0.000472301	2.61321	ZBTB47	ENSG00000114853
1.22566	7.68114	7.38129	3.35257e-05	0.000472301	2.613	AQP3	ENSG00000165272
0.996688	5.36574	7.38088	3.35407e-05	0.000472301	2.61253	PFDN1	ENSG00000113068
-3.82517	-3.45804	-7.38086	3.35416e-05	0.000472301	2.61251	LOC100420899	ENSG00000255566
2.56782	0.299551	7.37817	3.36411e-05	0.000473368	2.6094	NA	ENSG00000277959
-1.30924	0.211734	-7.3767	3.36953e-05	0.000473797	2.60771	PPIEL	ENSG00000243970
-1.82508	3.44148	-7.37537	3.37449e-05	0.000474161	2.60617	PXMP4	ENSG00000101417
1.01195	3.62392	7.37306	3.38305e-05	0.000474493	2.60351	PPP2R5B	ENSG00000068971
-1.59753	3.91194	-7.37282	3.38396e-05	0.000474493	2.60323	MEGF8	ENSG00000105429
0.914386	7.10204	7.37282	3.38397e-05	0.000474493	2.60322	PPT1	ENSG00000131238
-2.39811	-0.382945	-7.36937	3.39685e-05	0.000475964	2.59924	NA	ENSG00000270605
-1.3924	3.92405	-7.36862	3.39967e-05	0.000476025	2.59837	TMEM168	ENSG00000146802
-1.76054	1.08655	-7.36653	3.40748e-05	0.000476628	2.59596	CCDC61	ENSG00000104983
0.921294	4.85043	7.36601	3.40946e-05	0.000476628	2.59535	CHCHD3	ENSG00000106554
2.90808	0.281641	7.36556	3.41113e-05	0.000476628	2.59484	WFDC21P	ENSG00000261040
-1.34652	2.36996	-7.36345	3.41906e-05	0.000477402	2.5924	WDSUB1	ENSG00000196151
1.00595	7.21299	7.36019	3.43139e-05	0.000478642	2.58863	CAB39	ENSG00000135932
-1.24693	1.82091	-7.35983	3.43273e-05	0.000478642	2.58822	ATG10	ENSG00000152348
1.1398	5.70568	7.35613	3.44678e-05	0.000480266	2.58393	GNA15	ENSG00000060558
-2.11299	3.81866	-7.3545	3.45298e-05	0.000480794	2.58205	H6PD	ENSG00000049239
-1.34113	3.56163	-7.34873	3.47505e-05	0.00048353	2.57537	RASA4	ENSG00000105808
-1.0583	4.12296	-7.34694	3.48191e-05	0.000483982	2.5733	AGAP4	ENSG00000188234
0.992965	7.89425	7.34662	3.48314e-05	0.000483982	2.57293	RTN3	ENSG00000133318
-1.1236	4.17953	-7.34359	3.49482e-05	0.000485268	2.56941	CMTR1	ENSG00000137200
-1.04203	4.17046	-7.34182	3.50165e-05	0.000485878	2.56737	RBL1	ENSG00000080839
1.24811	4.88375	7.33924	3.51166e-05	0.00048693	2.56437	PPIAL4G	ENSG00000236334
1.20331	5.98509	7.33824	3.51551e-05	0.000487125	2.56322	TRAF4	ENSG00000076604
-2.48563	-1.87498	-7.33375	3.533e-05	0.000489123	2.55802	MIR3677HG	ENSG00000260778
4.51053	-2.56321	7.33329	3.53483e-05	0.000489123	2.55747	NA	ENSG00000213997
1.24681	4.88324	7.33003	3.54759e-05	0.000490312	2.55369	PPIAL4C	ENSG00000263464
1.24662	7.16667	7.32958	3.54934e-05	0.000490312	2.55317	CDK6	ENSG00000105810
1.12509	6.93968	7.32921	3.55078e-05	0.000490312	2.55275	FHL2	ENSG00000115641
-1.51173	4.0021	-7.32758	3.5572e-05	0.00049086	2.55085	NSMCE4A	ENSG00000107672
0.880254	4.68899	7.32679	3.56031e-05	0.000490949	2.54994	HOOK3	ENSG00000168172
-1.49964	2.90674	-7.32561	3.56496e-05	0.000491252	2.54857	POGLUT3	ENSG00000178202
2.29613	5.71823	7.32415	3.57073e-05	0.000491708	2.54687	AMIGO2	ENSG00000139211
1.40318	5.94535	7.32235	3.57785e-05	0.000492348	2.54478	MRTO4	ENSG00000053372
1.32587	5.23723	7.31778	3.59599e-05	0.000494504	2.53948	RBM38	ENSG00000132819
-0.849472	3.96493	-7.31592	3.6034e-05	0.000495182	2.53732	FCHSD1	ENSG00000197948
-2.78845	-0.715306	-7.31451	3.60903e-05	0.000495616	2.53568	FMNL1-DT	ENSG00000267121
-2.14064	1.86298	-7.31218	3.61835e-05	0.000496249	2.53297	HERC2P7	ENSG00000274471
-1.03652	7.06117	-7.31195	3.61928e-05	0.000496249	2.5327	MGAT4B	ENSG00000161013
-2.13812	-2.49593	-7.3115	3.6211e-05	0.000496249	2.53217	NA	ENSG00000275719
1.85377	1.52647	7.30917	3.63044e-05	0.000497189	2.52947	TFPI2	ENSG00000105825
1.85324	1.80474	7.30522	3.6464e-05	0.000499032	2.52487	APOE	ENSG00000130203
0.926003	8.14586	7.30368	3.65263e-05	0.000499542	2.52308	SURF4	ENSG00000148248
-2.79207	1.16504	-7.30134	3.6621e-05	0.000500325	2.52036	NFKBIZ	ENSG00000144802
-1.39741	0.00453586	-7.30046	3.66565e-05	0.000500325	2.51934	NA	ENSG00000250397
-3.10835	-3.41958	-7.30041	3.66586e-05	0.000500325	2.51928	HOXC-AS2	ENSG00000250133
1.90921	-1.42974	7.29834	3.67431e-05	0.000500852	2.51687	ZNF670-ZNF695	ENSG00000135747
-1.00736	4.50332	-7.29778	3.67658e-05	0.000500852	2.51622	NAE1	ENSG00000159593
-1.99663	1.3395	-7.29762	3.67724e-05	0.000500852	2.51603	C17orf58	ENSG00000186665
-2.63157	-3.19461	-7.29637	3.68235e-05	0.000501206	2.51457	NA	ENSG00000262728
0.997469	5.85301	7.29394	3.69229e-05	0.000502217	2.51174	PRCC	ENSG00000143294
4.15843	4.7054	7.29173	3.70135e-05	0.00050295	2.50918	EDN2	ENSG00000127129
-1.05526	3.89948	-7.2914	3.70271e-05	0.00050295	2.50879	FAM111A	ENSG00000166801
-1.82756	-1.97151	-7.28938	3.71101e-05	0.000503734	2.50644	NA	ENSG00000269427
1.22729	7.0179	7.287	3.72085e-05	0.000504115	2.50366	EIF3J	ENSG00000104131
-1.67122	0.196431	-7.28689	3.72131e-05	0.000504115	2.50353	INTS6-AS1	ENSG00000236778
0.871617	5.18425	7.28687	3.72139e-05	0.000504115	2.50351	DAGLB	ENSG00000164535
-2.7246	-1.03084	-7.28548	3.72714e-05	0.000504553	2.50189	SLC25A34	ENSG00000162461
-1.4388	2.62713	-7.283	3.73742e-05	0.000505602	2.499	SPATA18	ENSG00000163071
1.23973	4.51854	7.28195	3.74179e-05	0.000505851	2.49777	RSBN1	ENSG00000081019
2.64764	7.43852	7.27972	3.75107e-05	0.000506762	2.49517	NFKBIA	ENSG00000100906
-1.50254	3.9364	-7.27825	3.7572e-05	0.000507247	2.49346	AKNA	ENSG00000106948
0.96344	4.39948	7.27751	3.76026e-05	0.000507318	2.4926	FHL1	ENSG00000022267
1.53755	5.61582	7.27586	3.76718e-05	0.000507908	2.49068	JUN	ENSG00000177606
-2.45084	1.41844	-7.27404	3.77481e-05	0.000508594	2.48855	RNF207	ENSG00000158286
1.73061	1.24765	7.27089	3.78808e-05	0.000509939	2.48487	NA	ENSG00000223657
1.51614	2.31573	7.27046	3.7899e-05	0.000509939	2.48437	NA	ENSG00000255883
1.28512	6.2667	7.26717	3.80379e-05	0.000511001	2.48053	ELOA	ENSG00000011007
-1.10775	4.45905	-7.26713	3.80396e-05	0.000511001	2.48048	PCMTD2	ENSG00000203880
-2.54273	-0.363758	-7.26677	3.80546e-05	0.000511001	2.48006	MELTF-AS1	ENSG00000228109
-1.82176	-0.323071	-7.2644	3.81552e-05	0.000512008	2.47729	HOGA1	ENSG00000241935
-1.09073	0.942919	-7.26356	3.81907e-05	0.00051214	2.47632	ASNS	ENSG00000070669
-1.87095	3.32578	-7.25738	3.84548e-05	0.000514822	2.46909	NLRC5	ENSG00000140853
-1.08374	2.07842	-7.25715	3.84645e-05	0.000514822	2.46882	UBE2D4	ENSG00000078967
-1.97313	1.81394	-7.25707	3.8468e-05	0.000514822	2.46873	MST1L	ENSG00000186715
-1.24874	4.40381	-7.25625	3.8503e-05	0.000514945	2.46777	DHTKD1	ENSG00000181192
1.65765	6.68289	7.25512	3.85515e-05	0.000515249	2.46645	AVPI1	ENSG00000119986
-2.49482	-1.1918	-7.25429	3.85873e-05	0.000515383	2.46548	PATL2	ENSG00000229474
-1.98309	2.16249	-7.25317	3.86352e-05	0.000515678	2.46417	CRNDE	ENSG00000245694
1.19034	9.6873	7.2475	3.88804e-05	0.000518605	2.45753	CD44	ENSG00000026508
-1.00319	3.84015	-7.24563	3.89617e-05	0.000518858	2.45534	PLA2G12A	ENSG00000123739
-1.81253	2.02424	-7.24537	3.8973e-05	0.000518858	2.45504	REC8	ENSG00000100918
1.54453	3.96734	7.24527	3.89773e-05	0.000518858	2.45492	SNX25	ENSG00000109762
1.81132	0.0604538	7.24332	3.90621e-05	0.000519134	2.45264	JAM3	ENSG00000166086
-1.18511	2.66343	-7.24316	3.90689e-05	0.000519134	2.45246	PLCB1	ENSG00000182621
-0.996211	4.91645	-7.243	3.9076e-05	0.000519134	2.45227	AP1G2	ENSG00000213983
1.25086	6.44363	7.24201	3.91191e-05	0.000519361	2.45111	PXN	ENSG00000089159
-2.75293	-3.37403	-7.23999	3.92076e-05	0.000520191	2.44874	ST7-AS1	ENSG00000227199
0.918188	7.30076	7.23907	3.92477e-05	0.000520377	2.44767	SAR1A	ENSG00000079332
-1.56905	4.64913	-7.22885	3.9698e-05	0.000525999	2.43569	CBS	ENSG00000160200
-1.5977	-2.63123	-7.22724	3.97695e-05	0.000526175	2.4338	LINC01144	ENSG00000281912
-1.4033	4.30119	-7.22637	3.98084e-05	0.000526175	2.43278	PCED1A	ENSG00000132635
-1.84099	0.0957651	-7.22603	3.98235e-05	0.000526175	2.43238	NA	ENSG00000239415
3.11136	-2.86795	7.2257	3.98383e-05	0.000526175	2.43199	NA	ENSG00000237090
-0.90626	4.91572	-7.22559	3.9843e-05	0.000526175	2.43187	GRIPAP1	ENSG00000068400
1.44126	4.66798	7.22312	3.99532e-05	0.000527282	2.42897	RAB3B	ENSG00000169213
-2.71895	-0.0799988	-7.22112	4.00426e-05	0.000528113	2.42662	OR2A7	ENSG00000243896
1.47716	5.94013	7.22045	4.00727e-05	0.000528161	2.42583	TGFB1	ENSG00000105329
-0.918078	1.10292	-7.21918	4.01295e-05	0.000528306	2.42435	LRIG1	ENSG00000144749
1.84829	-1.65959	7.21902	4.01366e-05	0.000528306	2.42416	NEXN	ENSG00000162614
1.36899	2.56384	7.21828	4.01701e-05	0.000528399	2.42328	BICC1	ENSG00000122870
-1.63172	4.1441	-7.21712	4.02222e-05	0.000528737	2.42192	CIT	ENSG00000122966
1.15752	8.00037	7.21502	4.03167e-05	0.00052963	2.41946	PAICS	ENSG00000128050
-1.02084	3.84272	-7.21391	4.03668e-05	0.000529941	2.41816	GSDME	ENSG00000105928
1.04786	3.91327	7.21312	4.04025e-05	0.000530004	2.41723	ARMCX6	ENSG00000198960
-3.25152	-2.70423	-7.21228	4.04403e-05	0.000530004	2.41625	CBX3P2	ENSG00000266405
1.03569	6.75866	7.21204	4.04513e-05	0.000530004	2.41596	PSME3	ENSG00000131467
1.07602	4.15404	7.21143	4.04788e-05	0.000530018	2.41525	SMAGP	ENSG00000170545
-1.48548	1.95756	-7.21046	4.05229e-05	0.000530247	2.41411	RAD52	ENSG00000002016
1.03455	5.55711	7.20648	4.07037e-05	0.000532134	2.40943	PAIP2	ENSG00000120727
-1.0954	3.03547	-7.20612	4.07204e-05	0.000532134	2.409	PRMT3	ENSG00000185238
-2.07657	-1.08384	-7.20442	4.07979e-05	0.000532799	2.40701	LINC01534	ENSG00000225975
-0.883344	5.44234	-7.20133	4.09393e-05	0.000534297	2.40337	WASH2P	ENSG00000146556
1.07587	7.60893	7.19936	4.10297e-05	0.000535127	2.40106	DHX15	ENSG00000109606
0.981684	5.76428	7.19713	4.11321e-05	0.000535854	2.39844	NARF	ENSG00000141562
-2.46274	-2.24278	-7.19685	4.11453e-05	0.000535854	2.3981	TPH1	ENSG00000129167
-2.86339	-2.09629	-7.1964	4.11659e-05	0.000535854	2.39758	ZKSCAN8P1	ENSG00000226314
-3.14449	-2.89692	-7.19402	4.12758e-05	0.000536935	2.39478	NA	ENSG00000219992
-4.50451	-3.92728	-7.18981	4.14714e-05	0.000539128	2.38982	NA	ENSG00000227719
-1.82707	-1.0588	-7.18776	4.15669e-05	0.000539769	2.3874	NA	ENSG00000233178
0.957871	7.59408	7.18721	4.15924e-05	0.000539769	2.38676	PTTG1IP	ENSG00000183255
1.33263	4.82823	7.18701	4.16017e-05	0.000539769	2.38652	PTRH2	ENSG00000141378
-0.87038	4.28638	-7.18472	4.17089e-05	0.000540626	2.38382	NA	ENSG00000234769
-1.77143	1.53593	-7.18444	4.17219e-05	0.000540626	2.38349	SOWAHB	ENSG00000186212
-1.22377	4.67055	-7.18205	4.1834e-05	0.000541727	2.38068	CALCOCO1	ENSG00000012822
-3.04647	-3.96975	-7.1803	4.19161e-05	0.000542439	2.37862	NA	ENSG00000286757
-1.15623	2.27749	-7.17907	4.19739e-05	0.000542734	2.37717	DQX1	ENSG00000144045
0.923731	5.82468	7.17866	4.19933e-05	0.000542734	2.37669	CTR9	ENSG00000198730
2.05356	0.637114	7.16818	4.24907e-05	0.000548809	2.36432	CARMIL2	ENSG00000159753
2.66499	-2.32419	7.16388	4.26966e-05	0.000551112	2.35925	UBE2Q2P12	ENSG00000197627
2.11106	-0.908485	7.16069	4.28502e-05	0.000552737	2.35548	NA	ENSG00000255303
1.31404	2.29475	7.15782	4.29884e-05	0.000553816	2.3521	NA	ENSG00000217769
1.50467	3.65384	7.1578	4.29893e-05	0.000553816	2.35208	TRABD2A	ENSG00000186854
0.93474	4.88152	7.15705	4.30255e-05	0.000553926	2.35119	GPN2	ENSG00000142751
0.888413	6.87664	7.15505	4.31227e-05	0.000554819	2.34882	GNAI3	ENSG00000065135
-0.876311	4.34777	-7.15034	4.33521e-05	0.000557412	2.34325	EXOSC8	ENSG00000120699
-1.30054	2.42885	-7.14912	4.34114e-05	0.000557482	2.34182	METAP1D	ENSG00000172878
-1.08574	5.3372	-7.14908	4.34133e-05	0.000557482	2.34177	DDX11	ENSG00000013573
1.067	4.95607	7.14582	4.35734e-05	0.000559177	2.33791	UTP11	ENSG00000183520
1.25584	8.52956	7.14395	4.36649e-05	0.000559993	2.3357	TPM4	ENSG00000167460
-1.7016	-1.6875	-7.14276	4.37236e-05	0.000560036	2.33429	NUP153-AS1	ENSG00000272269
1.71566	8.46705	7.14252	4.37357e-05	0.000560036	2.334	KRT8	ENSG00000170421
1.91251	4.43286	7.14218	4.37524e-05	0.000560036	2.3336	SNAPC1	ENSG00000023608
1.44317	2.43067	7.14108	4.38066e-05	0.000560371	2.3323	NA	ENSG00000237804
2.69022	-1.73675	7.13954	4.38827e-05	0.000560986	2.33048	NA	ENSG00000234707
-0.958432	3.57431	-7.13832	4.39428e-05	0.000561395	2.32904	PASK	ENSG00000115687
-1.56709	2.16725	-7.13722	4.39974e-05	0.000561733	2.32774	ALDH1A3-AS1	ENSG00000259583
-2.87366	0.249768	-7.13601	4.40577e-05	0.000562143	2.3263	GPR1	ENSG00000183671
-2.89827	-2.14202	-7.13236	4.42393e-05	0.000563724	2.32198	NA	ENSG00000248367
-1.07525	4.05225	-7.13233	4.4241e-05	0.000563724	2.32194	TAFAZZIN	ENSG00000102125
1.19268	6.19211	7.13131	4.42916e-05	0.000563724	2.32074	TMEM165	ENSG00000134851
-1.67844	1.82526	-7.13101	4.43069e-05	0.000563724	2.32038	MLXIPL	ENSG00000009950
-1.27187	3.31372	-7.13069	4.43226e-05	0.000563724	2.32001	TMEM192	ENSG00000170088
1.48357	2.72487	7.12797	4.44591e-05	0.000565086	2.31678	KCNQ5	ENSG00000185760
1.06127	8.26694	7.12743	4.44863e-05	0.000565086	2.31614	NA	ENSG00000249353
-3.59473	-2.88101	-7.12396	4.46606e-05	0.000566939	2.31203	NA	ENSG00000255142
1.35451	5.39392	7.12206	4.47564e-05	0.000567796	2.30978	PROSER2	ENSG00000148426
1.17732	3.896	7.12121	4.47996e-05	0.000567982	2.30877	SNRPD3	ENSG00000100028
-1.54586	1.2987	-7.11912	4.49055e-05	0.000568965	2.30628	CLHC1	ENSG00000162994
1.14789	3.34203	7.11762	4.49815e-05	0.000569498	2.30451	LINS1	ENSG00000140471
1.23153	6.87451	7.11717	4.50046e-05	0.000569498	2.30397	NAA15	ENSG00000164134
-1.05136	3.66128	-7.11464	4.51335e-05	0.000570729	2.30097	HINT3	ENSG00000111911
1.19109	5.28255	7.11413	4.51591e-05	0.000570729	2.30037	NA	ENSG00000223864
-2.34652	2.60433	-7.11131	4.53036e-05	0.000572194	2.29702	ZNF302	ENSG00000089335
-1.5213	1.89033	-7.10798	4.54745e-05	0.000573562	2.29306	TESMIN	ENSG00000132749
-1.80212	0.395397	-7.10793	4.54767e-05	0.000573562	2.29301	HCN3	ENSG00000143630
1.78066	0.610577	7.10752	4.5498e-05	0.000573562	2.29252	NA	ENSG00000226284
1.04967	6.25183	7.10437	4.56602e-05	0.00057515	2.28878	DKK3	ENSG00000050165
1.16418	4.88142	7.10396	4.56815e-05	0.00057515	2.28829	UTP25	ENSG00000117597
0.997093	7.4605	7.10321	4.57203e-05	0.000575275	2.2874	SUPT5H	ENSG00000196235
-0.924207	5.807	-7.10113	4.58281e-05	0.000576269	2.28493	WDR11	ENSG00000120008
2.1768	7.20611	7.09736	4.60241e-05	0.000578214	2.28045	EPHA2	ENSG00000142627
2.8296	-1.89575	7.09704	4.60407e-05	0.000578214	2.28007	NA	ENSG00000261773
0.84329	5.35711	7.09556	4.61179e-05	0.00057882	2.27831	TMEM97	ENSG00000109084
1.32301	11.4343	7.0945	4.61733e-05	0.000579152	2.27705	ACTB	ENSG00000075624
-1.3093	2.85999	-7.09224	4.62917e-05	0.000580047	2.27436	GMIP	ENSG00000089639
-1.47796	2.17061	-7.09203	4.63027e-05	0.000580047	2.27411	RNF170	ENSG00000120925
0.936308	9.48293	7.08936	4.64428e-05	0.000581438	2.27093	TRIM29	ENSG00000137699
1.31667	7.83533	7.0884	4.64933e-05	0.000581704	2.26979	CLIC1	ENSG00000213719
-1.29441	0.242755	-7.08739	4.65465e-05	0.000582005	2.26859	EFEMP2	ENSG00000172638
-1.02492	4.58723	-7.08631	4.66034e-05	0.000582353	2.26731	GRHL1	ENSG00000134317
-1.14308	2.59338	-7.08267	4.67964e-05	0.000584354	2.26297	ZNF268	ENSG00000090612
2.64247	0.363419	7.08218	4.6822e-05	0.000584354	2.26239	NA	ENSG00000250920
1.72538	3.90626	7.07669	4.71146e-05	0.000587059	2.25585	NAV1	ENSG00000134369
-1.45701	3.68205	-7.07652	4.71238e-05	0.000587059	2.25565	CPSF4	ENSG00000160917
0.880943	6.18957	7.07646	4.71269e-05	0.000587059	2.25558	CD2BP2	ENSG00000169217
-1.49412	-0.241137	-7.0748	4.72158e-05	0.0005878	2.2536	ZNF594-DT	ENSG00000261879
-1.41211	4.14879	-7.07346	4.72878e-05	0.000588288	2.252	OSBPL5	ENSG00000021762
-1.418	3.11237	-7.07287	4.73191e-05	0.000588288	2.2513	NHLRC3	ENSG00000188811
2.6263	-2.19465	7.07242	4.73433e-05	0.000588288	2.25077	LRRC43	ENSG00000158113
-0.906708	5.56051	-7.06932	4.75101e-05	0.000589994	2.24707	WASH8P	ENSG00000226210
1.18868	4.88583	7.06444	4.77744e-05	0.000592907	2.24124	NTMT1	ENSG00000148335
1.10419	3.79712	7.06129	4.79458e-05	0.000594664	2.23748	SVIL-AS1	ENSG00000224597
1.43863	4.71903	7.06005	4.80132e-05	0.000595131	2.23601	MFSD5	ENSG00000182544
2.14082	-0.774697	7.05738	4.81591e-05	0.000596569	2.23282	LUCAT1	ENSG00000248323
-1.09299	3.68699	-7.05661	4.82015e-05	0.000596724	2.2319	PWWP3A	ENSG00000160953
1.46289	2.11928	7.05492	4.82942e-05	0.000597502	2.22988	ZNF215	ENSG00000149054
-1.74747	1.93322	-7.05403	4.83425e-05	0.00059773	2.22883	ACBD4	ENSG00000181513
-1.79725	3.52595	-7.0518	4.84655e-05	0.00059888	2.22616	NA	ENSG00000262152
1.36983	2.54336	7.04979	4.85763e-05	0.000599735	2.22376	GSTM3	ENSG00000134202
-1.3343	-0.661622	-7.04917	4.86107e-05	0.000599735	2.22302	NA	ENSG00000274570
1.55159	8.22016	7.04892	4.86247e-05	0.000599735	2.22271	MSN	ENSG00000147065
-1.32927	1.01636	-7.0463	4.87696e-05	0.00060115	2.21959	STRIP2	ENSG00000128578
0.939604	2.96298	7.04509	4.88367e-05	0.000601607	2.21814	LOC646616	ENSG00000249142
-1.32778	3.14192	-7.04229	4.89927e-05	0.000603157	2.21479	ANO8	ENSG00000074855
-3.96183	-1.66097	-7.04055	4.90897e-05	0.000603682	2.21271	MIR23B	ENSG00000207563
1.74562	4.04002	7.04044	4.90958e-05	0.000603682	2.21258	LHX6	ENSG00000106852
-1.21311	-0.170578	-7.0392	4.91654e-05	0.000603872	2.2111	CD22	ENSG00000012124
-1.21718	2.91887	-7.03909	4.91717e-05	0.000603872	2.21096	RPL32P3	ENSG00000251474
-1.78183	1.80336	-7.03788	4.92395e-05	0.000604333	2.20951	NA	ENSG00000204860
-2.66588	-2.185	-7.03716	4.92796e-05	0.000604455	2.20866	NA	ENSG00000286017
-0.909806	4.62057	-7.03481	4.9412e-05	0.000605706	2.20584	TMEM94	ENSG00000177728
-1.32731	3.29342	-7.0306	4.96495e-05	0.000608244	2.2008	CENPC	ENSG00000145241
-1.50197	2.17225	-7.02881	4.97506e-05	0.000608803	2.19867	CDKN2C	ENSG00000123080
-1.22467	0.918946	-7.02783	4.98063e-05	0.000608803	2.19749	ITGA2B	ENSG00000005961
-3.23937	-1.04969	-7.02705	4.98508e-05	0.000608803	2.19655	SCARF1	ENSG00000074660
1.0337	5.35075	7.02703	4.98516e-05	0.000608803	2.19654	LSG1	ENSG00000041802
-1.12021	3.42296	-7.02687	4.9861e-05	0.000608803	2.19634	SORCS2	ENSG00000184985
6.31383	0.808042	7.02657	4.98779e-05	0.000608803	2.19598	NA	ENSG00000286966
-1.55704	-0.127059	-7.02302	5.00802e-05	0.000610899	2.19173	LOC101930370	ENSG00000245213
-1.84966	1.05381	-7.02191	5.0144e-05	0.000610955	2.19039	DMGDH	ENSG00000132837
1.20591	7.40335	7.02187	5.01459e-05	0.000610955	2.19035	AK4	ENSG00000162433
1.28056	3.50447	7.02077	5.02092e-05	0.000611325	2.18903	GAN	ENSG00000261609
-1.68893	-1.82879	-7.02027	5.02375e-05	0.000611325	2.18844	SERPINB9	ENSG00000170542
1.34279	6.65219	7.0178	5.03794e-05	0.0006124	2.18547	SH3BGRL3	ENSG00000142669
-1.03164	3.47995	-7.01767	5.03871e-05	0.0006124	2.18531	ZNF827	ENSG00000151612
1.28537	4.47352	7.01451	5.05687e-05	0.000614233	2.18153	PDK1	ENSG00000152256
1.01555	3.05845	7.00833	5.0927e-05	0.00061821	2.17411	ABHD6	ENSG00000163686
2.7186	3.22886	7.00476	5.11352e-05	0.000620359	2.16983	RORA	ENSG00000069667
-2.59981	1.5316	-7.00345	5.12116e-05	0.00062091	2.16826	WDR31	ENSG00000148225
0.880167	4.43874	7.00158	5.13213e-05	0.000621862	2.16601	WDR20	ENSG00000140153
-3.05748	-3.44623	-7.00098	5.13564e-05	0.000621911	2.16529	NA	ENSG00000270977
-2.00148	4.96952	-6.99945	5.14466e-05	0.000622626	2.16345	OVCH1-AS1	ENSG00000257599
-1.14445	6.01166	-6.99797	5.15338e-05	0.000623303	2.16167	RAPGEFL1	ENSG00000108352
1.47415	5.42944	6.99532	5.16898e-05	0.000624811	2.1585	FUNDC2	ENSG00000165775
-1.51704	2.22999	-6.99305	5.18246e-05	0.000626063	2.15576	COX10-AS1	ENSG00000236088
-1.24126	5.13243	-6.99183	5.18968e-05	0.000626424	2.1543	ARAP3	ENSG00000120318
0.850872	6.72688	6.99149	5.19172e-05	0.000626424	2.15388	CPSF6	ENSG00000111605
2.41934	-2.87907	6.99069	5.19644e-05	0.00062643	2.15293	HS3ST2	ENSG00000122254
1.58061	-0.0429389	6.99042	5.19804e-05	0.00062643	2.1526	NA	ENSG00000228328
-2.02985	0.0128721	-6.98445	5.23368e-05	0.000630232	2.14542	LINC01547	ENSG00000183250
-2.8508	-1.69647	-6.98382	5.2375e-05	0.000630232	2.14466	LINC01572	ENSG00000261008
1.56557	-0.045439	6.98338	5.24014e-05	0.000630232	2.14413	KCNK2	ENSG00000082482
-1.08617	3.77535	-6.9826	5.24481e-05	0.000630232	2.14319	CEP131	ENSG00000141577
0.888439	7.50025	6.98251	5.24536e-05	0.000630232	2.14308	EIF3I	ENSG00000084623
1.19715	3.24163	6.98003	5.26029e-05	0.000631646	2.1401	FAM102B	ENSG00000162636
1.19237	7.97134	6.976	5.28463e-05	0.000634188	2.13525	ELL2	ENSG00000118985
3.16142	-0.439655	6.9747	5.29246e-05	0.000634593	2.13369	NA	ENSG00000205100
-2.14009	1.15175	-6.97439	5.29436e-05	0.000634593	2.13331	ENPP5	ENSG00000112796
-2.20968	-0.876535	-6.9714	5.31256e-05	0.000636062	2.12971	NA	ENSG00000248830
-1.26281	4.78747	-6.97116	5.31398e-05	0.000636062	2.12943	ASB1	ENSG00000065802
-1.52221	1.03781	-6.9708	5.31617e-05	0.000636062	2.12899	NA	ENSG00000288066
1.2066	1.35463	6.97014	5.32023e-05	0.000636167	2.12819	HLA-F-AS1	ENSG00000214922
-1.83033	1.47123	-6.96903	5.327e-05	0.000636596	2.12686	NA	ENSG00000260261
1.19207	6.8973	6.968	5.33332e-05	0.00063697	2.12561	RBM25	ENSG00000119707
-3.46773	-0.993688	-6.96733	5.33739e-05	0.000637075	2.12481	LOC107985216	ENSG00000272668
1.49365	1.91083	6.96575	5.3471e-05	0.000637853	2.1229	SERPINI1	ENSG00000163536
-1.78877	4.17091	-6.96498	5.35183e-05	0.000637935	2.12197	ADCY7	ENSG00000121281
-1.54049	4.525	-6.96459	5.35417e-05	0.000637935	2.12151	CBSL	ENSG00000274276
-1.8773	-0.0877357	-6.96124	5.37484e-05	0.000640016	2.11746	NA	ENSG00000259642
-1.39741	3.70796	-6.96063	5.37855e-05	0.000640077	2.11674	ERLIN2	ENSG00000147475
-1.23091	0.674005	-6.95959	5.38501e-05	0.000640193	2.11547	XYLB	ENSG00000093217
-1.51962	-2.02921	-6.95913	5.38786e-05	0.000640193	2.11492	PLIN1	ENSG00000166819
0.846737	5.44897	6.95892	5.38915e-05	0.000640193	2.11467	ZDHHC18	ENSG00000204160
1.7002	-1.45909	6.95542	5.41086e-05	0.000641808	2.11044	NA	ENSG00000285872
-1.15525	4.82988	-6.95465	5.41566e-05	0.000641808	2.10951	UNC13B	ENSG00000198722
-1.07227	3.06569	-6.95425	5.41812e-05	0.000641808	2.10903	CDAN1	ENSG00000140326
1.38475	1.98112	6.95413	5.41887e-05	0.000641808	2.10889	HRH1	ENSG00000196639
-2.74371	-1.6024	-6.9539	5.42032e-05	0.000641808	2.10861	LINC01270	ENSG00000203999
-1.88621	2.36511	-6.95363	5.42201e-05	0.000641808	2.10828	VPS9D1	ENSG00000075399
1.19886	4.46158	6.95256	5.42864e-05	0.000642212	2.10699	TYW1B	ENSG00000277149
-1.5085	-0.989258	-6.95166	5.43425e-05	0.000642496	2.10591	CDH26	ENSG00000124215
2.10925	0.237633	6.95066	5.44051e-05	0.000642855	2.1047	POU2F2	ENSG00000028277
-0.917077	3.03781	-6.94916	5.44988e-05	0.000643582	2.10289	AP3S2	ENSG00000157823
1.35269	7.32479	6.94762	5.45956e-05	0.000644344	2.10103	SNX3	ENSG00000112335
-2.18847	-1.08963	-6.94686	5.46431e-05	0.000644524	2.10011	NA	ENSG00000280120
-1.8293	2.66332	-6.94606	5.46934e-05	0.000644737	2.09915	C10orf95-AS1	ENSG00000269609
-1.7378	-1.27056	-6.94552	5.47272e-05	0.000644755	2.0985	NA	ENSG00000280734
-1.66161	0.0500181	-6.9397	5.50947e-05	0.000648702	2.09146	LINC01535	ENSG00000226686
-2.07936	1.06923	-6.93448	5.54268e-05	0.000652038	2.08515	TMEM9B-AS1	ENSG00000254860
3.03883	-0.563656	6.93386	5.54666e-05	0.000652038	2.08439	LOC101927354	ENSG00000230825
-2.80507	-3.12426	-6.93371	5.54759e-05	0.000652038	2.08422	NA	ENSG00000267632
2.07249	-0.288027	6.93297	5.55234e-05	0.000652213	2.08332	DCAF4L1	ENSG00000182308
1.09664	0.652114	6.93226	5.55686e-05	0.000652288	2.08246	ZNF890P	ENSG00000159904
-0.867213	5.23162	-6.93184	5.55952e-05	0.000652288	2.08196	WASH9P	ENSG00000279457
1.34542	2.37978	6.93126	5.56325e-05	0.000652343	2.08126	NA	ENSG00000257773
0.988804	5.23788	6.92929	5.57592e-05	0.000653249	2.07886	EIF4A1P10	ENSG00000229132
-1.41969	2.55244	-6.92856	5.58058e-05	0.000653249	2.07799	PAAF1	ENSG00000175575
-2.6504	-0.918273	-6.92818	5.583e-05	0.000653249	2.07753	NA	ENSG00000279759
-1.9963	-1.99971	-6.92802	5.58405e-05	0.000653249	2.07733	TEPP	ENSG00000159648
-1.43162	2.82195	-6.92729	5.58875e-05	0.000653416	2.07645	MBTPS2	ENSG00000012174
-0.874169	4.8339	-6.92363	5.61234e-05	0.000655585	2.07202	MAN2C1	ENSG00000140400
-1.65614	0.566642	-6.9234	5.61386e-05	0.000655585	2.07174	PRKG2	ENSG00000138669
0.900185	7.218	6.92202	5.62276e-05	0.000656025	2.07007	ZNF207	ENSG00000010244
-1.87779	0.55621	-6.9218	5.6242e-05	0.000656025	2.0698	LOC100287896	ENSG00000254837
-0.97077	5.43073	-6.92093	5.62986e-05	0.000656303	2.06875	CDKN2B	ENSG00000147883
1.43031	-0.351758	6.91921	5.64102e-05	0.00065722	2.06667	LRRC69	ENSG00000214954
1.47813	2.55125	6.914	5.67502e-05	0.000660796	2.06035	EIF4A1P7	ENSG00000235472
-1.11144	1.03349	-6.90941	5.70513e-05	0.000663915	2.05479	LOC728975	ENSG00000254614
1.05636	2.16995	6.90667	5.72319e-05	0.000665629	2.05147	TM9SF1	ENSG00000100926
-1.64421	0.168455	-6.90483	5.73534e-05	0.000666654	2.04924	C8orf37	ENSG00000156172
1.60172	-0.00844714	6.90397	5.74106e-05	0.000666908	2.04819	NA	ENSG00000272604
-0.905932	5.4766	-6.9035	5.7442e-05	0.000666908	2.04762	NA	ENSG00000185596
-1.38586	0.98531	-6.90251	5.75073e-05	0.000667278	2.04642	ZNF551	ENSG00000204519
-2.12232	-2.36954	-6.89887	5.77494e-05	0.00066933	2.04201	NA	ENSG00000261118
-1.1812	1.32764	-6.89885	5.77511e-05	0.00066933	2.04198	IQCH-AS1	ENSG00000259673
1.37182	4.74699	6.89765	5.78309e-05	0.000669534	2.04052	AKR1C1	ENSG00000187134
-0.965414	7.25406	-6.89758	5.78357e-05	0.000669534	2.04044	MINK1	ENSG00000141503
0.96773	6.30275	6.89156	5.82393e-05	0.000673459	2.03313	PPP2R2D	ENSG00000175470
1.57392	4.73186	6.89152	5.82422e-05	0.000673459	2.03308	DANCR	ENSG00000226950
-1.16999	1.59429	-6.88827	5.84612e-05	0.000675601	2.02913	TTN	ENSG00000155657
-2.40982	1.53747	-6.88691	5.85534e-05	0.000676275	2.02747	ZNF226	ENSG00000167380
1.01003	2.25448	6.88404	5.87482e-05	0.000678132	2.02398	NRP2	ENSG00000118257
-1.26408	3.76269	-6.88272	5.88382e-05	0.000678779	2.02237	NA	ENSG00000214826
1.13375	5.3793	6.87958	5.90517e-05	0.00068085	2.01857	AKAP8	ENSG00000105127
1.05466	4.51196	6.87702	5.92275e-05	0.000682436	2.01544	C19orf47	ENSG00000160392
-1.66944	4.41343	-6.87656	5.9259e-05	0.000682436	2.01488	R3HDM2	ENSG00000179912
1.25617	5.02477	6.87608	5.92918e-05	0.000682436	2.0143	TNK1	ENSG00000174292
0.918069	4.25994	6.87411	5.94271e-05	0.000683439	2.01191	GLCE	ENSG00000138604
-2.22027	-1.2792	-6.87382	5.94473e-05	0.000683439	2.01155	FSIP2	ENSG00000188738
0.868047	7.56623	6.87288	5.95119e-05	0.000683788	2.01041	PLS3	ENSG00000102024
2.41934	-1.67822	6.87043	5.9681e-05	0.000684736	2.00742	SLC10A4	ENSG00000145248
-1.1886	4.65634	-6.87036	5.9686e-05	0.000684736	2.00734	TUBGCP3	ENSG00000126216
-2.14221	-3.41367	-6.87019	5.96972e-05	0.000684736	2.00714	NA	ENSG00000260495
1.26242	6.86081	6.86821	5.98345e-05	0.000685917	2.00472	GTPBP4	ENSG00000107937
1.32076	9.92922	6.86395	6.01306e-05	0.000688331	1.99954	PPIA	ENSG00000196262
1.33821	8.66934	6.86376	6.01439e-05	0.000688331	1.9993	NOLC1	ENSG00000166197
-1.75781	-3.41148	-6.8637	6.01484e-05	0.000688331	1.99922	NA	ENSG00000271797
-4.12607	-2.45667	-6.86149	6.03026e-05	0.0006897	1.99653	LOC105370941	ENSG00000261136
3.50751	0.0295566	6.85945	6.04455e-05	0.000690939	1.99405	NA	ENSG00000273521
0.903229	4.1582	6.85351	6.0863e-05	0.000695222	1.98681	ARSK	ENSG00000164291
-2.29751	-0.411371	-6.85313	6.08898e-05	0.000695222	1.98635	MCF2L2	ENSG00000053524
-1.01487	5.16193	-6.85138	6.10138e-05	0.000696241	1.98421	RASA1	ENSG00000145715
-1.917	-1.99057	-6.84993	6.11166e-05	0.000697016	1.98244	ZCCHC14-DT	ENSG00000288568
0.909881	2.08615	6.84769	6.12758e-05	0.000698432	1.9797	HNRNPKP1	ENSG00000250859
-3.16987	-2.61299	-6.84283	6.16227e-05	0.000701986	1.97377	NA	ENSG00000260907
1.0784	6.31342	6.84061	6.17816e-05	0.000703395	1.97106	NOL6	ENSG00000165271
-1.47641	1.9659	-6.83912	6.18885e-05	0.000704211	1.96924	STRCP1	ENSG00000166763
-2.00126	-0.0639875	-6.83379	6.22734e-05	0.000708121	1.96273	ARSG	ENSG00000141337
-1.39707	3.21151	-6.83338	6.2303e-05	0.000708121	1.96223	ADAT1	ENSG00000065457
1.11185	5.13784	6.83226	6.23845e-05	0.000708644	1.96085	NA	ENSG00000213881
-2.49155	-2.80233	-6.83049	6.25128e-05	0.000709436	1.95869	NA	ENSG00000229127
-1.86294	-1.08375	-6.83008	6.25424e-05	0.000709436	1.9582	LOC101928222	ENSG00000227210
-2.86624	-3.83069	-6.82971	6.25697e-05	0.000709436	1.95774	RPL34P4	ENSG00000225854
-2.27419	-3.38604	-6.82934	6.25963e-05	0.000709436	1.95729	NA	ENSG00000274751
-2.3264	-2.55299	-6.82754	6.27275e-05	0.000710521	1.95509	NA	ENSG00000285644
1.05072	7.69998	6.82472	6.29342e-05	0.000712291	1.95163	BGN	ENSG00000182492
-0.951239	5.56064	-6.82443	6.29551e-05	0.000712291	1.95128	ARHGEF1	ENSG00000076928
0.930521	6.01501	6.82195	6.31371e-05	0.000713648	1.94825	E2F4	ENSG00000205250
-1.76038	-1.87452	-6.82182	6.31464e-05	0.000713648	1.94809	DMC1	ENSG00000100206
-0.944597	4.88652	-6.82109	6.32004e-05	0.000713854	1.94719	ATF6B	ENSG00000213676
-2.8317	-1.90461	-6.81982	6.32938e-05	0.000714505	1.94564	OR2A20P	ENSG00000170356
0.94827	7.14708	6.81893	6.33594e-05	0.000714841	1.94455	BNC1	ENSG00000169594
-1.00841	3.18079	-6.81756	6.34605e-05	0.000715264	1.94287	GLT8D1	ENSG00000016864
1.02022	1.74607	6.81731	6.34788e-05	0.000715264	1.94257	HNRNPA1P6	ENSG00000229887
1.82606	3.8827	6.81697	6.35043e-05	0.000715264	1.94215	HAS3	ENSG00000103044
-1.14353	3.94425	-6.81434	6.36988e-05	0.000716614	1.93893	TRAPPC13	ENSG00000113597
-1.50889	1.61515	-6.81394	6.37287e-05	0.000716614	1.93844	NA	ENSG00000273142
-2.51568	-2.22961	-6.8139	6.37317e-05	0.000716614	1.93839	C2orf74	ENSG00000237651
-1.37683	4.61017	-6.81121	6.39315e-05	0.000718456	1.9351	RPS6KA2	ENSG00000071242
0.872527	5.66543	6.8107	6.39698e-05	0.000718483	1.93447	ACAT2	ENSG00000120437
-1.73761	3.26825	-6.80557	6.43538e-05	0.00072239	1.92818	OSBPL7	ENSG00000006025
1.55165	4.33818	6.80387	6.44814e-05	0.000723079	1.9261	MYADM	ENSG00000179820
1.06134	3.02851	6.80378	6.44876e-05	0.000723079	1.92599	RGS20	ENSG00000147509
-1.33053	2.8719	-6.80317	6.45342e-05	0.000723196	1.92524	THAP6	ENSG00000174796
-0.855611	5.24587	-6.80166	6.46478e-05	0.000724002	1.92339	PSMD5	ENSG00000095261
0.933492	6.0954	6.80125	6.46786e-05	0.000724002	1.92289	RAE1	ENSG00000101146
1.43349	4.59538	6.80031	6.47495e-05	0.000724389	1.92173	KIF3C	ENSG00000084731
1.30067	3.16854	6.79936	6.48213e-05	0.000724773	1.92057	PDGFB	ENSG00000100311
1.12785	7.02243	6.7989	6.48563e-05	0.000724773	1.92	TOR1AIP2	ENSG00000169905
-1.21457	5.54382	-6.79665	6.5027e-05	0.000726275	1.91724	STARD4	ENSG00000164211
-2.06983	-1.35292	-6.796	6.50759e-05	0.000726289	1.91645	LOC112267986	ENSG00000287672
-1.59709	5.05162	-6.79567	6.5101e-05	0.000726289	1.91604	XBP1	ENSG00000100219
-1.04408	1.73104	-6.79495	6.51558e-05	0.000726494	1.91516	KRIT1	ENSG00000001631
-1.66491	2.66611	-6.79417	6.5215e-05	0.000726749	1.9142	CREB3L4	ENSG00000143578
-1.07606	3.7662	-6.79309	6.52977e-05	0.000727265	1.91287	CHAF1B	ENSG00000159259
1.77921	-1.78848	6.79148	6.54206e-05	0.000728227	1.91089	TP53AIP1	ENSG00000120471
-2.82441	-2.93997	-6.79013	6.55238e-05	0.00072891	1.90923	LINC00365	ENSG00000224511
-1.13075	4.42659	-6.78948	6.55731e-05	0.00072891	1.90844	MSTO1	ENSG00000125459
-1.08754	6.79453	-6.78925	6.55913e-05	0.00072891	1.90815	HP1BP3	ENSG00000127483
-1.14669	2.39673	-6.78779	6.57026e-05	0.00072974	1.90637	TMEM8B	ENSG00000137103
-1.47248	3.63129	-6.78641	6.58088e-05	0.000730514	1.90467	TRIQK	ENSG00000205133
-1.21073	1.43313	-6.78552	6.58777e-05	0.000730873	1.90357	BMP8B	ENSG00000116985
1.293	3.85024	6.77945	6.63461e-05	0.000735661	1.89612	BEND3	ENSG00000178409
1.03771	3.80649	6.77882	6.63953e-05	0.000735792	1.89534	DPY19L1	ENSG00000173852
0.862838	5.80115	6.77835	6.64315e-05	0.000735792	1.89477	PPTC7	ENSG00000196850
1.70488	-0.754815	6.77429	6.6748e-05	0.000738887	1.88977	PKD1L1	ENSG00000158683
-1.94145	-1.69964	-6.77305	6.68449e-05	0.000739551	1.88825	NA	ENSG00000236875
1.49982	5.0276	6.77251	6.68874e-05	0.00073961	1.88758	NA	ENSG00000229944
0.91921	8.24413	6.77157	6.69604e-05	0.000740009	1.88643	HADHA	ENSG00000084754
2.23342	1.35363	6.77034	6.7057e-05	0.000740666	1.88492	HCN2	ENSG00000099822
1.21865	3.16584	6.76919	6.71477e-05	0.000741259	1.88349	FAM43A	ENSG00000185112
-1.2272	2.18993	-6.76831	6.72166e-05	0.00074161	1.88242	PKD2	ENSG00000118762
-1.51269	2.44876	-6.76761	6.72714e-05	0.000741805	1.88156	DGKQ	ENSG00000145214
-1.61455	2.65418	-6.76645	6.73629e-05	0.000742403	1.88013	SEPSECS	ENSG00000109618
-1.01666	2.46515	-6.76544	6.74431e-05	0.000742877	1.87888	USP30	ENSG00000135093
0.903228	5.35418	6.76464	6.7506e-05	0.000743161	1.8779	TRIM16L	ENSG00000108448
-0.914963	5.38758	-6.76217	6.77012e-05	0.0007449	1.87486	MEAK7	ENSG00000140950
-2.05048	0.785233	-6.75686	6.81239e-05	0.000749137	1.86832	RSKR	ENSG00000167524
1.24914	4.55155	6.75601	6.81923e-05	0.000749478	1.86726	RAB8A	ENSG00000167461
-2.1795	-1.35243	-6.75549	6.82338e-05	0.000749521	1.86662	NA	ENSG00000230658
-1.54885	0.326636	-6.75375	6.83729e-05	0.000750447	1.86448	TTC21A	ENSG00000168026
-0.928152	4.68	-6.7535	6.83931e-05	0.000750447	1.86417	SLC25A28	ENSG00000155287
-1.62861	0.256068	-6.74708	6.89098e-05	0.000755592	1.85626	MINCR	ENSG00000253716
-1.13383	3.22092	-6.74673	6.89377e-05	0.000755592	1.85583	FAM219B	ENSG00000178761
-0.856255	4.87681	-6.74415	6.91472e-05	0.000757473	1.85264	STAT5B	ENSG00000173757
-0.972626	3.25058	-6.74295	6.92444e-05	0.000757673	1.85116	RAB11FIP2	ENSG00000107560
2.95841	-1.05053	6.74256	6.92764e-05	0.000757673	1.85068	SAMD14	ENSG00000167100
-1.40927	1.0006	-6.74212	6.93119e-05	0.000757673	1.85014	PRDM5	ENSG00000138738
-2.51033	-0.25119	-6.74163	6.9352e-05	0.000757673	1.84953	ANKRD36BP2	ENSG00000230006
2.40095	-2.55424	6.74159	6.93551e-05	0.000757673	1.84948	NRG2	ENSG00000158458
-0.880266	4.13061	-6.74061	6.94353e-05	0.000758044	1.84827	PEX19	ENSG00000162735
-1.39058	2.37019	-6.73946	6.95287e-05	0.000758044	1.84685	FZD10-AS1	ENSG00000250208
1.094	6.02865	6.7391	6.95585e-05	0.000758044	1.8464	POMP	ENSG00000132963
1.24373	5.46217	6.73893	6.9572e-05	0.000758044	1.8462	DYRK3	ENSG00000143479
0.949501	4.19798	6.73885	6.95787e-05	0.000758044	1.8461	COMMD9	ENSG00000110442
3.25057	-0.991006	6.73837	6.9618e-05	0.000758059	1.8455	ESAM	ENSG00000149564
-0.891252	4.06785	-6.73626	6.97902e-05	0.00075952	1.84291	ZNF362	ENSG00000160094
1.21544	4.59619	6.73576	6.98315e-05	0.000759556	1.84228	GATC	ENSG00000257218
-1.12843	4.8645	-6.73418	6.99612e-05	0.000760553	1.84033	MFSD6	ENSG00000151690
0.971773	-2.23626	6.73222	7.01221e-05	0.000761822	1.83792	NA	ENSG00000286941
1.48728	5.21562	6.7315	7.01818e-05	0.000761822	1.83702	CGAS	ENSG00000164430
-1.70226	4.22061	-6.73136	7.01932e-05	0.000761822	1.83685	SLC47A2	ENSG00000180638
-1.67509	4.65895	-6.73091	7.02305e-05	0.000761822	1.83629	STAT2	ENSG00000170581
-1.63412	-0.843313	-6.72897	7.0391e-05	0.000762615	1.83389	PIPOX	ENSG00000179761
-1.48531	2.69187	-6.72891	7.03953e-05	0.000762615	1.83383	BICDL2	ENSG00000162069
-2.5583	-1.3014	-6.72862	7.04194e-05	0.000762615	1.83347	LOC155060	ENSG00000244560
-1.02682	3.85176	-6.72818	7.04563e-05	0.000762615	1.83292	STAT5A	ENSG00000126561
-0.98274	4.02159	-6.72657	7.05893e-05	0.000763641	1.83093	HIBADH	ENSG00000106049
-1.20251	5.22887	-6.72607	7.06307e-05	0.000763675	1.83032	PHF2	ENSG00000197724
-1.29934	4.92975	-6.72435	7.07741e-05	0.000764812	1.82818	RGS3	ENSG00000138835
1.13889	-0.29796	6.7225	7.09279e-05	0.000765559	1.8259	RSPH9	ENSG00000172426
0.877789	7.25971	6.72215	7.09576e-05	0.000765559	1.82546	ERO1A	ENSG00000197930
-1.22421	0.923681	-6.72214	7.09582e-05	0.000765559	1.82545	PELI3	ENSG00000174516
1.05138	1.87049	6.71977	7.11566e-05	0.00076727	1.82252	PSMC1P10	ENSG00000236348
-0.970982	3.37231	-6.71932	7.11936e-05	0.00076727	1.82197	ZNF266	ENSG00000174652
-0.859345	2.90893	-6.7179	7.13128e-05	0.000768141	1.82021	CCDC25	ENSG00000147419
-1.46915	3.63244	-6.71726	7.1367e-05	0.00076831	1.81941	SYTL1	ENSG00000142765
0.913485	6.21	6.71446	7.16026e-05	0.000770432	1.81594	ATP6V0D1	ENSG00000159720
-0.862184	4.94275	-6.71335	7.16954e-05	0.000771015	1.81458	WASHC1	ENSG00000181404
3.57071	-2.3425	6.71084	7.19084e-05	0.00077289	1.81146	CPNE9	ENSG00000144550
3.03041	0.211089	6.70571	7.23439e-05	0.000777153	1.80511	SELPLG	ENSG00000110876
1.32927	5.59455	6.70282	7.25908e-05	0.000779385	1.80153	NR2F2	ENSG00000185551
-3.61863	-3.56276	-6.70217	7.26463e-05	0.000779421	1.80072	NA	ENSG00000224881
1.45002	2.16564	6.70187	7.26721e-05	0.000779421	1.80035	MAP2K6	ENSG00000108984
0.922025	4.51437	6.70077	7.27661e-05	0.000779882	1.79899	NKRF	ENSG00000186416
1.29375	7.44231	6.70045	7.27931e-05	0.000779882	1.7986	KLF7	ENSG00000118263
2.1385	3.27668	6.69789	7.30137e-05	0.000781826	1.79542	CHST7	ENSG00000147119
0.870795	6.55614	6.695	7.3263e-05	0.000784075	1.79183	ALDH18A1	ENSG00000059573
1.40268	-1.49	6.69449	7.33072e-05	0.000784128	1.7912	LOC100129138	ENSG00000215869
1.05375	7.37774	6.69216	7.35087e-05	0.000785863	1.78831	HNRNPM	ENSG00000099783
-0.990453	4.2713	-6.68994	7.37016e-05	0.000787503	1.78556	C6orf141	ENSG00000197261
-0.817297	4.92623	-6.68833	7.38414e-05	0.000788458	1.78356	WASH7P	ENSG00000227232
-0.932166	5.59936	-6.68801	7.38698e-05	0.000788458	1.78316	EPB41L4B	ENSG00000095203
-2.67392	1.20934	-6.68741	7.39216e-05	0.000788589	1.78242	GVQW3	ENSG00000179240
1.48519	1.78368	6.68589	7.40546e-05	0.000789586	1.78053	SH2B2	ENSG00000160999
1.00684	2.86277	6.68505	7.41284e-05	0.000789952	1.77948	RAET1G	ENSG00000203722
1.13144	11.2262	6.68427	7.41965e-05	0.000790153	1.77852	UBC	ENSG00000150991
0.886537	5.5068	6.68385	7.42335e-05	0.000790153	1.77799	ECD	ENSG00000122882
1.40505	5.46891	6.68285	7.43205e-05	0.000790153	1.77676	ALYREF	ENSG00000183684
-1.83545	0.0414589	-6.68239	7.43612e-05	0.000790153	1.77619	IFNE	ENSG00000184995
-1.68321	2.05232	-6.68208	7.43888e-05	0.000790153	1.7758	ZNF181	ENSG00000197841
1.24348	7.61787	6.68163	7.44278e-05	0.000790153	1.77524	DDX24	ENSG00000089737
2.58679	-2.18268	6.68128	7.44589e-05	0.000790153	1.77481	INSYN2A	ENSG00000188916
-1.89292	-2.11858	-6.68122	7.44636e-05	0.000790153	1.77474	NA	ENSG00000260293
0.840329	5.86763	6.67621	7.49064e-05	0.000794429	1.7685	MAX	ENSG00000125952
1.25765	2.55952	6.67393	7.51081e-05	0.000796145	1.76568	CBARP	ENSG00000099625
1.23774	4.57521	6.67253	7.52321e-05	0.000796408	1.76394	STK10	ENSG00000072786
-2.0419	0.52779	-6.67242	7.52423e-05	0.000796408	1.7638	SCNN1D	ENSG00000162572
-2.00703	-1.54087	-6.67231	7.52524e-05	0.000796408	1.76366	BMS1P4	ENSG00000271816
1.01357	2.53792	6.67157	7.53177e-05	0.000796677	1.76274	UPRT	ENSG00000094841
-1.54174	0.696188	-6.67103	7.53659e-05	0.000796765	1.76207	NA	ENSG00000288398
-2.62914	-1.56618	-6.67057	7.54067e-05	0.000796775	1.7615	NA	ENSG00000253477
0.997232	6.4395	6.66925	7.5525e-05	0.000797603	1.75985	KPNA3	ENSG00000102753
1.16736	5.98693	6.66773	7.56603e-05	0.00079861	1.75797	NA	ENSG00000258477
1.71962	4.86948	6.6652	7.58873e-05	0.000800438	1.75482	H1-2	ENSG00000187837
-2.88657	-1.52899	-6.66491	7.59137e-05	0.000800438	1.75445	NA	ENSG00000260793
4.35991	4.1168	6.66395	7.59997e-05	0.000800871	1.75326	ADAMTS1	ENSG00000154734
4.30593	-1.56689	6.66356	7.60348e-05	0.000800871	1.75278	IGFBPL1	ENSG00000137142
-3.44451	-4.10525	-6.65943	7.64077e-05	0.000804375	1.74763	NA	ENSG00000223878
-0.965138	4.48138	-6.65791	7.65449e-05	0.000805394	1.74574	COQ9	ENSG00000088682
1.24241	8.50772	6.65533	7.67793e-05	0.000807436	1.74253	HSPA4	ENSG00000170606
-1.4381	2.13998	-6.65307	7.69845e-05	0.000809167	1.73972	MIR34AHG	ENSG00000228526
-3.83586	-3.5628	-6.65209	7.70743e-05	0.000809319	1.73849	NA	ENSG00000277112
1.32028	7.37589	6.65203	7.70799e-05	0.000809319	1.73842	PER1	ENSG00000179094
-1.53317	2.32959	-6.65069	7.72019e-05	0.000810174	1.73675	TIGD2	ENSG00000180346
1.00306	6.64859	6.64759	7.74861e-05	0.00081273	1.73289	YTHDC1	ENSG00000083896
-1.12356	-0.560459	-6.64675	7.75634e-05	0.000813114	1.73184	AKR1E2	ENSG00000165568
-2.57398	-1.79485	-6.64515	7.77107e-05	0.000814166	1.72984	NA	ENSG00000225518
-0.791325	5.42588	-6.64477	7.77453e-05	0.000814166	1.72938	WASH6P	ENSG00000182484
1.4127	5.04656	6.64405	7.78124e-05	0.000814442	1.72847	GPR161	ENSG00000143147
-1.07093	2.78264	-6.64177	7.80224e-05	0.000816213	1.72563	CRYZL1	ENSG00000205758
-2.05891	-2.69611	-6.6413	7.80662e-05	0.000816228	1.72504	NA	ENSG00000260498
1.35263	4.92033	6.64088	7.81056e-05	0.000816228	1.72451	H2BC5	ENSG00000158373
1.13079	2.74083	6.63772	7.83986e-05	0.000818862	1.72057	AOC2	ENSG00000131480
-0.778603	2.38344	-6.63659	7.85039e-05	0.000819533	1.71916	MST1	ENSG00000173531
1.42534	6.85764	6.63346	7.8796e-05	0.000822153	1.71526	ATP1B1	ENSG00000143153
0.788211	5.36893	6.63223	7.89109e-05	0.000822805	1.71372	SYS1	ENSG00000204070
-1.22027	3.62887	-6.63191	7.89409e-05	0.000822805	1.71332	MIGA1	ENSG00000180488
-1.04312	0.448936	-6.63146	7.89826e-05	0.000822811	1.71277	C1orf50	ENSG00000164008
1.52743	1.72862	6.62896	7.92183e-05	0.00082434	1.70963	P2RX5	ENSG00000083454
-1.52562	3.89805	-6.62877	7.9236e-05	0.00082434	1.7094	TMEM106B	ENSG00000106460
-1.34856	-1.58169	-6.62858	7.92532e-05	0.00082434	1.70917	FOXN3-AS1	ENSG00000258920
-1.20978	5.69205	-6.6253	7.9563e-05	0.000826993	1.70507	FZD6	ENSG00000164930
-0.889371	3.21445	-6.625	7.9591e-05	0.000826993	1.70469	ABCA5	ENSG00000154265
0.816888	6.4065	6.62189	7.98857e-05	0.000829623	1.70081	DDX41	ENSG00000183258
-1.95683	1.42014	-6.61946	8.01168e-05	0.000831253	1.69777	GRAMD1C	ENSG00000178075
-1.98986	1.21804	-6.61937	8.01258e-05	0.000831253	1.69765	ZNF311	ENSG00000197935
-0.917285	6.91345	-6.61791	8.02643e-05	0.000832258	1.69583	OIP5-AS1	ENSG00000247556
-3.19469	-2.86248	-6.61638	8.04104e-05	0.00083334	1.69392	NA	ENSG00000264290
-2.83993	-1.51908	-6.61593	8.04539e-05	0.000833359	1.69335	PRR22	ENSG00000212123
0.923774	4.42195	6.61543	8.05018e-05	0.000833389	1.69272	C7orf26	ENSG00000146576
2.55782	-2.26769	6.61503	8.05403e-05	0.000833389	1.69222	NA	ENSG00000287411
1.89203	2.90662	6.61391	8.06472e-05	0.000833938	1.69083	EEF1AKMT4	ENSG00000284753
-1.2534	3.80811	-6.6136	8.06768e-05	0.000833938	1.69044	TOX2	ENSG00000124191
-1.47607	1.03163	-6.61024	8.10005e-05	0.000836851	1.68623	TIRAP	ENSG00000150455
-0.871998	4.32962	-6.60919	8.11012e-05	0.00083709	1.68492	EML3	ENSG00000149499
-1.09761	3.21833	-6.60912	8.11079e-05	0.00083709	1.68483	ZNF440	ENSG00000171295
-1.01302	4.15472	-6.60869	8.11493e-05	0.00083709	1.6843	FBXL17	ENSG00000145743
-1.46571	0.0118717	-6.60812	8.1205e-05	0.000837233	1.68358	ZNF790-AS1	ENSG00000267254
-0.807905	3.95865	-6.60597	8.14123e-05	0.000838937	1.68089	GGA1	ENSG00000100083
-0.945795	3.45759	-6.60488	8.15182e-05	0.000839595	1.67953	SLC35D1	ENSG00000116704
0.873382	6.79996	6.60391	8.16126e-05	0.000840135	1.67831	OAT	ENSG00000065154
-1.74094	-2.2679	-6.60313	8.16882e-05	0.00084048	1.67733	DSC1	ENSG00000134765
1.36836	-2.07516	6.5988	8.21111e-05	0.000844396	1.6719	RIMS4	ENSG00000101098
1.07515	5.34719	6.5946	8.25222e-05	0.000847842	1.66665	CDR2L	ENSG00000109089
-1.58402	2.93812	-6.59451	8.2531e-05	0.000847842	1.66654	NA	ENSG00000272645
-1.06709	3.78763	-6.59349	8.26322e-05	0.000848134	1.66525	PKN3	ENSG00000160447
-1.58251	1.03724	-6.59336	8.26443e-05	0.000848134	1.66509	RGS11	ENSG00000076344
3.19093	-1.94885	6.58993	8.29837e-05	0.000851179	1.66078	CACNA1G	ENSG00000006283
-1.00241	6.23011	-6.58803	8.3171e-05	0.000852663	1.65841	SGPL1	ENSG00000166224
-1.361	0.430161	-6.58571	8.34019e-05	0.00085422	1.65549	CD63-AS1	ENSG00000258056
0.823376	1.5481	6.58528	8.34447e-05	0.00085422	1.65495	NA	ENSG00000285531
1.06787	2.92466	6.58521	8.34511e-05	0.00085422	1.65487	C2orf81	ENSG00000284308
-1.75103	-0.135225	-6.58387	8.35849e-05	0.000855151	1.65319	ABO	ENSG00000175164
1.04743	8.90238	6.58242	8.37297e-05	0.000855388	1.65137	NA	ENSG00000234964
-2.47769	0.998665	-6.58199	8.37729e-05	0.000855388	1.65082	ZFP3	ENSG00000180787
-1.22387	1.1684	-6.58178	8.3794e-05	0.000855388	1.65056	HDDC3	ENSG00000184508
1.33809	7.25415	6.58151	8.38209e-05	0.000855388	1.65022	STC2	ENSG00000113739
3.67528	1.49078	6.5815	8.38222e-05	0.000855388	1.65021	CASP14	ENSG00000105141
-1.19766	2.38893	-6.5802	8.39522e-05	0.000856278	1.64857	ZMYM6	ENSG00000163867
-2.84938	1.02417	-6.57737	8.42362e-05	0.000858342	1.64502	NA	ENSG00000262001
-3.95842	-3.14036	-6.57717	8.4256e-05	0.000858342	1.64477	LOC101929536	ENSG00000261798
-0.890427	2.69111	-6.57658	8.43156e-05	0.000858342	1.64403	BAIAP2-DT	ENSG00000226137
2.44668	3.18724	6.57647	8.43264e-05	0.000858342	1.6439	NA	ENSG00000235027
2.62053	-1.83548	6.5749	8.44846e-05	0.000859167	1.64192	NA	ENSG00000260211
-1.77263	0.143256	-6.57481	8.44934e-05	0.000859167	1.64181	FAM86DP	ENSG00000244026
1.05641	5.65263	6.57077	8.49021e-05	0.000862884	1.63674	NA	ENSG00000249565
-1.93491	-0.673739	-6.56956	8.50247e-05	0.000863691	1.63522	ZMYND15	ENSG00000141497
-1.61982	0.0819911	-6.56914	8.50681e-05	0.000863692	1.63468	STX18-AS1	ENSG00000247708
-1.75485	0.0416303	-6.56574	8.54139e-05	0.000866607	1.63041	PPP1R32	ENSG00000162148
1.68479	9.36926	6.56547	8.5442e-05	0.000866607	1.63007	DDIT4	ENSG00000168209
0.949838	7.1535	6.56374	8.56189e-05	0.000867962	1.62789	EIF2S1	ENSG00000134001
4.36363	-3.13871	6.56241	8.57547e-05	0.000868896	1.62623	NA	ENSG00000257002
1.3621	6.3499	6.56175	8.58226e-05	0.000869144	1.62539	POLR2H	ENSG00000163882
-1.69762	-1.95252	-6.56126	8.58734e-05	0.000869218	1.62477	NA	ENSG00000224725
1.27449	2.06995	6.55739	8.62713e-05	0.000872519	1.61991	SLC45A3	ENSG00000158715
2.48304	2.47596	6.55724	8.62868e-05	0.000872519	1.61972	PPP1R3G	ENSG00000219607
1.2242	1.96745	6.55216	8.68124e-05	0.000877389	1.61333	OLFM2	ENSG00000105088
1.84775	8.81838	6.54797	8.72491e-05	0.00088104	1.60805	CAV1	ENSG00000105974
0.901369	5.34045	6.54785	8.72619e-05	0.00088104	1.60789	NIP7	ENSG00000132603
-1.0963	3.60556	-6.54421	8.76431e-05	0.000884443	1.60331	RAD9A	ENSG00000172613
1.35951	6.18175	6.54248	8.78249e-05	0.000884573	1.60113	DBI	ENSG00000155368
1.11185	10.9967	6.54235	8.78383e-05	0.000884573	1.60097	NPM1	ENSG00000181163
0.826435	4.93791	6.54226	8.78477e-05	0.000884573	1.60085	USF1	ENSG00000158773
-0.816587	6.27126	-6.54219	8.7855e-05	0.000884573	1.60077	LONP1	ENSG00000196365
1.09264	5.79112	6.54198	8.78774e-05	0.000884573	1.6005	NOC3L	ENSG00000173145
0.856981	6.50733	6.54029	8.80555e-05	0.00088592	1.59837	USP10	ENSG00000103194
-1.14802	4.92833	-6.53817	8.82799e-05	0.00088773	1.59569	C6orf89	ENSG00000198663
-1.53312	-1.38267	-6.53527	8.85869e-05	0.000890369	1.59204	VN1R1	ENSG00000178201
-1.16072	3.32526	-6.53452	8.86671e-05	0.000890727	1.59109	AGGF1	ENSG00000164252
1.10313	4.20116	6.53243	8.8889e-05	0.000892508	1.58846	CEP83	ENSG00000173588
-1.89901	-0.936202	-6.53161	8.89763e-05	0.000892936	1.58742	NA	ENSG00000271662
1.90127	5.47784	6.52837	8.93236e-05	0.000895972	1.58332	ALDOA	ENSG00000149925
3.38763	-1.16311	6.52616	8.95599e-05	0.000897891	1.58054	SHE	ENSG00000169291
-0.845995	4.55811	-6.52462	8.97263e-05	0.000899045	1.57859	MFSD14C	ENSG00000196312
-1.34082	3.82797	-6.52426	8.9765e-05	0.000899045	1.57814	LINC00662	ENSG00000261824
-1.20261	4.2856	-6.52321	8.98781e-05	0.000899727	1.57681	FKBP9P1	ENSG00000176826
-1.14425	4.21934	-6.52086	9.01317e-05	0.000901723	1.57385	CAMKK1	ENSG00000004660
-2.5089	-2.2477	-6.52053	9.01677e-05	0.000901723	1.57343	NA	ENSG00000286115
1.16857	5.76902	6.52001	9.0224e-05	0.000901834	1.57277	SOX4	ENSG00000124766
[truncated: 17,982 more rows]
