# Supplementary material for: GLUT3/SLC2A3 Is an Endogenous Marker of Hypoxia in Prostate Cancer Cell Lines and Patient-Derived Xenograft Tumors
Source: Diagnostics (Basel). 2022 Mar 10;12(3):676. doi: 10.3390/diagnostics12030676 (PMC8946944; doi:10.3390/diagnostics12030676)
Supplement: Supplementary file 1 [file diagnostics-12-00676-s001.zip › Supplementary Table S3.xlsx]

## Sheet: DifferentialExpression_24hvs0h
logFC	AveExpr	t	P.Value	adj.P.Val	B	symbol	ensembl
-5.02318	0.451995	-27.9663	2.35647e-10	3.72411e-06	13.9323	PLA2G4B	ENSG00000243708
-4.39262	1.03581	-25.9975	4.63634e-10	3.72411e-06	13.401	C22orf23	ENSG00000128346
-7.05974	-0.744654	-25.2572	6.05827e-10	3.72411e-06	13.185	MTATP8P1	ENSG00000240409
-5.69081	-2.18414	-24.4633	8.14116e-10	3.72411e-06	12.9427	NA	ENSG00000254419
5.81966	-2.01342	23.7772	1.059e-09	3.72411e-06	12.7237	NPTX1	ENSG00000171246
7.89059	2.74224	23.6374	1.11829e-09	3.72411e-06	12.678	ASB2	ENSG00000100628
2.93564	8.23374	22.1749	2.01636e-09	4.92985e-06	12.1753	FKBP4	ENSG00000004478
-3.75741	2.33458	-22.002	2.16721e-09	4.92985e-06	12.1128	CYB5RL	ENSG00000215883
-5.88931	-2.19465	-21.944	2.22054e-09	4.92985e-06	12.0917	NA	ENSG00000268108
-5.24975	-2.54144	-21.2263	3.01644e-09	5.63536e-06	11.8238	NA	ENSG00000275371
-5.49633	1.52043	-21.0553	3.24955e-09	5.63536e-06	11.7581	TRIM66	ENSG00000166436
-3.87242	0.665038	-20.9145	3.45644e-09	5.63536e-06	11.7035	PLEKHH1	ENSG00000054690
-3.86528	-1.57631	-20.7808	3.66647e-09	5.63536e-06	11.6512	NA	ENSG00000285799
2.60249	5.58286	20.5592	4.04641e-09	5.77509e-06	11.5636	FAM210A	ENSG00000177150
4.06254	7.48464	20.3299	4.48584e-09	5.97544e-06	11.4715	PLOD2	ENSG00000152952
5.24328	7.41991	20.1514	4.86451e-09	6.07487e-06	11.3988	DUSP1	ENSG00000120129
-6.02569	1.91196	-19.8567	5.56943e-09	6.30396e-06	11.277	NA	ENSG00000210140
-6.58482	-1.61606	-19.7151	5.94748e-09	6.30396e-06	11.2177	NA	ENSG00000272849
4.52554	4.5075	19.6282	6.1935e-09	6.30396e-06	11.181	SLC2A3	ENSG00000059804
4.55618	5.88179	19.4934	6.59784e-09	6.30396e-06	11.1236	MRPS6	ENSG00000243927
3.85881	10.9866	19.4127	6.8539e-09	6.30396e-06	11.089	LDHA	ENSG00000134333
4.26518	1.26733	19.386	6.94095e-09	6.30396e-06	11.0775	GADD45G	ENSG00000130222
-3.58192	8.66201	-19.1151	7.89679e-09	6.65748e-06	10.9598	ND3	ENSG00000198840
-4.14445	-1.55701	-18.9909	8.38294e-09	6.65748e-06	10.9051	CCDC180	ENSG00000197816
-3.29405	0.519156	-18.7619	9.3683e-09	6.65748e-06	10.8031	NA	ENSG00000204282
4.33434	1.9085	18.7535	9.40672e-09	6.65748e-06	10.7993	SLC2A14	ENSG00000173262
4.01443	5.53651	18.6551	9.87108e-09	6.65748e-06	10.7549	DKK1	ENSG00000107984
3.85045	4.06246	18.6308	9.98917e-09	6.65748e-06	10.744	CTNNAL1	ENSG00000119326
-6.3261	0.672964	-18.53	1.04979e-08	6.65748e-06	10.6981	NA	ENSG00000210135
4.57417	5.95367	18.5018	1.06454e-08	6.65748e-06	10.6852	SLCO4A1	ENSG00000101187
-3.19331	1.12997	-18.4085	1.11494e-08	6.65748e-06	10.6425	NA	ENSG00000278768
-2.78613	1.42219	-18.3797	1.13102e-08	6.65748e-06	10.6292	YJEFN3	ENSG00000250067
3.25816	3.35384	18.2597	1.20086e-08	6.65748e-06	10.5737	PTHLH	ENSG00000087494
-3.6671	-0.0792183	-18.1899	1.24368e-08	6.65748e-06	10.5411	NA	ENSG00000273373
-3.49601	-0.475053	-18.1193	1.2887e-08	6.65748e-06	10.5081	NA	ENSG00000268049
-4.28807	0.553136	-18.1107	1.29427e-08	6.65748e-06	10.5041	C2orf16	ENSG00000221843
-2.93899	1.93787	-18.0704	1.32095e-08	6.65748e-06	10.4851	LOC100128398	ENSG00000176593
-2.5664	4.48238	-18.0309	1.34761e-08	6.65748e-06	10.4665	SLC35E2A	ENSG00000215790
-3.69572	3.14421	-17.9804	1.38263e-08	6.65748e-06	10.4426	NA	ENSG00000272734
3.72564	10.9595	17.9494	1.40457e-08	6.65748e-06	10.4279	HSP90AA1	ENSG00000080824
2.99619	7.40483	17.8864	1.45041e-08	6.65748e-06	10.398	AHSA1	ENSG00000100591
-2.78584	5.45993	-17.8769	1.45746e-08	6.65748e-06	10.3934	PITPNM3	ENSG00000091622
-5.48029	-1.46467	-17.8769	1.4575e-08	6.65748e-06	10.3934	NA	ENSG00000210144
-5.12943	-0.789075	-17.7724	1.53766e-08	6.65748e-06	10.3434	NA	ENSG00000247903
-3.45564	4.80007	-17.7677	1.54139e-08	6.65748e-06	10.3411	NA	ENSG00000244879
-3.80332	-0.0216098	-17.7493	1.55604e-08	6.65748e-06	10.3323	C17orf113	ENSG00000267221
-4.7763	-2.84155	-17.7369	1.566e-08	6.65748e-06	10.3263	NA	ENSG00000270933
2.40909	8.23529	17.5225	1.74991e-08	7.28437e-06	10.2222	STIP1	ENSG00000168439
-2.56007	0.819636	-17.2967	1.9697e-08	7.82016e-06	10.1109	ZNF25	ENSG00000175395
-3.82014	0.476129	-17.2867	1.98014e-08	7.82016e-06	10.1059	MXRA8	ENSG00000162576
3.97863	5.31347	17.2715	1.99604e-08	7.82016e-06	10.0983	NA	ENSG00000231434
4.20328	5.54436	17.2322	2.03797e-08	7.83091e-06	10.0787	BNIP3P1	ENSG00000197358
-4.40519	2.07359	-17.1953	2.07818e-08	7.83475e-06	10.0603	JMJD7-PLA2G4B	ENSG00000168970
3.54305	0.0709587	17.1359	2.14478e-08	7.87175e-06	10.0305	HERC3	ENSG00000138641
2.29857	3.49956	17.1137	2.17024e-08	7.87175e-06	10.0193	NA	ENSG00000213956
3.07702	7.14531	17.0829	2.20618e-08	7.87175e-06	10.0038	EFNA1	ENSG00000169242
4.17328	7.72905	17.0458	2.2504e-08	7.88863e-06	9.98504	BNIP3	ENSG00000176171
2.70706	9.06593	16.9099	2.42065e-08	8.16519e-06	9.91595	PGK1	ENSG00000102144
5.46264	0.985517	16.9061	2.42557e-08	8.16519e-06	9.91403	TNFSF14	ENSG00000125735
-2.21341	1.68658	-16.8679	2.47601e-08	8.16519e-06	9.8945	PYGO1	ENSG00000171016
-2.32642	3.7289	-16.8554	2.49275e-08	8.16519e-06	9.88811	UNC119B	ENSG00000175970
-2.72851	6.10521	-16.8098	2.55502e-08	8.22054e-06	9.86468	CDC25B	ENSG00000101224
-2.29508	1.29232	-16.7834	2.59193e-08	8.22054e-06	9.85105	MTMR3	ENSG00000100330
-2.73584	2.55905	-16.7125	2.69376e-08	8.22527e-06	9.81442	WDR27	ENSG00000184465
3.67214	7.15104	16.7074	2.70118e-08	8.22527e-06	9.8118	P4HA1	ENSG00000122884
2.37508	5.12626	16.6968	2.71692e-08	8.22527e-06	9.80627	RNF8	ENSG00000112130
-2.37326	3.59105	-16.6676	2.76057e-08	8.23269e-06	9.7911	LTB4R	ENSG00000213903
3.23526	5.72474	16.6103	2.84837e-08	8.36408e-06	9.76128	IER3	ENSG00000137331
-2.74994	4.43593	-16.5849	2.88835e-08	8.36408e-06	9.748	MICALL2	ENSG00000164877
2.68639	2.24049	16.5156	3.00043e-08	8.51007e-06	9.71169	KRT8P36	ENSG00000240668
-3.19675	2.20478	-16.5014	3.02395e-08	8.51007e-06	9.70424	TNS2	ENSG00000111077
-5.68424	-2.85324	-16.4077	3.18469e-08	8.83796e-06	9.65477	NA	ENSG00000261474
-4.99565	-2.7955	-16.3214	3.34114e-08	8.93894e-06	9.60891	NA	ENSG00000267838
3.22916	1.25498	16.3194	3.34485e-08	8.93894e-06	9.60784	ST3GAL5	ENSG00000115525
-2.99562	3.25964	-16.3138	3.35529e-08	8.93894e-06	9.60486	C2orf68	ENSG00000168887
-2.56473	2.08515	-16.235	3.5063e-08	9.04426e-06	9.5627	ARHGAP33	ENSG00000004777
2.17318	5.18776	16.2267	3.52246e-08	9.04426e-06	9.55829	PVT1	ENSG00000249859
-2.95824	0.322622	-16.2197	3.53645e-08	9.04426e-06	9.55449	ILDR1	ENSG00000145103
3.06082	3.65156	16.1796	3.61678e-08	9.04426e-06	9.53295	NA	ENSG00000213574
-3.55913	2.29653	-16.1775	3.62115e-08	9.04426e-06	9.5318	CUTALP	ENSG00000226752
6.2767	6.5208	16.0343	3.92553e-08	9.68347e-06	9.4543	IGFBP3	ENSG00000146674
-2.85517	4.76861	-16.0091	3.98214e-08	9.69701e-06	9.44053	KHNYN	ENSG00000100441
-4.45073	-2.27615	-15.9826	4.04233e-08	9.69701e-06	9.4261	LRRC7	ENSG00000033122
5.3935	3.00715	15.9559	4.1041e-08	9.69701e-06	9.41151	PGF	ENSG00000119630
-2.4988	5.26623	-15.947	4.12515e-08	9.69701e-06	9.40659	ITPRIPL2	ENSG00000205730
-3.61911	-0.939382	-15.8888	4.26426e-08	9.6994e-06	9.37465	NA	ENSG00000254739
-3.08514	-1.21808	-15.879	4.28824e-08	9.6994e-06	9.36925	TEN1-CDK3	ENSG00000261408
2.3253	3.64542	15.8718	4.30583e-08	9.6994e-06	9.3653	PRR5L	ENSG00000135362
3.47247	4.5935	15.8534	4.35147e-08	9.6994e-06	9.35514	PFKFB4	ENSG00000114268
-5.82958	-2.88724	-15.8203	4.43464e-08	9.6994e-06	9.33689	NA	ENSG00000256029
3.87917	1.60801	15.7927	4.50547e-08	9.6994e-06	9.3216	GLIPR1	ENSG00000139278
2.35527	4.32204	15.7837	4.52883e-08	9.6994e-06	9.31661	GPATCH3	ENSG00000198746
-2.51182	4.40054	-15.7743	4.55342e-08	9.6994e-06	9.31139	TEP1	ENSG00000129566
3.1167	5.16132	15.747	4.62544e-08	9.6994e-06	9.29624	NA	ENSG00000177855
-3.73535	4.17111	-15.7345	4.65874e-08	9.6994e-06	9.28932	NA	ENSG00000245662
-2.39278	2.89921	-15.734	4.66014e-08	9.6994e-06	9.28903	TTC31	ENSG00000115282
-5.60085	-2.60436	-15.6708	4.83336e-08	9.95622e-06	9.25377	HCG27	ENSG00000206344
-2.45136	2.04582	-15.6495	4.89346e-08	9.97717e-06	9.24182	NA	ENSG00000239665
3.85337	1.36596	15.5682	5.12999e-08	1.02748e-05	9.19616	NA	ENSG00000273038
-3.31467	1.69631	-15.5494	5.18639e-08	1.02748e-05	9.18558	SLC25A27	ENSG00000153291
-3.5842	1.8056	-15.547	5.19373e-08	1.02748e-05	9.18421	ZFP41	ENSG00000181638
-3.19311	0.24749	-15.5233	5.26605e-08	1.03158e-05	9.17081	NA	ENSG00000232706
-2.63465	-1.54986	-15.4961	5.35023e-08	1.03789e-05	9.15545	ASTN2	ENSG00000148219
-3.93482	-2.27364	-15.3915	5.68883e-08	1.07686e-05	9.09594	HCAR3	ENSG00000255398
-3.38392	1.38869	-15.3784	5.73268e-08	1.07686e-05	9.08849	C21orf58	ENSG00000160298
-2.8251	3.27398	-15.3678	5.76861e-08	1.07686e-05	9.08243	CNTRL	ENSG00000119397
2.26958	6.30153	15.3607	5.7927e-08	1.07686e-05	9.07838	STK17A	ENSG00000164543
-4.04897	-3.14663	-15.3462	5.84266e-08	1.07686e-05	9.07004	NA	ENSG00000265205
-3.0091	-1.95211	-15.337	5.87444e-08	1.07686e-05	9.06477	NA	ENSG00000261582
-3.15847	-0.749668	-15.287	6.05067e-08	1.09274e-05	9.03606	PSMG3-AS1	ENSG00000230487
-3.6791	-3.37723	-15.2716	6.10596e-08	1.09274e-05	9.02721	NFAM1	ENSG00000235568
2.28379	6.22068	15.2663	6.12517e-08	1.09274e-05	9.02416	PNP	ENSG00000198805
-3.3438	0.498257	-15.2353	6.23883e-08	1.10317e-05	9.00628	LOC100130449	ENSG00000218416
-2.90227	0.96252	-15.1797	6.44881e-08	1.1303e-05	8.97407	ASB16-AS1	ENSG00000267080
-3.24336	0.58725	-15.1361	6.61846e-08	1.14488e-05	8.94879	FGF11	ENSG00000161958
-4.20502	-1.8511	-15.1174	6.69306e-08	1.14488e-05	8.93787	NFE2L1-DT	ENSG00000263412
-3.06239	-1.87036	-15.1072	6.73386e-08	1.14488e-05	8.93195	NA	ENSG00000234911
-2.56452	1.54558	-15.1005	6.76119e-08	1.14488e-05	8.928	PAPLN	ENSG00000100767
3.21749	2.75885	15.0731	6.87311e-08	1.15405e-05	8.91199	HSP90AA6P	ENSG00000181359
-2.62671	4.25037	-15.0483	6.97597e-08	1.16156e-05	8.89751	CBX6	ENSG00000183741
-2.74575	2.72781	-15.0022	7.17212e-08	1.17481e-05	8.87046	ERN1	ENSG00000178607
-4.62499	-0.500467	-15.001	7.17749e-08	1.17481e-05	8.86973	NA	ENSG00000283283
1.94997	8.63679	14.977	7.28218e-08	1.17481e-05	8.85559	TMBIM1	ENSG00000135926
-2.41014	3.14899	-14.975	7.29076e-08	1.17481e-05	8.85444	DENND11	ENSG00000257093
6.82319	5.97926	14.9424	7.4359e-08	1.1865e-05	8.83519	EGLN3	ENSG00000129521
-2.48485	2.9693	-14.9322	7.48205e-08	1.1865e-05	8.82915	RFFL	ENSG00000092871
-2.66019	4.87726	-14.9048	7.60679e-08	1.19678e-05	8.813	SOCS7	ENSG00000274211
-2.45505	0.839122	-14.8435	7.89553e-08	1.21012e-05	8.77657	NA	ENSG00000279672
-2.44032	4.80408	-14.8402	7.91121e-08	1.21012e-05	8.77463	XIAP	ENSG00000101966
-4.00521	4.82102	-14.8289	7.9662e-08	1.21012e-05	8.76786	MTND6P4	ENSG00000249119
3.06367	-1.85537	14.8273	7.97398e-08	1.21012e-05	8.7669	CD79A	ENSG00000105369
-4.71254	-0.417518	-14.8231	7.99435e-08	1.21012e-05	8.7644	NA	ENSG00000283167
3.06084	10.5698	14.8075	8.07057e-08	1.21247e-05	8.75512	SLC2A1	ENSG00000117394
-2.70354	5.19953	-14.7545	8.3362e-08	1.24303e-05	8.72342	CMTM4	ENSG00000183723
-2.63379	1.96283	-14.7353	8.43465e-08	1.24715e-05	8.71192	DNMT3B	ENSG00000088305
2.28757	5.53423	14.723	8.49825e-08	1.24715e-05	8.70456	NSDHL	ENSG00000147383
-3.19621	-1.57403	-14.6968	8.63589e-08	1.24715e-05	8.68881	NA	ENSG00000228302
3.05383	3.04188	14.6953	8.64408e-08	1.24715e-05	8.68789	NA	ENSG00000235847
-2.41284	3.47995	-14.6804	8.72341e-08	1.24715e-05	8.67893	ZNF827	ENSG00000151612
2.36664	8.3063	14.6667	8.79724e-08	1.24715e-05	8.67067	BZW1	ENSG00000082153
-2.19434	4.85861	-14.6544	8.86418e-08	1.24715e-05	8.66323	NEK9	ENSG00000119638
2.84374	4.62466	14.6514	8.88041e-08	1.24715e-05	8.66144	AJAP1	ENSG00000196581
2.74474	5.73493	14.6339	8.97708e-08	1.24715e-05	8.65082	NOP16	ENSG00000048162
3.20363	6.88508	14.6306	8.99507e-08	1.24715e-05	8.64886	TPM2	ENSG00000198467
-2.65542	1.4223	-14.62	9.05393e-08	1.24715e-05	8.64246	FBF1	ENSG00000188878
-2.58393	-0.427725	-14.6095	9.11284e-08	1.24715e-05	8.63609	C18orf32	ENSG00000177576
-3.37798	2.73515	-14.5887	9.23105e-08	1.24783e-05	8.62345	NA	ENSG00000284618
-4.25713	-2.5577	-14.5866	9.24273e-08	1.24783e-05	8.6222	DRD4	ENSG00000069696
4.16314	-0.894379	14.5558	9.42072e-08	1.26333e-05	8.60348	LINC02901	ENSG00000203711
-3.11043	2.97331	-14.5102	9.69105e-08	1.27209e-05	8.57568	ATG16L2	ENSG00000168010
2.20294	7.71798	14.5073	9.70824e-08	1.27209e-05	8.57394	CCT2	ENSG00000166226
3.2257	6.59818	14.5039	9.72884e-08	1.27209e-05	8.57186	NA	ENSG00000224411
-5.36041	-2.41598	-14.498	9.76454e-08	1.27209e-05	8.56826	NA	ENSG00000230280
-2.56161	1.58949	-14.4705	9.93359e-08	1.27209e-05	8.55139	TUBE1	ENSG00000074935
-4.95072	-0.926849	-14.4667	9.95717e-08	1.27209e-05	8.54906	ZNF710-AS1	ENSG00000259291
-3.09911	4.82768	-14.4579	1.00116e-07	1.27209e-05	8.5437	ZKSCAN1	ENSG00000106261
-2.61201	3.426	-14.4523	1.00468e-07	1.27209e-05	8.54025	CREB3L2	ENSG00000182158
-2.83114	2.17672	-14.4503	1.00591e-07	1.27209e-05	8.53904	FMNL1	ENSG00000184922
3.75861	-0.933419	14.4018	1.03688e-07	1.30301e-05	8.50921	SNORA14B	ENSG00000207181
2.23405	8.6127	14.373	1.05572e-07	1.30763e-05	8.49148	TCP1	ENSG00000120438
-2.89797	1.45734	-14.3689	1.05845e-07	1.30763e-05	8.48894	NA	ENSG00000286388
-3.15485	2.44273	-14.3663	1.06019e-07	1.30763e-05	8.48732	SLC16A5	ENSG00000170190
-4.15343	8.68726	-14.3482	1.07231e-07	1.31447e-05	8.47613	MTCO3P12	ENSG00000198744
-2.1644	2.69111	-14.2983	1.10646e-07	1.34806e-05	8.44524	BAIAP2-DT	ENSG00000226137
2.56218	10.6675	14.2842	1.11631e-07	1.35182e-05	8.43651	ENO1	ENSG00000074800
-3.32881	2.32015	-14.2583	1.13469e-07	1.3658e-05	8.42041	WARS2-AS1	ENSG00000231365
2.93972	7.36114	14.2448	1.14444e-07	1.36929e-05	8.41197	S100A10	ENSG00000197747
-4.27304	-2.75796	-14.2303	1.155e-07	1.37369e-05	8.40292	NA	ENSG00000280173
-3.13105	2.34762	-14.1887	1.18581e-07	1.40199e-05	8.37694	UVSSA	ENSG00000163945
-4.70933	-2.2958	-14.1681	1.20141e-07	1.40453e-05	8.36404	NA	ENSG00000273295
3.44816	9.66217	14.1607	1.20708e-07	1.40453e-05	8.35939	TPI1	ENSG00000111669
-2.2578	5.93916	-14.1581	1.20905e-07	1.40453e-05	8.35778	MLLT6	ENSG00000275023
2.45635	1.52227	14.1386	1.22415e-07	1.41385e-05	8.34552	ARMC12	ENSG00000157343
-3.60679	1.3507	-14.1178	1.24045e-07	1.42264e-05	8.33245	ZC3H6	ENSG00000188177
2.12906	8.53362	14.0976	1.2566e-07	1.42264e-05	8.31968	CCT3	ENSG00000163468
-3.07127	3.75633	-14.0967	1.25727e-07	1.42264e-05	8.31915	WWC3	ENSG00000047644
2.59214	3.75529	14.093	1.26023e-07	1.42264e-05	8.31682	INA	ENSG00000148798
-4.06709	-2.84871	-14.0687	1.27998e-07	1.43681e-05	8.30145	NA	ENSG00000227212
-4.54821	0.712961	-14.0314	1.31089e-07	1.45842e-05	8.27786	LINC01089	ENSG00000212694
-4.46737	-2.32725	-14.0218	1.31894e-07	1.45842e-05	8.2718	NA	ENSG00000287576
2.55135	7.62468	14.0097	1.32923e-07	1.45842e-05	8.26411	GJB3	ENSG00000188910
2.48878	2.13408	14.0034	1.33462e-07	1.45842e-05	8.26011	FAM83A-AS1	ENSG00000204949
-2.67093	-0.678765	-13.9885	1.34749e-07	1.45842e-05	8.25062	NA	ENSG00000227543
-3.00125	-0.0668662	-13.9744	1.35973e-07	1.45842e-05	8.24167	LINC00923	ENSG00000251209
-3.22775	-0.0837776	-13.9733	1.36075e-07	1.45842e-05	8.24093	MTCO1P53	ENSG00000230916
-3.7304	-0.496598	-13.9712	1.36257e-07	1.45842e-05	8.2396	NA	ENSG00000235513
-3.75755	2.09131	-13.9685	1.36492e-07	1.45842e-05	8.23789	CYB561D1	ENSG00000174151
5.03662	-2.16664	13.9409	1.38936e-07	1.47664e-05	8.22032	AKNAD1	ENSG00000162641
-3.66022	3.63301	-13.9161	1.41181e-07	1.48019e-05	8.20445	CCDC9B	ENSG00000188549
-2.09797	6.43824	-13.9143	1.41345e-07	1.48019e-05	8.2033	ELK4	ENSG00000158711
-3.34133	-0.107716	-13.9126	1.41497e-07	1.48019e-05	8.20223	NA	ENSG00000258768
1.92162	3.70341	13.8893	1.43646e-07	1.48019e-05	8.1873	MICB	ENSG00000204516
1.99278	7.22266	13.8828	1.44251e-07	1.48019e-05	8.18313	PEA15	ENSG00000162734
-2.5786	5.8342	-13.8823	1.44302e-07	1.48019e-05	8.18278	ALS2CL	ENSG00000178038
-2.54417	2.39485	-13.8806	1.44456e-07	1.48019e-05	8.18173	CRTC1	ENSG00000105662
2.67446	2.38969	13.8546	1.46909e-07	1.49765e-05	8.16503	NA	ENSG00000228335
-1.96221	5.41188	-13.839	1.48405e-07	1.5023e-05	8.15499	HOOK2	ENSG00000095066
-2.82841	1.88079	-13.8275	1.49519e-07	1.5023e-05	8.14757	NLRX1	ENSG00000160703
3.68078	2.25207	13.8258	1.49683e-07	1.5023e-05	8.14649	S1PR3	ENSG00000213694
2.15538	4.03788	13.8187	1.50373e-07	1.5023e-05	8.14193	ARRDC4	ENSG00000140450
1.98987	8.2322	13.8106	1.51171e-07	1.50276e-05	8.13667	NA	ENSG00000231991
-2.82275	-0.343105	-13.7989	1.52321e-07	1.50341e-05	8.12916	ZNF546	ENSG00000187187
-2.4475	3.74035	-13.7798	1.5423e-07	1.50341e-05	8.1168	SPEG	ENSG00000072195
-3.10892	2.0019	-13.7748	1.5473e-07	1.50341e-05	8.11359	FAM83E	ENSG00000105523
-2.94922	2.17457	-13.7678	1.55442e-07	1.50341e-05	8.10903	KRT7-AS	ENSG00000257671
-3.16689	1.4027	-13.7671	1.55505e-07	1.50341e-05	8.10863	PGBD4	ENSG00000182405
2.14867	5.86491	13.7585	1.5638e-07	1.50341e-05	8.10306	ALDOC	ENSG00000109107
2.66799	7.26794	13.754	1.56846e-07	1.50341e-05	8.10011	PGAM4	ENSG00000226784
-3.69963	2.26568	-13.748	1.57463e-07	1.50341e-05	8.09621	CYP1A1	ENSG00000140465
2.92449	5.33914	13.7427	1.58008e-07	1.50341e-05	8.09278	CNN3	ENSG00000117519
-2.1603	2.67659	-13.7321	1.59102e-07	1.50664e-05	8.08593	MACC1	ENSG00000183742
-2.43202	5.21869	-13.7149	1.60908e-07	1.51127e-05	8.07472	NBEAL2	ENSG00000160796
-2.77533	0.326818	-13.7065	1.61794e-07	1.51127e-05	8.06927	NA	ENSG00000234338
-3.92216	0.463295	-13.6918	1.63359e-07	1.51127e-05	8.0597	TMEM198B	ENSG00000182796
-3.74325	1.1217	-13.6871	1.63858e-07	1.51127e-05	8.05667	HLF	ENSG00000108924
-3.97544	0.441458	-13.6764	1.6501e-07	1.51127e-05	8.04971	CBX7	ENSG00000100307
-2.8868	2.62955	-13.6629	1.66482e-07	1.51127e-05	8.04088	EFS	ENSG00000100842
-2.43252	2.84721	-13.6627	1.66501e-07	1.51127e-05	8.04077	SEC31B	ENSG00000075826
-2.82395	0.746737	-13.6588	1.66925e-07	1.51127e-05	8.03824	NA	ENSG00000203392
2.19327	7.73797	13.6588	1.66931e-07	1.51127e-05	8.0382	PRDX1	ENSG00000117450
-3.54517	-0.629092	-13.6568	1.67154e-07	1.51127e-05	8.03688	CPT1B	ENSG00000205560
-3.48606	0.196431	-13.5953	1.7406e-07	1.55546e-05	7.99662	INTS6-AS1	ENSG00000236778
4.50413	1.08104	13.5945	1.74142e-07	1.55546e-05	7.99615	SIX2	ENSG00000170577
1.8307	5.87271	13.5925	1.74378e-07	1.55546e-05	7.99481	ATG16L1	ENSG00000085978
-2.16495	-0.383786	-13.5394	1.80601e-07	1.5919e-05	7.95991	BTBD19	ENSG00000222009
-5.39502	-1.83979	-13.537	1.80886e-07	1.5919e-05	7.95834	YPEL1	ENSG00000100027
-2.54359	1.9026	-13.534	1.81246e-07	1.5919e-05	7.95636	SYT15	ENSG00000204176
-3.92292	0.616031	-13.5307	1.8165e-07	1.5919e-05	7.95415	RAD51-AS1	ENSG00000245849
-2.55309	7.82073	-13.5151	1.83539e-07	1.59925e-05	7.94385	UNC5B	ENSG00000107731
-4.28188	-2.98352	-13.5106	1.84089e-07	1.59925e-05	7.94087	MIR200B	ENSG00000207730
-3.31279	2.16725	-13.4951	1.85991e-07	1.60878e-05	7.93063	ALDH1A3-AS1	ENSG00000259583
-2.64216	-1.08526	-13.4863	1.87076e-07	1.61119e-05	7.92484	NA	ENSG00000267141
-6.54278	-0.310443	-13.4679	1.89384e-07	1.62407e-05	7.91262	NA	ENSG00000263272
2.24392	3.87597	13.4436	1.92468e-07	1.62979e-05	7.89652	PACC1	ENSG00000065600
2.48107	3.8341	13.4391	1.93053e-07	1.62979e-05	7.8935	SAP30	ENSG00000164105
-3.87785	-0.988724	-13.4377	1.93224e-07	1.62979e-05	7.89261	CAPN3	ENSG00000092529
3.02214	8.96098	13.4313	1.94058e-07	1.62979e-05	7.88832	HSPH1	ENSG00000120694
-4.03963	11.3225	-13.4307	1.9413e-07	1.62979e-05	7.88795	COX3	ENSG00000198938
-3.23936	1.61513	-13.3837	2.00319e-07	1.66779e-05	7.85666	ZNF594	ENSG00000180626
-2.22318	5.091	-13.3794	2.00904e-07	1.66779e-05	7.85375	CAMTA2	ENSG00000108509
-2.28638	3.92255	-13.3775	2.0116e-07	1.66779e-05	7.85248	RPAP1	ENSG00000103932
-2.89919	1.86179	-13.3553	2.04169e-07	1.68574e-05	7.83767	L3MBTL1	ENSG00000185513
2.67189	0.0330442	13.342	2.06002e-07	1.69388e-05	7.82875	LOC154761	ENSG00000253882
-3.42844	-0.140885	-13.287	2.13752e-07	1.7504e-05	7.79187	N4BP2L2-IT2	ENSG00000281026
-1.97901	2.83506	-13.2537	2.18613e-07	1.7829e-05	7.76941	DIP2C	ENSG00000151240
-2.83766	6.56519	-13.2391	2.20782e-07	1.78486e-05	7.75955	MYH14	ENSG00000105357
2.37813	8.19527	13.2378	2.20968e-07	1.78486e-05	7.75871	NA	ENSG00000226564
2.13804	5.20416	13.2238	2.23072e-07	1.78486e-05	7.74924	MSANTD3	ENSG00000066697
-3.25286	1.75004	-13.2209	2.23506e-07	1.78486e-05	7.74729	GOLGA2P5	ENSG00000238105
-4.0173	8.46866	-13.2195	2.23714e-07	1.78486e-05	7.74636	ND6	ENSG00000198695
-2.71999	0.554052	-13.2163	2.24213e-07	1.78486e-05	7.74414	NA	ENSG00000179277
-1.97822	4.7451	-13.2058	2.25802e-07	1.79037e-05	7.73708	HTT	ENSG00000197386
-2.77256	4.30067	-13.1929	2.27782e-07	1.79894e-05	7.72835	DENND4B	ENSG00000198837
-2.6023	3.69018	-13.1786	2.30013e-07	1.8094e-05	7.71861	SZT2	ENSG00000198198
-2.51659	-0.605506	-13.156	2.33569e-07	1.82179e-05	7.70326	NA	ENSG00000262691
1.8155	7.03013	13.1538	2.33906e-07	1.82179e-05	7.70182	MAP2K1	ENSG00000169032
-1.93149	4.7013	-13.1512	2.34323e-07	1.82179e-05	7.70004	ZC3H7B	ENSG00000100403
-4.40346	0.180572	-13.1373	2.36554e-07	1.82451e-05	7.69055	COLCA2	ENSG00000214290
3.73864	0.156415	13.1357	2.36815e-07	1.82451e-05	7.68945	EVA1A	ENSG00000115363
2.20908	3.78719	13.1299	2.37754e-07	1.82451e-05	7.68549	RELT	ENSG00000054967
-3.28113	0.813035	-13.1243	2.38654e-07	1.82451e-05	7.68171	WNK4	ENSG00000126562
-2.87213	-0.445252	-13.1192	2.3949e-07	1.82451e-05	7.67821	LOC153684	ENSG00000215068
-4.0527	-2.67034	-13.1151	2.40151e-07	1.82451e-05	7.67545	TMPRSS5	ENSG00000166682
2.91158	3.51409	13.103	2.42147e-07	1.83271e-05	7.66717	BIRC3	ENSG00000023445
-3.88217	-2.8069	-13.0928	2.43842e-07	1.83857e-05	7.66018	NA	ENSG00000243368
-3.17622	2.92127	-13.0687	2.4789e-07	1.85523e-05	7.6437	H2BC20P	ENSG00000261716
4.86948	-3.0021	13.0633	2.48798e-07	1.85523e-05	7.64004	OR4F7P	ENSG00000217874
-2.92016	1.61369	-13.0531	2.50547e-07	1.85523e-05	7.63302	LOC103344931	ENSG00000260917
-3.95562	-0.291187	-13.0526	2.50629e-07	1.85523e-05	7.6327	ANKRD24	ENSG00000089847
-3.35501	-1.19451	-13.0522	2.50694e-07	1.85523e-05	7.63243	NA	ENSG00000286808
-4.04094	0.255882	-13.0421	2.52435e-07	1.85848e-05	7.6255	SMIM10L2A	ENSG00000178947
2.97731	3.11249	13.0381	2.53133e-07	1.85848e-05	7.62274	C8orf58	ENSG00000241852
-2.04294	2.87579	-13.0335	2.53924e-07	1.85848e-05	7.61961	ZNF805	ENSG00000204524
3.53223	6.86365	13.0219	2.55963e-07	1.8642e-05	7.61159	NA	ENSG00000226415
-3.14453	2.56794	-13.0052	2.58903e-07	1.8642e-05	7.60015	NUTM2A	ENSG00000184923
1.93262	9.37604	13.0012	2.59623e-07	1.8642e-05	7.59737	TKT	ENSG00000163931
-2.58652	5.57499	-13.001	2.59647e-07	1.8642e-05	7.59728	SPTBN2	ENSG00000173898
1.81325	10.8041	12.9995	2.5992e-07	1.8642e-05	7.59622	HSP90AB1	ENSG00000096384
-4.46688	1.87253	-12.9974	2.60303e-07	1.8642e-05	7.59475	MTND5P11	ENSG00000248923
2.46646	8.08816	12.9839	2.62729e-07	1.87034e-05	7.58545	KRT18	ENSG00000111057
-3.83808	5.946	-12.9822	2.63032e-07	1.87034e-05	7.58429	LENG8	ENSG00000167615
2.71601	5.0877	12.9573	2.67581e-07	1.89594e-05	7.5671	CCDC86	ENSG00000110104
-4.11105	0.46701	-12.9507	2.68805e-07	1.89787e-05	7.56252	DNAJC3-DT	ENSG00000247400
-4.34531	-3.2955	-12.9376	2.71238e-07	1.90783e-05	7.55349	SLC16A8	ENSG00000100156
3.10745	2.8425	12.9291	2.72823e-07	1.90783e-05	7.54764	LOX	ENSG00000113083
-3.30899	-1.30957	-12.9278	2.73079e-07	1.90783e-05	7.5467	SNX15	ENSG00000110025
-2.53599	2.61097	-12.9196	2.74635e-07	1.91165e-05	7.541	PRODH	ENSG00000100033
4.65739	8.55943	12.9148	2.75539e-07	1.91165e-05	7.5377	ADM	ENSG00000148926
2.18068	0.115425	12.9077	2.76898e-07	1.9142e-05	7.53277	GPR137C	ENSG00000180998
1.82767	7.37685	12.9001	2.78358e-07	1.9142e-05	7.52749	XRCC6	ENSG00000196419
2.45336	11.1954	12.8952	2.79298e-07	1.9142e-05	7.5241	PKM	ENSG00000067225
2.93958	0.29373	12.8929	2.79739e-07	1.9142e-05	7.52252	NA	ENSG00000272275
2.01499	8.75377	12.8767	2.82901e-07	1.92923e-05	7.51124	NA	ENSG00000232187
-4.34599	0.0667977	-12.8619	2.8582e-07	1.9383e-05	7.50094	ZNRD1ASP	ENSG00000204623
-1.85939	4.62057	-12.8594	2.86324e-07	1.9383e-05	7.49917	TMEM94	ENSG00000177728
3.01271	6.89434	12.8552	2.87141e-07	1.9383e-05	7.49631	HMOX2	ENSG00000103415
2.33141	4.04661	12.8222	2.93813e-07	1.97666e-05	7.47324	COA8	ENSG00000256053
-2.4016	4.14111	-12.8094	2.96432e-07	1.98593e-05	7.46432	CUL9	ENSG00000112659
-2.49014	5.19629	-12.8058	2.97178e-07	1.98593e-05	7.4618	ZNF512B	ENSG00000196700
-3.60686	-1.36632	-12.7921	3.00025e-07	1.99826e-05	7.45222	SPDYE10P	ENSG00000186645
2.54699	6.33614	12.7861	3.01297e-07	1.99956e-05	7.44797	FUT11	ENSG00000196968
2.40174	7.39669	12.7812	3.02318e-07	1.99956e-05	7.44457	DHCR7	ENSG00000172893
-2.04448	3.45759	-12.7701	3.04664e-07	1.99956e-05	7.4368	SLC35D1	ENSG00000116704
6.51922	2.26169	12.765	3.05759e-07	1.99956e-05	7.43319	ANGPTL4	ENSG00000167772
-2.63947	4.96975	-12.7629	3.06203e-07	1.99956e-05	7.43173	SLC35E2B	ENSG00000189339
-3.5861	-2.24116	-12.7628	3.06224e-07	1.99956e-05	7.43167	NA	ENSG00000277687
2.01641	2.89897	12.748	3.09409e-07	2.01378e-05	7.42126	PSPC1P1	ENSG00000227879
2.75271	-0.0849465	12.7328	3.1271e-07	2.02865e-05	7.41059	NA	ENSG00000283537
-4.38088	-3.60456	-12.728	3.13763e-07	2.0289e-05	7.40721	NA	ENSG00000285752
1.80229	1.48207	12.7074	3.18335e-07	2.04979e-05	7.39266	NA	ENSG00000235325
2.15565	10.2324	12.7026	3.19416e-07	2.04979e-05	7.38925	ANXA2	ENSG00000182718
1.79216	1.48622	12.6996	3.20071e-07	2.04979e-05	7.38719	NA	ENSG00000224061
-3.262	5.24889	-12.6906	3.22097e-07	2.05617e-05	7.38085	NEURL1B	ENSG00000214357
-4.68484	-1.89754	-12.6774	3.25096e-07	2.06871e-05	7.37152	NA	ENSG00000279186
3.12757	7.12531	12.6665	3.27598e-07	2.07346e-05	7.3638	CACYBP	ENSG00000116161
2.14522	7.45378	12.6584	3.29482e-07	2.07346e-05	7.35803	SAT1	ENSG00000130066
-2.98993	2.33679	-12.6569	3.29821e-07	2.07346e-05	7.357	XPC	ENSG00000154767
-2.14133	-1.0985	-12.6508	3.31236e-07	2.07346e-05	7.35269	PCDHGA7	ENSG00000253537
-6.24758	-1.27631	-12.6482	3.3185e-07	2.07346e-05	7.35083	LCN12	ENSG00000184925
3.35245	4.47319	12.6427	3.3314e-07	2.07346e-05	7.34692	PAQR5	ENSG00000137819
3.28186	4.801	12.6423	3.33234e-07	2.07346e-05	7.34663	TNFSF9	ENSG00000125657
-1.97769	7.25406	-12.6383	3.34186e-07	2.07346e-05	7.34376	MINK1	ENSG00000141503
-2.23021	2.08132	-12.634	3.35183e-07	2.07346e-05	7.34076	CGN	ENSG00000143375
2.90866	3.781	12.6142	3.39907e-07	2.0962e-05	7.32667	NT5E	ENSG00000135318
3.11855	10.7063	12.6076	3.41493e-07	2.0995e-05	7.32198	HSPA8	ENSG00000109971
-1.89151	3.57431	-12.6005	3.432e-07	2.10238e-05	7.31696	PASK	ENSG00000115687
4.10892	-2.80484	12.597	3.44066e-07	2.10238e-05	7.31442	NA	ENSG00000267405
1.64906	5.57466	12.5912	3.45475e-07	2.10456e-05	7.31031	PSPC1	ENSG00000121390
2.58435	4.98047	12.5846	3.47099e-07	2.10802e-05	7.30558	ITM2C	ENSG00000135916
-2.27549	3.76002	-12.5784	3.48619e-07	2.11083e-05	7.30118	NUP210	ENSG00000132182
-2.36318	4.00698	-12.5554	3.54332e-07	2.13895e-05	7.28481	SH3RF2	ENSG00000156463
2.40248	8.19604	12.5505	3.55574e-07	2.13998e-05	7.28128	NA	ENSG00000186076
-3.90177	-3.21974	-12.5373	3.58924e-07	2.14156e-05	7.27183	UPK3BL1	ENSG00000267368
1.78463	5.32307	12.5371	3.58966e-07	2.14156e-05	7.27171	CREB3	ENSG00000107175
2.70974	9.47359	12.5341	3.59734e-07	2.14156e-05	7.26956	PGAM1	ENSG00000171314
-2.28133	2.6379	-12.5326	3.60124e-07	2.14156e-05	7.26847	CYP20A1	ENSG00000119004
-2.80846	0.98531	-12.5113	3.65608e-07	2.15714e-05	7.25323	ZNF551	ENSG00000204519
2.33799	6.19211	12.5035	3.67633e-07	2.15714e-05	7.24766	TMEM165	ENSG00000134851
4.66501	2.94925	12.5025	3.67894e-07	2.15714e-05	7.24694	RRAD	ENSG00000166592
2.3459	8.26436	12.4986	3.68913e-07	2.15714e-05	7.24415	ANXA5	ENSG00000164111
-2.59139	-0.826138	-12.4977	3.69172e-07	2.15714e-05	7.24345	NA	ENSG00000259205
-3.73167	-3.07477	-12.4935	3.70258e-07	2.15714e-05	7.24048	GRIN3A	ENSG00000198785
2.04691	7.38494	12.4934	3.70301e-07	2.15714e-05	7.24037	ALKBH5	ENSG00000091542
-3.34104	0.241531	-12.4776	3.74498e-07	2.17524e-05	7.229	SLC16A13	ENSG00000174327
-2.21014	5.55911	-12.4584	3.79647e-07	2.19876e-05	7.21523	PLAU	ENSG00000122861
-4.01073	-0.304006	-12.4541	3.80813e-07	2.19914e-05	7.21213	OR2A4	ENSG00000180658
-1.82205	5.90163	-12.4311	3.87133e-07	2.22919e-05	7.19552	EHBP1L1	ENSG00000173442
-2.31444	3.54998	-12.4251	3.88783e-07	2.23226e-05	7.19123	GK5	ENSG00000175066
-2.54485	2.27063	-12.4106	3.92836e-07	2.24907e-05	7.18076	ZNF783	ENSG00000204946
2.67388	7.35353	12.4	3.95846e-07	2.25983e-05	7.17306	COTL1	ENSG00000103187
3.12437	3.473	12.3959	3.97013e-07	2.25989e-05	7.17009	AKR1C3	ENSG00000196139
-3.2518	1.76355	-12.3913	3.98312e-07	2.25989e-05	7.16679	LOC102724488	ENSG00000277758
-3.55595	-3.7559	-12.388	3.99249e-07	2.25989e-05	7.16441	LOC105375421	ENSG00000284523
1.83577	6.94718	12.3837	4.00485e-07	2.26048e-05	7.16129	SMS	ENSG00000102172
1.72001	5.33905	12.3487	4.10691e-07	2.31155e-05	7.13588	GRPEL1	ENSG00000109519
-2.07974	2.88388	-12.3367	4.1425e-07	2.32504e-05	7.12716	TECPR1	ENSG00000205356
2.633	4.863	12.3289	4.16592e-07	2.33163e-05	7.12147	CDA	ENSG00000158825
-2.39132	7.64736	-12.3154	4.2066e-07	2.34782e-05	7.11165	NOTCH3	ENSG00000074181
2.44111	9.20976	12.3039	4.24176e-07	2.36085e-05	7.10323	EEF1A1P4	ENSG00000245205
2.75364	0.381786	12.2872	4.29307e-07	2.38277e-05	7.09108	NA	ENSG00000258469
-3.0083	-0.37518	-12.2788	4.31938e-07	2.39073e-05	7.08491	TPRXL	ENSG00000180438
2.93513	2.14991	12.2679	4.35362e-07	2.39683e-05	7.07692	NA	ENSG00000254615
2.55788	6.9669	12.2676	4.35439e-07	2.39683e-05	7.07674	GLS	ENSG00000115419
-3.02757	0.0378619	-12.2622	4.37147e-07	2.39963e-05	7.07278	LIF	ENSG00000128342
-2.34178	5.46777	-12.2552	4.39387e-07	2.40307e-05	7.06762	DGKA	ENSG00000065357
-4.33615	-2.15106	-12.2527	4.4018e-07	2.40307e-05	7.06579	NA	ENSG00000275582
-2.08984	1.62673	-12.229	4.47804e-07	2.43803e-05	7.04842	ZNF736	ENSG00000234444
2.83727	3.79655	12.2204	4.50605e-07	2.44641e-05	7.04212	RPL5P9	ENSG00000236330
1.79518	10.2562	12.2168	4.51791e-07	2.44641e-05	7.03946	GNAS	ENSG00000087460
2.2216	6.17667	12.1917	4.60102e-07	2.48468e-05	7.02101	NA	ENSG00000198406
-2.33617	-0.0813217	-12.18	4.64022e-07	2.49909e-05	7.01243	NA	ENSG00000225406
-3.43845	-1.18917	-12.1614	4.70364e-07	2.52643e-05	6.99869	ATP6V0E2-AS1	ENSG00000204934
-2.48834	0.948829	-12.1557	4.72347e-07	2.53029e-05	6.99442	AMY2B	ENSG00000240038
1.9284	4.01601	12.1476	4.75116e-07	2.53832e-05	6.98851	ST13P19	ENSG00000228110
2.41482	12.5245	12.1354	4.79368e-07	2.54853e-05	6.97948	NDRG1	ENSG00000104419
-3.43603	-3.60039	-12.1348	4.79578e-07	2.54853e-05	6.97904	TEX22	ENSG00000226174
2.3829	5.94978	12.1236	4.83546e-07	2.55435e-05	6.9707	CHORDC1	ENSG00000110172
-3.3388	0.315703	-12.1227	4.83861e-07	2.55435e-05	6.97004	TNNI1	ENSG00000159173
-2.25074	4.82988	-12.1191	4.85149e-07	2.55435e-05	6.96734	UNC13B	ENSG00000198722
1.65897	4.81544	12.1165	4.8606e-07	2.55435e-05	6.96544	DRG1	ENSG00000185721
3.21866	8.66186	12.1137	4.87067e-07	2.55435e-05	6.96335	F3	ENSG00000117525
-2.05535	5.27574	-12.1046	4.90308e-07	2.56369e-05	6.95663	KLHL12	ENSG00000117153
2.90923	6.03502	12.1015	4.91414e-07	2.56369e-05	6.95435	JMJD6	ENSG00000070495
2.39983	4.3498	12.0934	4.94361e-07	2.57143e-05	6.94829	AKR1B1	ENSG00000085662
-2.75471	4.51026	-12.0903	4.95471e-07	2.57143e-05	6.94602	LPIN3	ENSG00000132793
1.75199	5.40738	12.0638	5.05218e-07	2.6091e-05	6.92628	NIFK	ENSG00000155438
-1.66835	5.07213	-12.0634	5.05341e-07	2.6091e-05	6.92603	DOCK6	ENSG00000130158
1.76478	6.20778	12.0585	5.07184e-07	2.61187e-05	6.92234	CTNNBL1	ENSG00000132792
-4.48985	-1.97965	-12.052	5.09599e-07	2.61756e-05	6.91753	NA	ENSG00000257303
2.25777	4.80195	12.045	5.12214e-07	2.62207e-05	6.91234	NA	ENSG00000233270
-2.52649	2.64512	-12.0427	5.13103e-07	2.62207e-05	6.91058	MYO15B	ENSG00000266714
-1.94542	2.53865	-12.0349	5.16056e-07	2.63044e-05	6.90476	P2RY1	ENSG00000169860
-2.48914	1.84846	-12.0245	5.20036e-07	2.64398e-05	6.89697	GOLGA8O	ENSG00000206127
-2.54988	2.58051	-12.0127	5.24553e-07	2.66018e-05	6.8882	ACAD10	ENSG00000111271
2.49771	4.06872	12.0066	5.26911e-07	2.66314e-05	6.88365	NA	ENSG00000256968
-2.01384	9.02075	-12.0044	5.27803e-07	2.66314e-05	6.88194	PTPRF	ENSG00000142949
4.21159	-1.67504	11.9991	5.29855e-07	2.66676e-05	6.878	NA	ENSG00000275092
-2.79255	0.811732	-11.9907	5.33136e-07	2.67033e-05	6.87174	KICS2	ENSG00000174206
1.99167	10.7885	11.9892	5.33725e-07	2.67033e-05	6.87062	GAPDH	ENSG00000111640
-2.49075	3.14652	-11.9871	5.34575e-07	2.67033e-05	6.86901	B4GALNT3	ENSG00000139044
-3.76174	-2.93199	-11.9816	5.36753e-07	2.67453e-05	6.86488	NA	ENSG00000260810
3.15604	4.85024	11.9737	5.39907e-07	2.68355e-05	6.85894	GADD45B	ENSG00000099860
-2.47746	0.117104	-11.959	5.45784e-07	2.70278e-05	6.84796	LOC102723566	ENSG00000225032
2.01249	5.62335	11.9552	5.47337e-07	2.70278e-05	6.84507	UTP14A	ENSG00000156697
-3.08284	3.66569	-11.9538	5.47886e-07	2.70278e-05	6.84405	UHRF1BP1	ENSG00000065060
3.24237	5.62346	11.946	5.51083e-07	2.70278e-05	6.83815	AKAP12	ENSG00000131016
1.95955	6.84341	11.9451	5.5145e-07	2.70278e-05	6.83747	SDCBP	ENSG00000137575
-1.87901	5.1114	-11.9424	5.52554e-07	2.70278e-05	6.83544	PLEKHG4	ENSG00000196155
-2.01769	1.22396	-11.9407	5.53244e-07	2.70278e-05	6.83418	ZNF554	ENSG00000172006
2.33335	6.06237	11.9292	5.57996e-07	2.71053e-05	6.8255	FAM162A	ENSG00000114023
-2.01917	4.9166	-11.9283	5.58367e-07	2.71053e-05	6.82482	IBTK	ENSG00000005700
-2.46028	1.56283	-11.9256	5.59461e-07	2.71053e-05	6.82284	ZSCAN18	ENSG00000121413
-2.48529	2.29263	-11.918	5.6265e-07	2.71053e-05	6.81707	NA	ENSG00000228903
5.77632	2.62892	11.9157	5.63618e-07	2.71053e-05	6.81532	CA9	ENSG00000107159
1.61553	7.82086	11.9154	5.63721e-07	2.71053e-05	6.81514	RHOA	ENSG00000067560
-2.15073	4.58995	-11.914	5.64326e-07	2.71053e-05	6.81405	TBC1D16	ENSG00000167291
-2.56371	0.111446	-11.9046	5.68263e-07	2.72282e-05	6.80699	SEMA6C	ENSG00000143434
-1.83238	4.93708	-11.8934	5.73037e-07	2.72282e-05	6.79849	CDK10	ENSG00000185324
-2.42665	3.56163	-11.893	5.73187e-07	2.72282e-05	6.79823	RASA4	ENSG00000105808
-2.01954	4.33964	-11.891	5.74059e-07	2.72282e-05	6.79669	NCOA2	ENSG00000140396
-1.95853	3.088	-11.8889	5.74934e-07	2.72282e-05	6.79514	DCAF16	ENSG00000163257
3.3712	0.932285	11.8886	5.75062e-07	2.72282e-05	6.79491	PRSS3	ENSG00000010438
2.32603	7.69249	11.8802	5.78693e-07	2.73354e-05	6.78852	NA	ENSG00000216285
-1.98963	4.95934	-11.8738	5.81422e-07	2.73734e-05	6.78374	CEP164	ENSG00000110274
-1.82595	2.69209	-11.8712	5.82571e-07	2.73734e-05	6.78174	MMRN2	ENSG00000173269
-2.44903	1.32531	-11.8644	5.8554e-07	2.73734e-05	6.77657	GCAWKR	ENSG00000272808
-2.99322	-2.10577	-11.8631	5.86115e-07	2.73734e-05	6.77558	NA	ENSG00000257489
1.75617	7.99509	11.8625	5.86349e-07	2.73734e-05	6.77517	CCT5	ENSG00000150753
1.85373	7.6258	11.8542	5.89981e-07	2.74788e-05	6.7689	KARS1	ENSG00000065427
1.59121	3.76209	11.8473	5.93054e-07	2.7502e-05	6.76362	NA	ENSG00000278943
-2.35081	0.211734	-11.8469	5.93232e-07	2.7502e-05	6.76331	PPIEL	ENSG00000243970
-3.04255	0.262149	-11.8403	5.9616e-07	2.75738e-05	6.75831	LTB4R2	ENSG00000213906
-2.22751	-0.627363	-11.8351	5.98497e-07	2.76179e-05	6.75434	NA	ENSG00000240970
-2.42094	2.02252	-11.8302	6.00656e-07	2.76537e-05	6.75068	GOLGA8N	ENSG00000232653
2.25506	2.87214	11.8178	6.06287e-07	2.77406e-05	6.7412	RAB3A	ENSG00000105649
-1.89985	4.87032	-11.817	6.06628e-07	2.77406e-05	6.74062	SETD1B	ENSG00000139718
2.95027	0.614914	11.8168	6.06709e-07	2.77406e-05	6.74049	STMN3	ENSG00000197457
-2.74928	2.71672	-11.81	6.09814e-07	2.77876e-05	6.7353	NUTM2D	ENSG00000214562
3.54017	-3.30883	11.8055	6.11872e-07	2.77876e-05	6.73188	PAQR9	ENSG00000188582
-2.22342	3.62102	-11.8054	6.11908e-07	2.77876e-05	6.73182	EZH1	ENSG00000108799
2.54969	4.50663	11.7866	6.20603e-07	2.79698e-05	6.71747	AKR1C2	ENSG00000151632
3.93088	1.5682	11.7865	6.20633e-07	2.79698e-05	6.71742	ANKRD37	ENSG00000186352
-2.87717	-2.02921	-11.785	6.21345e-07	2.79698e-05	6.71626	PLIN1	ENSG00000166819
-2.16996	2.77525	-11.7783	6.24484e-07	2.79698e-05	6.71113	ALG10B	ENSG00000175548
2.22281	6.06697	11.7757	6.25682e-07	2.79698e-05	6.70919	MRPL18	ENSG00000112110
2.85897	5.09532	11.7757	6.25699e-07	2.79698e-05	6.70916	SEC61G	ENSG00000132432
2.93714	1.64188	11.7757	6.2572e-07	2.79698e-05	6.70912	NA	ENSG00000226329
-1.7401	4.06785	-11.7635	6.31443e-07	2.81626e-05	6.69987	ZNF362	ENSG00000160094
2.18228	8.90754	11.7325	6.46371e-07	2.87181e-05	6.6761	ANXA1	ENSG00000135046
-2.11278	3.34095	-11.7316	6.46773e-07	2.87181e-05	6.67547	BCL9	ENSG00000116128
-1.92317	0.453856	-11.7261	6.49487e-07	2.87747e-05	6.67121	FAM86B1	ENSG00000186523
1.72407	8.50987	11.7137	6.55583e-07	2.89723e-05	6.6617	SFPQ	ENSG00000116560
-2.46352	2.71975	-11.7091	6.57844e-07	2.89723e-05	6.6582	SLC16A1-AS1	ENSG00000226419
-2.75842	1.22716	-11.7082	6.58296e-07	2.89723e-05	6.6575	TMEM147-AS1	ENSG00000236144
-4.81725	-1.9196	-11.697	6.63891e-07	2.91543e-05	6.64889	NRIP2	ENSG00000053702
-4.47519	-3.24588	-11.692	6.6638e-07	2.91795e-05	6.64508	NA	ENSG00000284773
-1.94256	5.39172	-11.6886	6.68104e-07	2.91795e-05	6.64245	LSM14B	ENSG00000149657
-2.90806	2.85084	-11.686	6.69415e-07	2.91795e-05	6.64046	MTHFR	ENSG00000177000
-2.43594	4.86639	-11.6842	6.70307e-07	2.91795e-05	6.6391	PER3	ENSG00000049246
-2.89212	2.34622	-11.6767	6.74154e-07	2.9261e-05	6.63328	CDK5RAP3	ENSG00000108465
-1.96137	3.39701	-11.6748	6.75106e-07	2.9261e-05	6.63184	HAUS5	ENSG00000249115
-2.65769	2.3645	-11.6663	6.79491e-07	2.93872e-05	6.62525	NUTM2B	ENSG00000188199
3.36405	4.86948	11.6624	6.81475e-07	2.94094e-05	6.62228	H1-2	ENSG00000187837
1.85879	7.66664	11.6464	6.89759e-07	2.97027e-05	6.60998	ST13	ENSG00000100380
-3.0076	2.39757	-11.6345	6.96014e-07	2.99076e-05	6.60079	SLX4	ENSG00000188827
2.16108	9.98233	11.6248	7.01193e-07	3.00655e-05	6.59324	YBX1	ENSG00000065978
3.44282	0.669301	11.6181	7.0477e-07	3.01542e-05	6.58805	FNDC4	ENSG00000115226
2.04596	4.59059	11.6069	7.108e-07	3.03472e-05	6.57938	ADORA2B	ENSG00000170425
-2.31588	0.362399	-11.602	7.13415e-07	3.03693e-05	6.57564	THEMIS2	ENSG00000130775
3.71691	2.83974	11.5959	7.16762e-07	3.03693e-05	6.57087	CD70	ENSG00000125726
1.84533	4.2858	11.5953	7.17096e-07	3.03693e-05	6.57039	MTRF1L	ENSG00000112031
-2.77112	3.76405	-11.5938	7.17904e-07	3.03693e-05	6.56925	NRBP2	ENSG00000185189
-4.39678	2.09283	-11.5904	7.19775e-07	3.03693e-05	6.56659	CH507-42P11.6	ENSG00000280179
2.74573	3.21094	11.5892	7.20436e-07	3.03693e-05	6.56566	CSRP2	ENSG00000175183
2.10445	5.89374	11.5832	7.23687e-07	3.04421e-05	6.56107	UBE2N	ENSG00000177889
1.7449	5.90185	11.5704	7.30798e-07	3.05324e-05	6.55111	PGM1	ENSG00000079739
2.91429	2.02094	11.5687	7.3173e-07	3.05324e-05	6.54981	RPL5P12	ENSG00000242697
1.68849	2.48163	11.5686	7.31812e-07	3.05324e-05	6.54969	LANCL3	ENSG00000147036
-1.7424	4.41208	-11.568	7.32113e-07	3.05324e-05	6.54927	SGSM2	ENSG00000141258
3.15629	4.02074	11.5656	7.33475e-07	3.05324e-05	6.54738	NA	ENSG00000235045
-4.02315	6.57994	-11.5589	7.37258e-07	3.06255e-05	6.54214	NEAT1	ENSG00000245532
2.02702	4.367	11.5562	7.38776e-07	3.06255e-05	6.54004	SMIM3	ENSG00000256235
-3.94659	-2.71379	-11.5386	7.48778e-07	3.09758e-05	6.52633	UNC79	ENSG00000133958
2.09354	5.52284	11.5329	7.52026e-07	3.10459e-05	6.52192	PJA1	ENSG00000181191
2.91592	6.11312	11.5284	7.54623e-07	3.10889e-05	6.51841	NA	ENSG00000257074
-1.78596	6.91345	-11.5248	7.56679e-07	3.11095e-05	6.51563	OIP5-AS1	ENSG00000247556
3.90682	-1.30493	11.519	7.6006e-07	3.11383e-05	6.51109	STAB1	ENSG00000010327
2.87132	7.03573	11.5166	7.61479e-07	3.11383e-05	6.50919	NA	ENSG00000240036
-1.78741	3.11883	-11.5134	7.63299e-07	3.11383e-05	6.50675	ZBED1	ENSG00000214717
5.51113	1.67568	11.5129	7.63613e-07	3.11383e-05	6.50633	NKX1-2	ENSG00000229544
2.78583	7.01562	11.5021	7.69988e-07	3.13134e-05	6.49785	RPL5P34	ENSG00000234009
-2.44408	1.48661	-11.5003	7.71042e-07	3.13134e-05	6.49646	ZBTB47	ENSG00000114853
-2.33736	2.42885	-11.4921	7.75892e-07	3.14114e-05	6.49006	METAP1D	ENSG00000172878
1.93038	7.60046	11.4896	7.77376e-07	3.14114e-05	6.48811	FAM83A	ENSG00000147689
-4.37652	-2.55299	-11.4883	7.78172e-07	3.14114e-05	6.48707	NA	ENSG00000285644
-3.51371	2.47977	-11.4851	7.80034e-07	3.14231e-05	6.48463	PCYOX1L	ENSG00000145882
-2.27115	2.47608	-11.4766	7.8514e-07	3.15652e-05	6.47798	RABL2A	ENSG00000144134
-2.28877	4.76689	-11.4676	7.90596e-07	3.16178e-05	6.47091	ITPKB	ENSG00000143772
3.76261	0.584467	11.4672	7.90864e-07	3.16178e-05	6.47057	LINC01615	ENSG00000223485
-2.19968	1.14858	-11.4661	7.91534e-07	3.16178e-05	6.4697	NA	ENSG00000254454
3.75102	5.17315	11.464	7.9278e-07	3.16178e-05	6.4681	NA	ENSG00000186743
-2.67458	4.15531	-11.4483	8.02446e-07	3.18523e-05	6.45573	TOM1L2	ENSG00000175662
-1.7085	3.6248	-11.4472	8.03132e-07	3.18523e-05	6.45486	FBXL4	ENSG00000112234
2.69358	7.45931	11.4455	8.04174e-07	3.18523e-05	6.45354	NA	ENSG00000234004
3.23015	-1.85516	11.4437	8.05295e-07	3.18523e-05	6.45212	NA	ENSG00000272822
-5.48526	-3.5179	-11.4404	8.07312e-07	3.18523e-05	6.44956	SAPCD1	ENSG00000228727
-2.4043	5.069	-11.439	8.08223e-07	3.18523e-05	6.44841	RGP1	ENSG00000107185
1.84781	6.45906	11.4325	8.12243e-07	3.18822e-05	6.44335	PSMD12	ENSG00000197170
2.17322	4.88375	11.43	8.13826e-07	3.18822e-05	6.44136	PPIAL4G	ENSG00000236334
1.9273	6.23602	11.4282	8.14965e-07	3.18822e-05	6.43994	UAP1	ENSG00000117143
2.17322	4.88324	11.4275	8.15366e-07	3.18822e-05	6.43943	PPIAL4C	ENSG00000263464
2.73278	-0.360787	11.4216	8.19106e-07	3.18894e-05	6.43476	NA	ENSG00000159860
2.67524	-1.49	11.42	8.20136e-07	3.18894e-05	6.43348	LOC100129138	ENSG00000215869
-1.43574	2.74338	-11.4196	8.20337e-07	3.18894e-05	6.43323	LINC00863	ENSG00000224914
-2.75824	2.13998	-11.4132	8.24396e-07	3.1985e-05	6.42819	MIR34AHG	ENSG00000228526
1.86513	5.24612	11.4009	8.32292e-07	3.22287e-05	6.41846	NUDCD1	ENSG00000120526
2.67232	3.55314	11.3917	8.38214e-07	3.23953e-05	6.41122	PDLIM2	ENSG00000120913
-5.41919	-2.06723	-11.3838	8.43374e-07	3.24126e-05	6.40496	ZNF321P	ENSG00000213801
2.14644	4.02304	11.3779	8.47189e-07	3.24126e-05	6.40035	DENND5B-AS1	ENSG00000255867
2.13371	2.3611	11.3776	8.47405e-07	3.24126e-05	6.40009	NDUFB4P12	ENSG00000124399
1.77432	4.13856	11.377	8.47807e-07	3.24126e-05	6.3996	DIPK2A	ENSG00000181744
2.25377	4.13168	11.3769	8.4789e-07	3.24126e-05	6.3995	NA	ENSG00000238072
-3.34017	0.0400022	-11.3761	8.48395e-07	3.24126e-05	6.39889	NA	ENSG00000260285
-3.50436	0.206495	-11.3715	8.51396e-07	3.24224e-05	6.39529	MSH5	ENSG00000204410
1.93065	3.99555	11.3708	8.51897e-07	3.24224e-05	6.39469	HLA-G	ENSG00000204632
-3.43357	1.53616	-11.3653	8.55544e-07	3.24993e-05	6.39032	LOC102724593	ENSG00000231187
-3.02569	7.7093	-11.3548	8.62521e-07	3.2646e-05	6.38203	MTND1P23	ENSG00000225972
2.14095	6.16954	11.3545	8.62673e-07	3.2646e-05	6.38185	EHD1	ENSG00000110047
2.16705	6.62256	11.3482	8.66916e-07	3.27445e-05	6.37684	TENT5B	ENSG00000158246
-1.9412	3.13152	-11.3392	8.72995e-07	3.29119e-05	6.3697	SFI1	ENSG00000198089
-1.88252	2.71768	-11.3344	8.76258e-07	3.29294e-05	6.36589	ZNF558	ENSG00000167785
2.15574	2.62982	11.3316	8.78187e-07	3.29294e-05	6.36364	ZNF35	ENSG00000169981
3.49072	-0.589084	11.3297	8.79466e-07	3.29294e-05	6.36215	NOTUM	ENSG00000185269
-1.72285	5.41774	-11.3266	8.81552e-07	3.29294e-05	6.35973	TIMELESS	ENSG00000111602
-4.56668	-3.19461	-11.325	8.82682e-07	3.29294e-05	6.35843	NA	ENSG00000262728
-2.38708	3.14192	-11.324	8.83348e-07	3.29294e-05	6.35765	ANO8	ENSG00000074855
-3.17394	0.60179	-11.319	8.86819e-07	3.29973e-05	6.35365	STRADA	ENSG00000266173
-2.1042	0.863882	-11.3056	8.96057e-07	3.3279e-05	6.34306	NA	ENSG00000279253
-2.11754	4.8645	-11.3028	8.9802e-07	3.32901e-05	6.34082	MFSD6	ENSG00000151690
2.06963	4.55863	11.2926	9.05172e-07	3.34319e-05	6.33271	LYAR	ENSG00000145220
1.6572	3.30189	11.2926	9.05192e-07	3.34319e-05	6.33269	VEGFC	ENSG00000150630
2.53571	-0.68584	11.2871	9.09076e-07	3.3465e-05	6.32831	NA	ENSG00000270681
-4.32462	2.16897	-11.2845	9.10965e-07	3.3465e-05	6.32619	LINC00319	ENSG00000188660
-3.00657	0.757293	-11.2822	9.12543e-07	3.3465e-05	6.32442	KRTCAP2	ENSG00000163463
2.12148	0.898397	11.2819	9.12789e-07	3.3465e-05	6.32415	VGLL1	ENSG00000102243
1.89674	7.4144	11.2762	9.1684e-07	3.3552e-05	6.31962	GLUL	ENSG00000135821
-4.74354	0.998665	-11.2709	9.20649e-07	3.36298e-05	6.31538	ZFP3	ENSG00000180787
-2.34319	3.43856	-11.2676	9.23e-07	3.36541e-05	6.31278	MAST3	ENSG00000099308
-2.96732	-0.848807	-11.2559	9.31466e-07	3.3901e-05	6.30344	JMJD7	ENSG00000243789
2.07228	3.48985	11.2533	9.33384e-07	3.3909e-05	6.30134	NA	ENSG00000278974
-3.30275	0.138997	-11.2438	9.40364e-07	3.41006e-05	6.29372	NA	ENSG00000284526
2.53529	7.70305	11.2281	9.51937e-07	3.43732e-05	6.28121	NA	ENSG00000230204
-2.06239	3.05618	-11.2271	9.52715e-07	3.43732e-05	6.28037	ARHGEF9	ENSG00000131089
-2.90078	0.696188	-11.2264	9.53198e-07	3.43732e-05	6.27986	NA	ENSG00000288398
1.9972	8.48075	11.2243	9.54763e-07	3.43732e-05	6.27818	NA	ENSG00000198618
-1.9988	3.42296	-11.2144	9.62231e-07	3.45255e-05	6.27021	SORCS2	ENSG00000184985
2.30048	3.41195	11.2134	9.62946e-07	3.45255e-05	6.26945	NA	ENSG00000231313
-2.06606	3.25985	-11.2118	9.64176e-07	3.45255e-05	6.26814	FOXRED1	ENSG00000110074
2.0167	4.6609	11.2088	9.66455e-07	3.45452e-05	6.26573	NA	ENSG00000231167
-2.64688	-0.202733	-11.2019	9.71702e-07	3.46707e-05	6.26019	NA	ENSG00000271119
-2.18468	3.19211	-11.1975	9.7505e-07	3.47059e-05	6.25667	LRRC56	ENSG00000161328
1.88233	3.58418	11.1908	9.80156e-07	3.47059e-05	6.25132	SLC36A4	ENSG00000180773
2.11531	4.56062	11.1901	9.80697e-07	3.47059e-05	6.25076	CDC26	ENSG00000176386
-1.55919	2.17038	-11.1885	9.81929e-07	3.47059e-05	6.24948	CARD8	ENSG00000105483
-1.99798	2.76041	-11.1874	9.82803e-07	3.47059e-05	6.24857	THBS3	ENSG00000169231
2.66141	8.62755	11.187	9.83111e-07	3.47059e-05	6.24825	NA	ENSG00000213178
-2.08877	1.19296	-11.1831	9.86112e-07	3.47131e-05	6.24513	HELB	ENSG00000127311
1.61861	7.95493	11.1822	9.8679e-07	3.47131e-05	6.24442	CCT8	ENSG00000156261
3.96417	-3.2852	11.1797	9.88764e-07	3.47197e-05	6.24238	NA	ENSG00000228401
1.59988	1.93561	11.1775	9.90452e-07	3.47197e-05	6.24063	ADGRE2	ENSG00000127507
1.91658	6.56903	11.1734	9.93712e-07	3.47661e-05	6.23727	RPSAP47	ENSG00000188856
-2.87155	1.68275	-11.1714	9.95257e-07	3.47661e-05	6.23568	TTLL3	ENSG00000214021
1.92856	4.44912	11.1656	9.99818e-07	3.48645e-05	6.231	WRAP53	ENSG00000141499
2.42512	2.54336	11.1631	1.00173e-06	3.48703e-05	6.22905	GSTM3	ENSG00000134202
1.78261	5.219	11.1599	1.00431e-06	3.48992e-05	6.22642	NA	ENSG00000213866
-2.9015	0.39601	-11.1569	1.00661e-06	3.49186e-05	6.22407	NA	ENSG00000259845
-3.78247	0.785233	-11.1484	1.01343e-06	3.49307e-05	6.21716	RSKR	ENSG00000167524
1.85599	6.43651	11.1481	1.01369e-06	3.49307e-05	6.2169	SAP18	ENSG00000150459
1.8515	6.39424	11.1478	1.01386e-06	3.49307e-05	6.21673	BCCIP	ENSG00000107949
5.26744	-0.208974	11.1473	1.01427e-06	3.49307e-05	6.21631	FAM43B	ENSG00000183114
-4.94606	-1.59837	-11.1455	1.0157e-06	3.49307e-05	6.21487	SLC23A3	ENSG00000213901
2.02552	2.39004	11.143	1.01772e-06	3.49401e-05	6.21283	NA	ENSG00000233347
-3.46846	1.90278	-11.1365	1.02296e-06	3.50597e-05	6.20758	SYNE3	ENSG00000176438
1.76072	8.31451	11.1246	1.03263e-06	3.53304e-05	6.19795	EIF3H	ENSG00000147677
-2.21832	1.43313	-11.12	1.03635e-06	3.53716e-05	6.19427	BMP8B	ENSG00000116985
2.16248	3.64601	11.1171	1.03871e-06	3.53716e-05	6.19193	NA	ENSG00000234322
2.63965	8.22962	11.1166	1.03914e-06	3.53716e-05	6.19151	NA	ENSG00000185641
1.81583	3.85737	11.1139	1.04138e-06	3.53875e-05	6.1893	NA	ENSG00000212789
-1.87641	5.89443	-11.1107	1.04397e-06	3.54024e-05	6.18676	POFUT1	ENSG00000101346
2.91952	-1.04703	11.109	1.04537e-06	3.54024e-05	6.18539	COL2A1	ENSG00000139219
-1.64049	4.38695	-11.1022	1.051e-06	3.55332e-05	6.17989	ECHDC2	ENSG00000121310
2.49315	1.62882	11.0944	1.0575e-06	3.56923e-05	6.17358	TCAF2	ENSG00000170379
1.8798	7.45508	11.0917	1.05977e-06	3.57086e-05	6.17138	ILF2	ENSG00000143621
1.67553	4.37555	11.0862	1.06438e-06	3.58035e-05	6.16694	NA	ENSG00000213080
-1.94487	2.97237	-11.0837	1.0665e-06	3.58147e-05	6.16489	NINL	ENSG00000101004
4.89045	0.281641	11.0788	1.07066e-06	3.58939e-05	6.16091	WFDC21P	ENSG00000261040
1.58238	2.50816	11.074	1.07472e-06	3.59412e-05	6.15703	NA	ENSG00000256211
-4.34892	0.0459427	-11.0729	1.0757e-06	3.59412e-05	6.15609	GP1BA	ENSG00000185245
2.50295	5.03885	11.0708	1.07746e-06	3.59412e-05	6.15442	ZNF143	ENSG00000166478
-1.88377	5.16104	-11.0664	1.08122e-06	3.59959e-05	6.15085	DSTYK	ENSG00000133059
-2.30797	4.58534	-11.0647	1.08271e-06	3.59959e-05	6.14945	TPCN1	ENSG00000186815
-1.63842	5.57757	-11.054	1.09191e-06	3.61706e-05	6.14078	ZMIZ2	ENSG00000122515
1.60577	6.27914	11.0527	1.09303e-06	3.61706e-05	6.13972	EHD4	ENSG00000103966
-3.72458	-0.243117	-11.0523	1.09339e-06	3.61706e-05	6.13938	NA	ENSG00000254198
1.61693	6.58912	11.0488	1.0964e-06	3.61955e-05	6.13657	DNAJB6	ENSG00000105993
1.6121	4.31162	11.0473	1.09777e-06	3.61955e-05	6.13529	EMC3	ENSG00000125037
1.55682	7.89634	11.033	1.11026e-06	3.64958e-05	6.12369	PFKP	ENSG00000067057
-1.78684	5.23309	-11.0319	1.11125e-06	3.64958e-05	6.12278	TBC1D2B	ENSG00000167202
-1.66858	5.38758	-11.03	1.11295e-06	3.64958e-05	6.12121	MEAK7	ENSG00000140950
-4.47553	0.694693	-11.0286	1.11418e-06	3.64958e-05	6.12008	PAQR6	ENSG00000160781
2.00096	6.02865	11.0247	1.11763e-06	3.65487e-05	6.11692	POMP	ENSG00000132963
2.97378	8.16226	11.0224	1.11964e-06	3.65548e-05	6.11507	DNAJA1	ENSG00000086061
-3.45615	-2.95835	-11.0185	1.12313e-06	3.66089e-05	6.11188	NA	ENSG00000273443
-1.64131	3.73669	-10.9892	1.1497e-06	3.73902e-05	6.08791	DNMT3A	ENSG00000119772
-2.94961	-0.883983	-10.9879	1.15084e-06	3.73902e-05	6.0869	RHPN1-AS1	ENSG00000254389
2.41466	4.90269	10.9833	1.15508e-06	3.74669e-05	6.08313	ADRB2	ENSG00000169252
-1.89418	3.15212	-10.9779	1.16009e-06	3.75685e-05	6.07869	BBC3	ENSG00000105327
1.64647	6.10375	10.9714	1.16611e-06	3.77002e-05	6.07338	SC5D	ENSG00000109929
-3.07654	-1.34498	-10.9681	1.16922e-06	3.77002e-05	6.07065	NA	ENSG00000230982
-2.34689	0.00453586	-10.9664	1.17081e-06	3.77002e-05	6.06925	NA	ENSG00000250397
1.7228	3.72277	10.9654	1.1717e-06	3.77002e-05	6.06847	NA	ENSG00000226054
2.4768	7.51176	10.9597	1.17703e-06	3.78108e-05	6.06382	SERPINH1	ENSG00000149257
2.18214	6.25927	10.9554	1.18116e-06	3.78824e-05	6.06023	PITPNC1	ENSG00000154217
-1.59239	5.807	-10.9434	1.19248e-06	3.81844e-05	6.05044	WDR11	ENSG00000120008
-2.52712	0.430161	-10.9374	1.19825e-06	3.83076e-05	6.04549	CD63-AS1	ENSG00000258056
-1.78803	5.13641	-10.9325	1.20293e-06	3.83534e-05	6.04149	KCTD15	ENSG00000153885
2.77954	6.42099	10.9303	1.20508e-06	3.83534e-05	6.03966	NA	ENSG00000241556
2.4875	4.58039	10.9299	1.20544e-06	3.83534e-05	6.03935	GLA	ENSG00000102393
2.26872	7.83533	10.9244	1.21081e-06	3.84629e-05	6.0348	CLIC1	ENSG00000213719
-2.14274	4.92833	-10.9149	1.22001e-06	3.86938e-05	6.02703	C6orf89	ENSG00000198663
-2.71434	5.66112	-10.9093	1.22558e-06	3.87645e-05	6.02236	GTPBP2	ENSG00000172432
-3.55682	-1.34982	-10.9087	1.22612e-06	3.87645e-05	6.0219	SNORD99	ENSG00000221539
-2.94287	3.22668	-10.9052	1.22959e-06	3.88128e-05	6.019	ALPK1	ENSG00000073331
-1.85378	6.23011	-10.8971	1.23756e-06	3.89513e-05	6.01237	SGPL1	ENSG00000166224
1.38616	6.74113	10.8968	1.23788e-06	3.89513e-05	6.01211	ADK	ENSG00000156110
-3.64738	-1.22745	-10.8862	1.24848e-06	3.9223e-05	6.00336	NA	ENSG00000285108
1.50595	6.74527	10.8833	1.25144e-06	3.92544e-05	6.00093	NA	ENSG00000213430
-2.68095	1.7105	-10.8775	1.25725e-06	3.93529e-05	5.99617	DHX58	ENSG00000108771
-3.09892	-1.98957	-10.8763	1.25852e-06	3.93529e-05	5.99514	NA	ENSG00000236266
-1.94514	3.53451	-10.8694	1.26553e-06	3.95104e-05	5.98943	RCCD1	ENSG00000166965
-3.05647	0.901499	-10.8637	1.27129e-06	3.96283e-05	5.98477	SIX5	ENSG00000177045
1.94674	7.79105	10.8526	1.28275e-06	3.99232e-05	5.97556	EIF5B	ENSG00000158417
-2.16376	2.79549	-10.8482	1.28728e-06	4.00017e-05	5.97194	ZNF213	ENSG00000085644
-4.27532	-1.48043	-10.8431	1.29257e-06	4.01037e-05	5.96773	EIF2AK3-DT	ENSG00000234028
2.71565	1.22514	10.8363	1.29967e-06	4.02287e-05	5.9621	C7orf61	ENSG00000185955
-3.18564	9.7884	-10.8352	1.3009e-06	4.02287e-05	5.96114	MTND2P28	ENSG00000225630
-1.81736	3.48137	-10.8335	1.30264e-06	4.02287e-05	5.95976	RAB11FIP4	ENSG00000131242
-3.61303	-1.11477	-10.815	1.32222e-06	4.07706e-05	5.94443	NA	ENSG00000262979
-2.47147	3.21151	-10.8123	1.32517e-06	4.07984e-05	5.94215	ADAT1	ENSG00000065457
1.98102	2.25249	10.8017	1.33661e-06	4.10848e-05	5.93332	TMEM45A	ENSG00000181458
-3.11725	-1.57947	-10.7989	1.33959e-06	4.10848e-05	5.93103	NA	ENSG00000274414
-1.97433	6.01166	-10.7979	1.34064e-06	4.10848e-05	5.93023	RAPGEFL1	ENSG00000108352
-1.77734	0.43679	-10.7923	1.34682e-06	4.12111e-05	5.9255	ZNF337-AS1	ENSG00000213742
-2.0269	0.686843	-10.778	1.36248e-06	4.16266e-05	5.91362	IRF9	ENSG00000213928
1.74184	5.25976	10.7742	1.36665e-06	4.16903e-05	5.91048	NA	ENSG00000230067
-4.2749	10.244	-10.7556	1.38748e-06	4.22399e-05	5.89494	ND5	ENSG00000198786
-2.48198	3.9364	-10.7533	1.39004e-06	4.22399e-05	5.89305	AKNA	ENSG00000106948
-2.34477	1.54004	-10.7525	1.39102e-06	4.22399e-05	5.89233	ZNF528	ENSG00000167555
-3.36084	-1.69577	-10.7494	1.39451e-06	4.22457e-05	5.88975	LLPH-DT	ENSG00000239335
-3.31079	-2.75069	-10.7486	1.39543e-06	4.22457e-05	5.88907	MIR8075	ENSG00000277942
1.53914	5.66543	10.7457	1.39867e-06	4.22797e-05	5.88668	ACAT2	ENSG00000120437
2.41111	5.93409	10.7427	1.40215e-06	4.23208e-05	5.88413	RPL23AP42	ENSG00000234851
-3.43328	0.753078	-10.731	1.41548e-06	4.26586e-05	5.87441	NA	ENSG00000231764
-2.44899	4.41364	-10.7248	1.42266e-06	4.2774e-05	5.8692	NHLRC2	ENSG00000196865
-3.27619	-2.19329	-10.724	1.42359e-06	4.2774e-05	5.86853	RAP2C-AS1	ENSG00000232160
-1.65236	5.27042	-10.7204	1.42777e-06	4.28353e-05	5.86552	MARVELD2	ENSG00000152939
-1.51879	6.46264	-10.7019	1.44946e-06	4.34209e-05	5.85001	FBXW2	ENSG00000119402
-2.24481	5.79676	-10.697	1.45524e-06	4.34705e-05	5.84593	KDM6B	ENSG00000132510
1.53265	5.01236	10.6961	1.45642e-06	4.34705e-05	5.84509	EIF4A1P2	ENSG00000235001
-2.37153	6.87634	-10.6928	1.46033e-06	4.34705e-05	5.84234	NCOR2	ENSG00000196498
-2.21673	1.96564	-10.6904	1.4632e-06	4.34705e-05	5.84032	ADAMTS13	ENSG00000160323
-1.79011	3.41029	-10.6898	1.46388e-06	4.34705e-05	5.83984	SMAD1	ENSG00000170365
2.14964	0.0713354	10.6895	1.46417e-06	4.34705e-05	5.83963	KRT18P15	ENSG00000234737
2.32003	6.18113	10.6874	1.46676e-06	4.34826e-05	5.83782	VSIR	ENSG00000107738
-3.59084	-1.54087	-10.6773	1.47886e-06	4.37764e-05	5.82937	BMS1P4	ENSG00000271816
2.37185	4.74699	10.6669	1.49154e-06	4.40864e-05	5.82059	AKR1C1	ENSG00000187134
1.81707	7.75979	10.6561	1.50476e-06	4.43079e-05	5.81151	NA	ENSG00000172974
-1.69089	4.17046	-10.6557	1.50522e-06	4.43079e-05	5.81119	RBL1	ENSG00000080839
-2.15737	5.68751	-10.6554	1.50568e-06	4.43079e-05	5.81088	STX16	ENSG00000124222
2.11725	9.25697	10.6487	1.51394e-06	4.44853e-05	5.80525	BTF3	ENSG00000145741
-2.02976	1.42818	-10.6411	1.52341e-06	4.45832e-05	5.79884	CATSPER2	ENSG00000166762
3.24321	6.2522	10.6407	1.52385e-06	4.45832e-05	5.79854	NA	ENSG00000234589
2.02073	8.9457	10.6398	1.52505e-06	4.45832e-05	5.79773	AHCY	ENSG00000101444
2.54217	3.35038	10.6385	1.52668e-06	4.45832e-05	5.79663	IL27RA	ENSG00000104998
1.92748	5.06516	10.6371	1.52842e-06	4.45832e-05	5.79546	ZNF622	ENSG00000173545
-3.05319	4.17091	-10.6332	1.5333e-06	4.46319e-05	5.79218	ADCY7	ENSG00000121281
-2.21894	3.87936	-10.6322	1.53456e-06	4.46319e-05	5.79133	LDLRAP1	ENSG00000157978
-3.28476	1.09137	-10.622	1.54745e-06	4.49037e-05	5.78272	CARF	ENSG00000138380
-2.2716	2.56193	-10.6213	1.5484e-06	4.49037e-05	5.78209	ABCA3	ENSG00000167972
-2.66504	3.07483	-10.6156	1.55566e-06	4.50032e-05	5.77728	FAM72A	ENSG00000196550
-2.88421	1.28691	-10.6126	1.55943e-06	4.50032e-05	5.77479	PPP1R3E	ENSG00000235194
-3.69157	-2.68366	-10.6097	1.56313e-06	4.50032e-05	5.77235	NA	ENSG00000253667
-2.43244	1.84928	-10.6086	1.56461e-06	4.50032e-05	5.77138	ZBTB42	ENSG00000179627
2.02847	4.83289	10.6082	1.56505e-06	4.50032e-05	5.77109	PNO1	ENSG00000115946
1.65095	8.78323	10.608	1.56535e-06	4.50032e-05	5.77089	EZR	ENSG00000092820
-2.46726	-0.624713	-10.5881	1.59115e-06	4.56793e-05	5.75406	PCDHGA11	ENSG00000253873
2.24512	3.00458	10.576	1.60719e-06	4.5913e-05	5.74374	NA	ENSG00000229161
-1.64091	6.21177	-10.5755	1.60774e-06	4.5913e-05	5.74339	CRYBG1	ENSG00000112297
-4.13618	0.730551	-10.5751	1.60835e-06	4.5913e-05	5.74299	STARD4-AS1	ENSG00000246859
-1.88123	3.22173	-10.575	1.60848e-06	4.5913e-05	5.74291	CSAD	ENSG00000139631
-2.5262	5.88214	-10.5719	1.61252e-06	4.59201e-05	5.74033	TRIM56	ENSG00000169871
2.34979	6.27628	10.5713	1.61333e-06	4.59201e-05	5.73981	PHB	ENSG00000167085
1.62399	6.21873	10.5615	1.62645e-06	4.62278e-05	5.73147	TMEM183BP	ENSG00000224831
-2.16513	4.4977	-10.5577	1.63153e-06	4.63063e-05	5.72826	SYNGAP1	ENSG00000197283
2.11043	3.85126	10.5546	1.63576e-06	4.63605e-05	5.7256	KRT8P33	ENSG00000250539
1.82994	6.14741	10.5495	1.64263e-06	4.64323e-05	5.72128	IL18	ENSG00000150782
1.61797	5.47455	10.5493	1.64294e-06	4.64323e-05	5.72109	OAZ2	ENSG00000180304
2.02398	5.66097	10.5351	1.66229e-06	4.68475e-05	5.70903	EIF3EP3	ENSG00000277998
3.8661	1.73442	10.5336	1.66437e-06	4.68475e-05	5.70774	MT1L	ENSG00000260549
-2.39391	4.69509	-10.5332	1.66492e-06	4.68475e-05	5.7074	TNFAIP2	ENSG00000185215
3.80374	-1.50156	10.5317	1.66701e-06	4.68475e-05	5.70611	SUMO4	ENSG00000177688
-2.51516	3.07233	-10.5284	1.67164e-06	4.68868e-05	5.70326	RECQL5	ENSG00000108469
-1.60257	6.11474	-10.5273	1.6731e-06	4.68868e-05	5.70235	GOLGA2	ENSG00000167110
-1.38717	5.34631	-10.5195	1.68396e-06	4.71249e-05	5.69569	CYTH2	ENSG00000105443
2.33728	6.57309	10.5172	1.68719e-06	4.71417e-05	5.69371	NQO1	ENSG00000181019
-2.27597	-0.659724	-10.5157	1.68928e-06	4.71417e-05	5.69244	NA	ENSG00000231064
1.40529	5.18425	10.5081	1.69989e-06	4.73372e-05	5.68599	DAGLB	ENSG00000164535
2.32269	-1.74929	10.5073	1.70102e-06	4.73372e-05	5.68531	NA	ENSG00000258359
-2.41592	0.66331	-10.5004	1.71084e-06	4.74135e-05	5.67937	ZNF528-AS1	ENSG00000269834
-3.59413	-1.18585	-10.4995	1.71204e-06	4.74135e-05	5.67865	CHAD	ENSG00000136457
1.78868	1.51351	10.4984	1.7136e-06	4.74135e-05	5.67772	ABCG2	ENSG00000118777
-2.33276	7.06726	-10.4983	1.71377e-06	4.74135e-05	5.67761	MTCO2P2	ENSG00000267541
-1.82916	1.80121	-10.4945	1.71925e-06	4.74135e-05	5.67433	ADCK1	ENSG00000063761
-2.22358	3.80811	-10.4941	1.71978e-06	4.74135e-05	5.674	TOX2	ENSG00000124191
3.56693	5.1008	10.4933	1.72094e-06	4.74135e-05	5.67331	VIM	ENSG00000026025
1.52525	7.218	10.4903	1.72524e-06	4.74135e-05	5.67074	ZNF207	ENSG00000010244
1.97277	4.88583	10.4866	1.7305e-06	4.74135e-05	5.6676	NTMT1	ENSG00000148335
2.23733	0.485627	10.4862	1.73103e-06	4.74135e-05	5.66729	NA	ENSG00000286162
1.95108	7.77788	10.4844	1.73368e-06	4.74135e-05	5.66571	PRDX6	ENSG00000117592
-2.001	5.43384	-10.4841	1.73417e-06	4.74135e-05	5.66542	TMEM184A	ENSG00000164855
-4.22401	0.769662	-10.4778	1.74317e-06	4.74135e-05	5.66009	NA	ENSG00000258634
-3.37583	-3.83798	-10.4776	1.74351e-06	4.74135e-05	5.65989	NA	ENSG00000274922
1.96048	2.35872	10.4775	1.7436e-06	4.74135e-05	5.65983	TUBB2BP1	ENSG00000216819
-2.53384	5.95837	-10.4763	1.74543e-06	4.74135e-05	5.65875	MAVS	ENSG00000088888
-1.67469	0.856739	-10.4743	1.74822e-06	4.74135e-05	5.65711	NA	ENSG00000231806
1.62927	5.62557	10.4727	1.7506e-06	4.74135e-05	5.6557	TTC1	ENSG00000113312
-1.64229	5.43073	-10.4723	1.75119e-06	4.74135e-05	5.65536	CDKN2B	ENSG00000147883
-1.99503	4.67055	-10.4723	1.75122e-06	4.74135e-05	5.65534	CALCOCO1	ENSG00000012822
2.46568	5.42944	10.4652	1.76152e-06	4.76278e-05	5.64929	FUNDC2	ENSG00000165775
1.60075	6.20212	10.458	1.77209e-06	4.78489e-05	5.64313	ATP6V1D	ENSG00000100554
-2.3128	0.966774	-10.456	1.77509e-06	4.78652e-05	5.64139	CHROMR	ENSG00000223960
-2.22526	4.47653	-10.453	1.77953e-06	4.79202e-05	5.63881	UBE3B	ENSG00000151148
-3.49585	-1.31421	-10.4502	1.78366e-06	4.79227e-05	5.63642	NA	ENSG00000255121
4.90141	-3.2544	10.4484	1.78641e-06	4.79227e-05	5.63483	RN7SL402P	ENSG00000243968
-2.11654	2.59811	-10.4481	1.78682e-06	4.79227e-05	5.6346	ANKMY1	ENSG00000144504
1.78249	8.34271	10.4447	1.79186e-06	4.79306e-05	5.63169	CCT4	ENSG00000115484
-2.78013	-0.0961783	-10.4438	1.79328e-06	4.79306e-05	5.63088	KSR2	ENSG00000171435
3.00711	7.51135	10.4427	1.79479e-06	4.79306e-05	5.63001	RPL10P6	ENSG00000230076
2.14172	4.45451	10.4415	1.79671e-06	4.79306e-05	5.62891	CHKA	ENSG00000110721
-2.73115	2.7329	-10.4353	1.80599e-06	4.8114e-05	5.6236	C1RL	ENSG00000139178
-2.0702	5.13243	-10.43	1.814e-06	4.82629e-05	5.61904	ARAP3	ENSG00000120318
-1.68594	4.58723	-10.426	1.8201e-06	4.8284e-05	5.61557	GRHL1	ENSG00000134317
-2.64263	1.37984	-10.424	1.82309e-06	4.8284e-05	5.61388	CTNND2	ENSG00000169862
2.41914	6.3499	10.4236	1.82369e-06	4.8284e-05	5.61354	POLR2H	ENSG00000163882
1.85264	7.86577	10.4231	1.82446e-06	4.8284e-05	5.61311	RSL1D1	ENSG00000171490
-1.86987	9.47588	-10.417	1.8337e-06	4.84645e-05	5.6079	SRRM2	ENSG00000167978
-2.61027	4.55731	-10.4089	1.84615e-06	4.85286e-05	5.60092	GPCPD1	ENSG00000125772
3.28916	6.06822	10.4089	1.84622e-06	4.85286e-05	5.60088	RPS15AP12	ENSG00000232134
-1.77231	4.63644	-10.4074	1.84851e-06	4.85286e-05	5.59961	PTPN23	ENSG00000076201
1.57685	6.49068	10.4073	1.84873e-06	4.85286e-05	5.59948	HSP90AB3P	ENSG00000183199
-3.52182	2.88514	-10.4061	1.85048e-06	4.85286e-05	5.5985	SLC7A11	ENSG00000151012
-2.40957	1.48672	-10.406	1.8507e-06	4.85286e-05	5.59838	ACCS	ENSG00000110455
-2.2781	-0.234852	-10.4029	1.85544e-06	4.85657e-05	5.59574	TNRC18P2	ENSG00000223566
1.52938	7.47098	10.4019	1.85697e-06	4.85657e-05	5.59489	GLO1	ENSG00000124767
-3.87586	-2.78353	-10.3981	1.86298e-06	4.8659e-05	5.59157	NBPF19	ENSG00000271383
2.05221	4.53726	10.3946	1.86833e-06	4.87352e-05	5.5886	NA	ENSG00000228674
-3.4525	-3.17158	-10.387	1.88034e-06	4.89845e-05	5.582	NA	ENSG00000185168
-3.79181	0.525023	-10.3843	1.88452e-06	4.90295e-05	5.57971	HERPUD2-AS1	ENSG00000271122
-1.8358	4.32557	-10.3784	1.89389e-06	4.91569e-05	5.57459	MRNIP	ENSG00000161010
1.95637	7.45438	10.3754	1.89877e-06	4.91569e-05	5.57194	NA	ENSG00000224861
1.65513	5.23788	10.3742	1.90061e-06	4.91569e-05	5.57094	EIF4A1P10	ENSG00000229132
-2.41082	3.22142	-10.373	1.90256e-06	4.91569e-05	5.56988	TMEM161B-AS1	ENSG00000247828
2.35942	5.20118	10.3713	1.90528e-06	4.91569e-05	5.56841	KRT8P3	ENSG00000254285
-2.19326	2.34627	-10.3706	1.9064e-06	4.91569e-05	5.5678	C22orf46	ENSG00000184208
-1.81444	3.98988	-10.3704	1.90664e-06	4.91569e-05	5.56767	ASAP3	ENSG00000088280
4.09454	-1.48621	10.3672	1.91178e-06	4.92259e-05	5.56489	PALM3	ENSG00000187867
-4.08706	-3.52764	-10.3594	1.9244e-06	4.94058e-05	5.55811	CALML4	ENSG00000129007
1.98221	7.35203	10.3565	1.92904e-06	4.94058e-05	5.55563	RPSAP54	ENSG00000213621
-2.35294	3.53839	-10.3563	1.92936e-06	4.94058e-05	5.55545	SPPL2B	ENSG00000005206
2.15867	9.38867	10.3553	1.931e-06	4.94058e-05	5.55458	RPL14	ENSG00000188846
1.58735	7.43148	10.3537	1.93348e-06	4.94058e-05	5.55325	TMEM183A	ENSG00000163444
1.51401	8.15657	10.3537	1.93361e-06	4.94058e-05	5.55318	CCT7	ENSG00000135624
-2.54662	1.98878	-10.342	1.95271e-06	4.98187e-05	5.54304	HOXD9	ENSG00000128709
1.48049	5.90958	10.3407	1.95475e-06	4.98187e-05	5.54196	FAM32A	ENSG00000105058
-1.72299	0.74196	-10.3381	1.95911e-06	4.98594e-05	5.53967	SEMA4G	ENSG00000095539
1.56917	7.00507	10.3367	1.96134e-06	4.98594e-05	5.53849	TRIP10	ENSG00000125733
-1.77203	2.83523	-10.331	1.97085e-06	5.00375e-05	5.5335	KCTD18	ENSG00000155729
-4.38684	-3.12999	-10.3282	1.97548e-06	5.00914e-05	5.53108	NA	ENSG00000240996
2.23491	5.58255	10.3261	1.97896e-06	5.0116e-05	5.52926	DDX10	ENSG00000178105
2.6341	4.73186	10.316	1.99584e-06	5.04796e-05	5.5205	DANCR	ENSG00000226950
-2.60628	4.1441	-10.3106	2.00492e-06	5.06451e-05	5.51581	CIT	ENSG00000122966
-2.37574	0.816744	-10.3074	2.01033e-06	5.06756e-05	5.51303	CYP2D7	ENSG00000205702
-1.65439	4.59934	-10.3069	2.0112e-06	5.06756e-05	5.51259	RMND5B	ENSG00000145916
-1.96039	2.46264	-10.3033	2.01725e-06	5.0764e-05	5.50949	AATK	ENSG00000181409
-2.93272	-1.94309	-10.2957	2.03034e-06	5.09771e-05	5.50281	NA	ENSG00000247934
2.08465	4.02508	10.2954	2.03082e-06	5.09771e-05	5.50256	ST13P15	ENSG00000243759
2.69651	6.61804	10.2918	2.03694e-06	5.10666e-05	5.49946	RPL5P4	ENSG00000229994
2.03886	9.77988	10.2865	2.04613e-06	5.11585e-05	5.49481	NAP1L1	ENSG00000187109
-2.88305	-1.97151	-10.2853	2.04821e-06	5.11585e-05	5.49376	NA	ENSG00000269427
3.17453	7.31376	10.2852	2.04829e-06	5.11585e-05	5.49372	NA	ENSG00000228007
-4.87924	-2.33769	-10.2833	2.05162e-06	5.11777e-05	5.49205	NA	ENSG00000228492
1.71509	4.15404	10.281	2.0556e-06	5.12131e-05	5.49005	SMAGP	ENSG00000170545
-1.65481	5.28961	-10.2679	2.07848e-06	5.17188e-05	5.47861	HELZ2	ENSG00000130589
-1.75785	3.26741	-10.2606	2.09129e-06	5.1865e-05	5.47227	DNAAF9	ENSG00000088854
3.39098	0.0436258	10.2602	2.09202e-06	5.1865e-05	5.47191	LINC00707	ENSG00000238266
-2.9285	3.22029	-10.2595	2.09324e-06	5.1865e-05	5.47131	LINC00205	ENSG00000223768
-1.80383	3.64432	-10.2587	2.09474e-06	5.1865e-05	5.47057	ORAI2	ENSG00000160991
-2.02926	0.108823	-10.2552	2.1009e-06	5.19443e-05	5.46754	NA	ENSG00000177822
1.66338	10.1015	10.254	2.10314e-06	5.19443e-05	5.46644	HSPD1	ENSG00000144381
-1.57996	4.18724	-10.2508	2.10872e-06	5.20176e-05	5.4637	GTF2A1	ENSG00000165417
-2.48366	2.20617	-10.2454	2.11845e-06	5.21762e-05	5.45895	NA	ENSG00000223745
2.92156	4.6408	10.2443	2.12037e-06	5.21762e-05	5.45801	NA	ENSG00000258645
-3.2341	4.10522	-10.2311	2.14428e-06	5.26997e-05	5.44643	WASH5P	ENSG00000282458
2.38276	2.31573	10.2199	2.16465e-06	5.31349e-05	5.43667	NA	ENSG00000255883
2.38065	3.57767	10.2133	2.1769e-06	5.32208e-05	5.43084	RAB20	ENSG00000139832
-1.85861	3.83353	-10.2126	2.17812e-06	5.32208e-05	5.43026	NA	ENSG00000111788
-2.0859	2.21309	-10.2126	2.17813e-06	5.32208e-05	5.43025	ZNF234	ENSG00000263002
-1.96489	4.40381	-10.2123	2.1788e-06	5.32208e-05	5.42993	DHTKD1	ENSG00000181192
2.18698	6.52055	10.2094	2.18403e-06	5.32835e-05	5.42746	DNTTIP2	ENSG00000067334
2.46675	0.807276	10.1985	2.20449e-06	5.3717e-05	5.41782	NA	ENSG00000225536
-1.60883	2.65249	-10.1909	2.21867e-06	5.39956e-05	5.4112	RHNO1	ENSG00000171792
1.69611	8.26694	10.1884	2.22355e-06	5.39956e-05	5.40893	NA	ENSG00000249353
-4.07675	-2.69593	-10.1881	2.22403e-06	5.39956e-05	5.40871	NA	ENSG00000287608
-2.25543	1.15444	-10.1852	2.22958e-06	5.40645e-05	5.40613	NA	ENSG00000280145
-2.58561	7.23673	-10.1825	2.23458e-06	5.40727e-05	5.40382	DLG5	ENSG00000151208
-4.63751	-1.81294	-10.1822	2.23533e-06	5.40727e-05	5.40347	MTND6P22	ENSG00000270230
-2.46844	2.22999	-10.1774	2.24433e-06	5.41734e-05	5.39932	COX10-AS1	ENSG00000236088
-3.34042	-0.390214	-10.1768	2.24562e-06	5.41734e-05	5.39873	NA	ENSG00000280187
-1.62161	3.92259	-10.1757	2.24762e-06	5.41734e-05	5.3978	CUL7	ENSG00000044090
1.85707	6.23558	10.1729	2.25302e-06	5.42382e-05	5.39532	PLIN3	ENSG00000105355
-2.69741	2.98147	-10.1664	2.26552e-06	5.44734e-05	5.38961	FAM72D	ENSG00000215784
-2.67824	11.2766	-10.1589	2.28006e-06	5.4757e-05	5.383	ND2	ENSG00000198763
-2.53974	2.54845	-10.1555	2.2866e-06	5.48481e-05	5.38004	ASF1B	ENSG00000105011
2.5505	2.18875	10.1505	2.29653e-06	5.50203e-05	5.37556	IL11	ENSG00000095752
4.56298	-0.518753	10.1473	2.30282e-06	5.51048e-05	5.37273	RIMKLA	ENSG00000177181
2.52206	10.2421	10.1437	2.30976e-06	5.51613e-05	5.36962	LOC729998	ENSG00000283041
-1.81534	1.10707	-10.1423	2.3127e-06	5.51613e-05	5.3683	NA	ENSG00000228960
2.22499	8.35163	10.1419	2.31345e-06	5.51613e-05	5.36797	RPL22	ENSG00000116251
2.22673	3.8674	10.1382	2.32078e-06	5.52699e-05	5.3647	NA	ENSG00000261559
1.92594	10.9967	10.1363	2.32458e-06	5.52945e-05	5.36301	NPM1	ENSG00000181163
-2.33461	1.17608	-10.13	2.337e-06	5.5435e-05	5.3575	TMEM63C	ENSG00000165548
2.26923	5.60013	10.1297	2.33767e-06	5.5435e-05	5.3572	TIMP1	ENSG00000102265
-3.57369	-0.906711	-10.1281	2.34082e-06	5.5435e-05	5.35581	NA	ENSG00000279861
2.07469	4.47352	10.1267	2.34365e-06	5.5435e-05	5.35456	PDK1	ENSG00000152256
4.32314	-0.0954289	10.1263	2.34436e-06	5.5435e-05	5.35425	NA	ENSG00000287586
1.91527	11.2262	10.1204	2.35636e-06	5.5612e-05	5.34897	UBC	ENSG00000150991
1.8553	5.98509	10.1199	2.35741e-06	5.5612e-05	5.34851	TRAF4	ENSG00000076604
-2.02173	5.22887	-10.1144	2.36837e-06	5.57267e-05	5.34371	PHF2	ENSG00000197724
3.07064	0.81354	10.1142	2.36887e-06	5.57267e-05	5.3435	ANO7	ENSG00000146205
1.69226	3.88152	10.1129	2.37151e-06	5.57267e-05	5.34234	XRCC6P2	ENSG00000234825
-1.56561	4.88652	-10.112	2.37343e-06	5.57267e-05	5.34151	ATF6B	ENSG00000213676
1.69544	5.53688	10.1097	2.37804e-06	5.57695e-05	5.3395	UBE2L3	ENSG00000185651
2.34829	6.18175	10.1078	2.38182e-06	5.57926e-05	5.33786	DBI	ENSG00000155368
2.32262	2.02678	10.1049	2.38788e-06	5.58691e-05	5.33523	KRT8P8	ENSG00000223940
-1.55693	5.5925	-10.1034	2.39081e-06	5.58723e-05	5.33396	GLYR1	ENSG00000140632
3.57212	10.3531	10.0981	2.40176e-06	5.60625e-05	5.32924	S100A2	ENSG00000196754
-2.78312	1.53593	-10.0959	2.40635e-06	5.61041e-05	5.32727	SOWAHB	ENSG00000186212
3.09077	3.35507	10.0928	2.41277e-06	5.61882e-05	5.32451	NRG1	ENSG00000157168
-2.66633	3.04778	-10.0902	2.41804e-06	5.62444e-05	5.32225	FAM72C	ENSG00000263513
-2.02983	5.14852	-10.0889	2.42081e-06	5.62444e-05	5.32107	PABPC1L	ENSG00000101104
-1.61566	2.35302	-10.0785	2.44248e-06	5.65563e-05	5.31185	USP13	ENSG00000058056
2.57181	1.80299	10.0767	2.4462e-06	5.65563e-05	5.31028	GJA3	ENSG00000121743
-3.75617	-2.50514	-10.0759	2.44796e-06	5.65563e-05	5.30953	STX16-NPEPL1	ENSG00000254995
2.19326	7.32479	10.0756	2.44852e-06	5.65563e-05	5.3093	SNX3	ENSG00000112335
-2.06484	4.91771	-10.0756	2.44865e-06	5.65563e-05	5.30924	ABR	ENSG00000159842
3.5573	5.39948	10.0744	2.45122e-06	5.65563e-05	5.30816	RPL21P105	ENSG00000239374
-4.33615	-3.39903	-10.0618	2.47785e-06	5.71048e-05	5.29698	RDH5	ENSG00000135437
1.39405	7.10204	10.0538	2.49501e-06	5.74342e-05	5.28984	PPT1	ENSG00000131238
6.17963	-1.23674	10.0473	2.50891e-06	5.76809e-05	5.2841	NA	ENSG00000265451
1.86806	5.93059	10.0461	2.51151e-06	5.76809e-05	5.28302	SUGT1	ENSG00000165416
-1.57865	3.39461	-10.0416	2.52135e-06	5.78406e-05	5.27898	PTCD2	ENSG00000049883
1.86874	5.48493	10.0371	2.53117e-06	5.79993e-05	5.27495	MRPL47	ENSG00000136522
-5.07333	-2.91645	-10.0327	2.54061e-06	5.81019e-05	5.2711	NA	ENSG00000288065
2.60371	1.09199	10.0303	2.54595e-06	5.81019e-05	5.26893	NA	ENSG00000260326
2.30304	9.84665	10.0293	2.54823e-06	5.81019e-05	5.268	RPS25	ENSG00000118181
-4.14318	-2.61532	-10.0289	2.5491e-06	5.81019e-05	5.26765	NA	ENSG00000223374
-3.28658	1.03044	-10.0284	2.55019e-06	5.81019e-05	5.26721	PROB1	ENSG00000228672
-4.53971	3.59272	-10.0268	2.55369e-06	5.81089e-05	5.26579	SLFN5	ENSG00000166750
2.40559	10.824	10.0254	2.5567e-06	5.81089e-05	5.26457	RPL5	ENSG00000122406
-1.3622	4.53936	-10.0243	2.55922e-06	5.81089e-05	5.26355	IQCE	ENSG00000106012
1.568	3.66784	10.0207	2.56714e-06	5.82086e-05	5.26035	RASSF1	ENSG00000068028
-1.66599	3.21351	-10.0197	2.56944e-06	5.82086e-05	5.25943	VHL	ENSG00000134086
1.52758	5.76428	10.017	2.57543e-06	5.8259e-05	5.25702	NARF	ENSG00000141562
-2.91155	-0.682658	-10.016	2.5775e-06	5.8259e-05	5.25619	NA	ENSG00000261770
1.65991	6.85428	10.0121	2.58633e-06	5.83907e-05	5.25265	QSOX1	ENSG00000116260
1.82042	1.29959	10.01	2.59094e-06	5.83907e-05	5.25081	NRG4	ENSG00000169752
1.95927	5.98693	10.0095	2.59209e-06	5.83907e-05	5.25035	NA	ENSG00000258477
-2.05911	1.26561	-10.003	2.6066e-06	5.86515e-05	5.24457	NTF4	ENSG00000225950
1.52684	6.64379	9.99966	2.6142e-06	5.87562e-05	5.24156	CYB5B	ENSG00000103018
-3.61201	0.368786	-9.99697	2.6203e-06	5.88272e-05	5.23914	NA	ENSG00000255455
2.083	-1.28511	9.98801	2.64068e-06	5.92182e-05	5.23112	NA	ENSG00000234147
1.55744	8.59877	9.98421	2.64938e-06	5.93466e-05	5.22772	UBE2D3	ENSG00000109332
-2.52549	-1.40682	-9.98159	2.65539e-06	5.93911e-05	5.22537	NA	ENSG00000279529
1.92052	6.69502	9.98076	2.65731e-06	5.93911e-05	5.22463	KIAA2013	ENSG00000116685
-3.20465	3.81866	-9.97659	2.66692e-06	5.95394e-05	5.22089	H6PD	ENSG00000049239
1.57115	4.19798	9.9736	2.67385e-06	5.95807e-05	5.2182	COMMD9	ENSG00000110442
2.50711	0.670679	9.97321	2.67473e-06	5.95807e-05	5.21786	SLC35E4	ENSG00000100036
-3.7254	-0.521397	-9.97021	2.68172e-06	5.96697e-05	5.21516	NA	ENSG00000253106
-1.69222	6.26553	-9.96878	2.68504e-06	5.96772e-05	5.21388	LNPEP	ENSG00000113441
2.09296	7.59345	9.96187	2.70118e-06	5.99505e-05	5.20767	NSA2	ENSG00000164346
3.28236	8.04883	9.96094	2.70334e-06	5.99505e-05	5.20685	RPL21P19	ENSG00000219133
1.5085	5.24691	9.95536	2.71646e-06	6.01747e-05	5.20183	ACER3	ENSG00000078124
1.83876	4.61369	9.95213	2.72409e-06	6.02246e-05	5.19893	OST4	ENSG00000228474
-1.60355	5.70435	-9.95186	2.72474e-06	6.02246e-05	5.19868	MROH1	ENSG00000179832
2.24996	7.38068	9.94832	2.73311e-06	6.02423e-05	5.1955	RPL3P4	ENSG00000232573
-3.26025	-0.635222	-9.94741	2.73528e-06	6.02423e-05	5.19468	CYP2D6	ENSG00000100197
-1.98823	5.26467	-9.9465	2.73745e-06	6.02423e-05	5.19386	RASA4B	ENSG00000170667
2.90722	5.49703	9.94643	2.7376e-06	6.02423e-05	5.19381	RPS27AP11	ENSG00000218208
1.81379	9.03884	9.94113	2.75023e-06	6.04444e-05	5.18904	VDAC2	ENSG00000165637
-1.41673	5.54327	-9.94005	2.75283e-06	6.04444e-05	5.18806	TTPAL	ENSG00000124120
2.10358	7.6204	9.93652	2.76128e-06	6.05633e-05	5.18489	RPL6P10	ENSG00000243199
2.3104	8.17482	9.93334	2.76894e-06	6.06164e-05	5.18202	SRSF3	ENSG00000112081
1.59879	5.68308	9.93076	2.77515e-06	6.06164e-05	5.1797	WDR46	ENSG00000227057
2.10172	9.28388	9.9295	2.77818e-06	6.06164e-05	5.17857	NACA	ENSG00000196531
-4.13169	-2.23923	-9.92876	2.77997e-06	6.06164e-05	5.1779	NA	ENSG00000251414
1.52352	6.0954	9.92824	2.78125e-06	6.06164e-05	5.17743	RAE1	ENSG00000101146
-2.54657	0.586472	-9.92796	2.78191e-06	6.06164e-05	5.17718	VMAC	ENSG00000187650
2.25364	11.6876	9.92494	2.78924e-06	6.07101e-05	5.17445	RPL7A	ENSG00000148303
1.61131	3.91327	9.92072	2.79949e-06	6.08668e-05	5.17065	ARMCX6	ENSG00000198960
-1.69171	8.786	-9.91545	2.81237e-06	6.10804e-05	5.1659	NECTIN1	ENSG00000110400
1.44	4.77617	9.91351	2.81712e-06	6.11172e-05	5.16415	TMEM11	ENSG00000178307
3.3611	-0.629179	9.90671	2.83385e-06	6.14134e-05	5.15802	SFTA1P	ENSG00000225383
-3.4525	-3.41367	-9.90343	2.84196e-06	6.15225e-05	5.15506	NA	ENSG00000260495
-2.83174	2.00541	-9.90075	2.84863e-06	6.15471e-05	5.15263	CCDC113	ENSG00000103021
1.3006	6.85566	9.90049	2.84926e-06	6.15471e-05	5.1524	FDFT1	ENSG00000079459
-3.83466	-1.68041	-9.89828	2.85475e-06	6.15991e-05	5.15041	FAM238C	ENSG00000283709
-2.35546	5.57383	-9.89651	2.85918e-06	6.16281e-05	5.1488	INTS3	ENSG00000143624
-3.00164	0.450047	-9.89013	2.87512e-06	6.17294e-05	5.14304	AGER	ENSG00000204305
-4.93897	-1.32354	-9.88922	2.87742e-06	6.17294e-05	5.14221	NA	ENSG00000247735
3.82578	-2.87907	9.88756	2.88159e-06	6.17294e-05	5.14071	HS3ST2	ENSG00000122254
2.00526	6.01521	9.88698	2.88305e-06	6.17294e-05	5.14019	UQCRHL	ENSG00000233954
1.65637	3.95219	9.88619	2.88503e-06	6.17294e-05	5.13948	FAM118B	ENSG00000197798
-1.67286	2.75073	-9.88613	2.88519e-06	6.17294e-05	5.13942	LRRC3	ENSG00000160233
-3.69598	-2.07562	-9.886	2.8855e-06	6.17294e-05	5.13931	LOC100129503	ENSG00000280351
1.50019	8.24413	9.88476	2.88863e-06	6.17301e-05	5.13819	HADHA	ENSG00000084754
-2.7614	-0.692934	-9.87959	2.9017e-06	6.19433e-05	5.13351	NA	ENSG00000279278
1.79147	5.02296	9.87532	2.91254e-06	6.21083e-05	5.12965	MYL6B	ENSG00000196465
-2.59787	2.8986	-9.87301	2.91844e-06	6.21222e-05	5.12755	FAM72B	ENSG00000188610
-2.74697	4.65895	-9.87263	2.91941e-06	6.21222e-05	5.1272	STAT2	ENSG00000170581
-3.16915	2.58625	-9.86813	2.93092e-06	6.22509e-05	5.12313	PROSER3	ENSG00000167595
1.67185	4.47467	9.86783	2.93169e-06	6.22509e-05	5.12285	EIF2B2	ENSG00000119718
-1.53536	8.00338	-9.85482	2.96524e-06	6.28586e-05	5.11106	PPL	ENSG00000118898
3.76791	7.00424	9.85429	2.9666e-06	6.28586e-05	5.11059	RCAN1	ENSG00000159200
-5.67361	-1.24917	-9.85295	2.97009e-06	6.28659e-05	5.10937	MIR27B	ENSG00000207864
-1.91291	-0.182014	-9.84592	2.98843e-06	6.31434e-05	5.10299	SERHL	ENSG00000172250
1.56446	6.47565	9.8455	2.98952e-06	6.31434e-05	5.10261	FTSJ3	ENSG00000108592
-2.62921	0.235753	-9.84012	3.00367e-06	6.33001e-05	5.09772	FLG	ENSG00000143631
-2.14555	1.5412	-9.83924	3.00598e-06	6.33001e-05	5.09692	CARD14	ENSG00000141527
-5.25821	-2.63442	-9.83906	3.00645e-06	6.33001e-05	5.09676	NA	ENSG00000279833
-1.38051	4.56681	-9.83588	3.01485e-06	6.34103e-05	5.09387	FAM156B	ENSG00000179304
2.501	4.33666	9.83254	3.02368e-06	6.35291e-05	5.09084	LSP1P5	ENSG00000143429
-4.63687	-1.61656	-9.83054	3.029e-06	6.35493e-05	5.08901	CCDC154	ENSG00000197599
-2.83642	0.132913	-9.82978	3.03101e-06	6.35493e-05	5.08833	ZNF737	ENSG00000237440
-1.98345	9.59279	-9.82466	3.04466e-06	6.37686e-05	5.08367	MTCO2P12	ENSG00000229344
1.43726	7.02652	9.82187	3.05212e-06	6.38581e-05	5.08113	MSMO1	ENSG00000052802
1.87969	4.59492	9.81725	3.06452e-06	6.40504e-05	5.07693	NXT1	ENSG00000132661
-2.29482	4.31777	-9.81551	3.06921e-06	6.40814e-05	5.07534	ZFP62	ENSG00000196670
1.74929	2.1388	9.81278	3.07659e-06	6.41685e-05	5.07285	NA	ENSG00000213234
-2.91165	-1.98132	-9.81121	3.08083e-06	6.41899e-05	5.07143	NA	ENSG00000279741
1.57446	5.55711	9.80953	3.08538e-06	6.42164e-05	5.0699	PAIP2	ENSG00000120727
-4.07066	1.5316	-9.808	3.08953e-06	6.42164e-05	5.0685	WDR31	ENSG00000148225
3.2183	6.54185	9.80718	3.09174e-06	6.42164e-05	5.06776	NA	ENSG00000237668
-2.58744	1.84668	-9.80162	3.10691e-06	6.44644e-05	5.06269	IPP	ENSG00000197429
-1.37916	4.57811	-9.79801	3.11678e-06	6.46021e-05	5.0594	FAM156A	ENSG00000268350
-1.39478	3.79945	-9.79584	3.12273e-06	6.46582e-05	5.05742	IFT172	ENSG00000138002
1.31407	6.78035	9.79416	3.12736e-06	6.46871e-05	5.05589	EIF4A3	ENSG00000141543
-3.61399	10.0157	-9.7904	3.13773e-06	6.48346e-05	5.05245	ND1	ENSG00000198888
-1.36339	3.42595	-9.77896	3.1695e-06	6.54157e-05	5.04201	ULK2	ENSG00000083290
1.96073	3.50288	9.77792	3.1724e-06	6.54157e-05	5.04106	CLU	ENSG00000120885
-2.135	3.40172	-9.77548	3.17921e-06	6.54714e-05	5.03883	AFG3L1P	ENSG00000223959
2.9853	4.03485	9.77461	3.18166e-06	6.54714e-05	5.03804	LSP1P5	ENSG00000232527
-1.44744	4.75843	-9.77237	3.18794e-06	6.55157e-05	5.03599	TMEM63A	ENSG00000196187
1.40592	6.19154	9.77151	3.19037e-06	6.55157e-05	5.0352	COPS3	ENSG00000141030
1.41523	5.49051	9.76686	3.20346e-06	6.56092e-05	5.03095	MICA	ENSG00000204520
-4.41061	-3.18943	-9.76651	3.20446e-06	6.56092e-05	5.03063	NA	ENSG00000271803
2.44667	4.37106	9.7664	3.20477e-06	6.56092e-05	5.03053	LSP1P5	ENSG00000283196
-2.34813	1.38951	-9.75538	3.23608e-06	6.61596e-05	5.02045	EME1	ENSG00000154920
-1.64585	4.72637	-9.75461	3.23828e-06	6.61596e-05	5.01974	ADCY6	ENSG00000174233
-4.01537	1.58098	-9.74807	3.25705e-06	6.64751e-05	5.01375	NA	ENSG00000205488
2.53854	6.20017	9.74563	3.26407e-06	6.65497e-05	5.01151	RPS13P2	ENSG00000228929
2.63916	6.78374	9.74449	3.26737e-06	6.65497e-05	5.01047	NA	ENSG00000224858
2.17719	10.2695	9.73786	3.28656e-06	6.68066e-05	5.00439	RPS4X	ENSG00000198034
-2.84872	1.40989	-9.73782	3.28667e-06	6.68066e-05	5.00436	NA	ENSG00000263301
1.98918	3.63672	9.73096	3.30667e-06	6.71449e-05	4.99806	NA	ENSG00000213406
1.54766	5.32501	9.72867	3.31337e-06	6.71484e-05	4.99596	RTCB	ENSG00000100220
2.87591	7.25822	9.72861	3.31356e-06	6.71484e-05	4.9959	NA	ENSG00000231409
1.62376	4.95607	9.72643	3.31994e-06	6.71557e-05	4.99391	UTP11	ENSG00000183520
2.84931	1.59924	9.72619	3.32065e-06	6.71557e-05	4.99369	RBP7	ENSG00000162444
-2.18229	3.70796	-9.72261	3.33119e-06	6.73008e-05	4.9904	ERLIN2	ENSG00000147475
-3.10761	4.96952	-9.72039	3.33775e-06	6.73585e-05	4.98836	OVCH1-AS1	ENSG00000257599
-1.66108	6.05776	-9.71826	3.34405e-06	6.73585e-05	4.9864	MGAT5	ENSG00000152127
-3.89146	-0.625926	-9.71822	3.34416e-06	6.73585e-05	4.98637	ZNF436-AS1	ENSG00000249087
-2.86455	-1.57725	-9.71671	3.34864e-06	6.73809e-05	4.98498	NA	ENSG00000275493
-1.954	3.63228	-9.71284	3.36013e-06	6.75441e-05	4.98142	NA	ENSG00000175772
2.22521	7.06512	9.71137	3.36454e-06	6.75647e-05	4.98006	UQCRB	ENSG00000156467
-3.76084	-0.274505	-9.70661	3.37874e-06	6.77236e-05	4.97569	FAM95B1	ENSG00000223839
-2.42315	1.75792	-9.70645	3.37923e-06	6.77236e-05	4.97554	NA	ENSG00000279088
-1.93985	3.02356	-9.70425	3.38584e-06	6.77428e-05	4.97352	LRATD1	ENSG00000162981
-2.12662	1.86965	-9.70362	3.38773e-06	6.77428e-05	4.97294	HSF4	ENSG00000102878
-2.54544	2.08683	-9.70206	3.3924e-06	6.77428e-05	4.97151	NUTM2E	ENSG00000228570
-2.47039	2.36445	-9.70161	3.39375e-06	6.77428e-05	4.97109	HOMEZ	ENSG00000215271
-1.62329	5.01838	-9.6984	3.40343e-06	6.78683e-05	4.96814	PDPR	ENSG00000090857
1.80935	5.79112	9.68945	3.43058e-06	6.81808e-05	4.95989	NOC3L	ENSG00000173145
-1.84623	-0.38166	-9.68939	3.43077e-06	6.81808e-05	4.95983	SPNS1	ENSG00000169682
-1.45017	4.56646	-9.68913	3.43154e-06	6.81808e-05	4.9596	CYTH1	ENSG00000108669
1.51583	5.29692	9.68872	3.43281e-06	6.81808e-05	4.95922	PPID	ENSG00000171497
-2.05754	1.3701	-9.68682	3.43861e-06	6.81808e-05	4.95747	SFXN2	ENSG00000156398
-3.5818	-1.95148	-9.6865	3.43958e-06	6.81808e-05	4.95717	NA	ENSG00000232611
-3.24631	1.06923	-9.6832	3.44966e-06	6.82892e-05	4.95414	TMEM9B-AS1	ENSG00000254860
4.0275	-1.63727	9.68248	3.45188e-06	6.82892e-05	4.95347	LOC101929748	ENSG00000288062
1.62675	6.1177	9.68052	3.45788e-06	6.83401e-05	4.95167	ASB6	ENSG00000148331
-4.13936	-0.918273	-9.67801	3.46563e-06	6.84256e-05	4.94934	NA	ENSG00000279759
-2.55418	0.526598	-9.67647	3.47036e-06	6.84515e-05	4.94793	TAF1L	ENSG00000122728
2.11118	11.4969	9.67157	3.48552e-06	6.84946e-05	4.9434	RACK1	ENSG00000204628
1.636	8.74552	9.67149	3.48574e-06	6.84946e-05	4.94334	HDGF	ENSG00000143321
-3.71302	1.42302	-9.67122	3.48658e-06	6.84946e-05	4.94309	ADM2	ENSG00000128165
-1.61106	0.650896	-9.66975	3.49116e-06	6.84946e-05	4.94173	TSTD3	ENSG00000279170
-1.62335	0.942919	-9.66917	3.49295e-06	6.84946e-05	4.94119	ASNS	ENSG00000070669
2.79882	5.38993	9.66912	3.49312e-06	6.84946e-05	4.94114	EEF1B2P3	ENSG00000232472
2.85397	8.11184	9.66761	3.49781e-06	6.85193e-05	4.93975	KRT17P3	ENSG00000231870
-1.77782	3.87955	-9.6647	3.50687e-06	6.85942e-05	4.93707	TFAP2C	ENSG00000087510
-4.19962	-0.066636	-9.66418	3.5085e-06	6.85942e-05	4.93658	NA	ENSG00000262580
-4.04717	-0.570267	-9.66025	3.52079e-06	6.87308e-05	4.93295	MTND6P3	ENSG00000254132
-1.46069	3.61682	-9.65975	3.52236e-06	6.87308e-05	4.93249	KREMEN1	ENSG00000183762
-2.82803	0.615448	-9.65828	3.52696e-06	6.87534e-05	4.93114	PIGZ	ENSG00000119227
1.73408	4.25145	9.65573	3.53497e-06	6.87979e-05	4.92878	RIC8B	ENSG00000111785
2.41264	1.42044	9.65536	3.53613e-06	6.87979e-05	4.92844	KHDRBS3	ENSG00000131773
2.09921	2.46094	9.65036	3.55191e-06	6.90079e-05	4.92382	ARHGDIB	ENSG00000111348
1.71486	4.59858	9.64817	3.55885e-06	6.90079e-05	4.92179	NA	ENSG00000225259
2.09351	1.13903	9.64714	3.56213e-06	6.90079e-05	4.92083	CASC8	ENSG00000246228
2.55416	5.33933	9.64662	3.56378e-06	6.90079e-05	4.92035	RPSAP53	ENSG00000214263
1.37326	7.28215	9.64649	3.56419e-06	6.90079e-05	4.92023	PGD	ENSG00000142657
-1.80144	4.09454	-9.6452	3.56829e-06	6.90204e-05	4.91904	MTR	ENSG00000116984
-2.86425	0.7268	-9.64306	3.57512e-06	6.90855e-05	4.91706	HRAT92	ENSG00000223855
1.70397	5.29603	9.63555	3.59912e-06	6.94284e-05	4.91011	RPAP3	ENSG00000005175
-1.44599	4.57852	-9.63508	3.60063e-06	6.94284e-05	4.90967	SELENON	ENSG00000162430
1.71644	5.37301	9.63425	3.60329e-06	6.94284e-05	4.90891	UFC1	ENSG00000143222
-1.44787	4.2222	-9.6256	3.63121e-06	6.9899e-05	4.90089	VPS36	ENSG00000136100
-2.88555	1.73159	-9.62086	3.64664e-06	7.01284e-05	4.89649	NA	ENSG00000246575
-3.83804	0.593023	-9.61886	3.65314e-06	7.01624e-05	4.89464	NA	ENSG00000224934
2.70631	-0.754815	9.61816	3.65543e-06	7.01624e-05	4.89399	PKD1L1	ENSG00000158683
1.68106	8.40518	9.61154	3.6771e-06	7.04625e-05	4.88785	DSTN	ENSG00000125868
-1.64673	5.2265	-9.61124	3.67811e-06	7.04625e-05	4.88757	KCTD20	ENSG00000112078
2.09325	8.65279	9.60853	3.68702e-06	7.05183e-05	4.88506	GPI	ENSG00000105220
1.80923	7.0179	9.60821	3.68808e-06	7.05183e-05	4.88476	EIF3J	ENSG00000104131
1.63861	3.6076	9.60703	3.69198e-06	7.05252e-05	4.88366	NA	ENSG00000237821
1.7419	4.09737	9.60389	3.70236e-06	7.0656e-05	4.88074	LOC100420981	ENSG00000257511
-1.75726	1.65623	-9.59887	3.71902e-06	7.08562e-05	4.87608	MORN1	ENSG00000116151
-2.86097	-1.01474	-9.59859	3.71994e-06	7.08562e-05	4.87582	NA	ENSG00000280063
-1.42403	4.93153	-9.59671	3.7262e-06	7.09079e-05	4.87408	BCL2L2	ENSG00000129473
2.24628	1.71935	9.59497	3.732e-06	7.09506e-05	4.87246	NA	ENSG00000226098
1.97124	8.86406	9.59242	3.74053e-06	7.10443e-05	4.87009	EIF3E	ENSG00000104408
-1.94437	3.52567	-9.59063	3.74655e-06	7.10443e-05	4.86842	LINC01123	ENSG00000204588
-1.76403	0.735921	-9.59032	3.7476e-06	7.10443e-05	4.86813	PCDHGB6	ENSG00000253305
2.21717	3.16716	9.58859	3.7534e-06	7.10869e-05	4.86652	LYSMD2	ENSG00000140280
2.10818	6.66168	9.586	3.76212e-06	7.1118e-05	4.86411	ARRDC3	ENSG00000113369
2.72984	-0.162908	9.58598	3.76216e-06	7.1118e-05	4.8641	HLA-DQB1	ENSG00000179344
-1.77921	3.21833	-9.5823	3.77459e-06	7.12312e-05	4.86068	ZNF440	ENSG00000171295
-1.70012	2.61768	-9.58158	3.77705e-06	7.12312e-05	4.86	PRPF40B	ENSG00000110844
2.71679	1.52647	9.58105	3.77884e-06	7.12312e-05	4.85951	TFPI2	ENSG00000105825
-1.45205	5.40522	-9.57825	3.78834e-06	7.13429e-05	4.8569	SORL1	ENSG00000137642
-2.38569	5.73756	-9.57709	3.79228e-06	7.13498e-05	4.85582	CEP250	ENSG00000126001
-1.46329	5.92205	-9.57035	3.81526e-06	7.1669e-05	4.84955	SERINC5	ENSG00000164300
1.65786	5.70568	9.57001	3.81642e-06	7.1669e-05	4.84923	GNA15	ENSG00000060558
1.48838	4.46169	9.56609	3.82986e-06	7.17964e-05	4.84558	ZNHIT3	ENSG00000273611
-2.33588	1.8125	-9.56594	3.83039e-06	7.17964e-05	4.84543	ZNF549	ENSG00000121406
-1.75981	6.3733	-9.56125	3.84653e-06	7.20314e-05	4.84106	PPP1R13L	ENSG00000104881
2.58567	7.17344	9.55826	3.85687e-06	7.21479e-05	4.83828	NA	ENSG00000230202
-3.20689	11.47	-9.55655	3.86279e-06	7.21479e-05	4.83668	ATP6	ENSG00000198899
-4.31926	-2.4908	-9.55632	3.86359e-06	7.21479e-05	4.83647	NA	ENSG00000269984
-1.92796	5.49338	-9.55126	3.88119e-06	7.24034e-05	4.83175	SAMD4B	ENSG00000179134
-2.98896	-0.346028	-9.55014	3.8851e-06	7.24034e-05	4.8307	CCDC191	ENSG00000163617
-1.84937	4.27294	-9.54908	3.8888e-06	7.24034e-05	4.82971	STK36	ENSG00000163482
-1.81437	3.10951	-9.54824	3.89176e-06	7.24034e-05	4.82892	NA	ENSG00000260401
3.25869	5.92932	9.54594	3.8998e-06	7.24248e-05	4.82678	FGFBP1	ENSG00000137440
-3.25013	-1.16357	-9.54511	3.90271e-06	7.24248e-05	4.826	KCNIP2	ENSG00000120049
-2.32358	5.40714	-9.5448	3.90378e-06	7.24248e-05	4.82572	IQANK1	ENSG00000203499
1.80357	1.62534	9.54277	3.91094e-06	7.24903e-05	4.82381	NA	ENSG00000230299
1.72243	7.0078	9.53957	3.92221e-06	7.262e-05	4.82082	PSMB5	ENSG00000100804
-2.64398	-0.831439	-9.53872	3.92521e-06	7.262e-05	4.82003	NA	ENSG00000245156
1.97263	6.74324	9.53483	3.93896e-06	7.27722e-05	4.81639	NA	ENSG00000217094
-1.76335	2.20848	-9.53433	3.94072e-06	7.27722e-05	4.81593	TK2	ENSG00000166548
-1.52842	5.27986	-9.53261	3.94682e-06	7.28078e-05	4.81432	DTX3L	ENSG00000163840
-1.88284	-1.82493	-9.53081	3.95323e-06	7.28078e-05	4.81264	NA	ENSG00000235052
-2.58665	4.41343	-9.52982	3.95677e-06	7.28078e-05	4.81171	R3HDM2	ENSG00000179912
-2.50006	3.21604	-9.52969	3.95722e-06	7.28078e-05	4.81159	EVI5L	ENSG00000142459
-2.1084	1.73805	-9.52571	3.97142e-06	7.29485e-05	4.80786	NA	ENSG00000260565
-1.64209	3.06569	-9.5255	3.97217e-06	7.29485e-05	4.80767	CDAN1	ENSG00000140326
-1.30176	3.7703	-9.52409	3.97721e-06	7.29739e-05	4.80635	PPP6R2	ENSG00000100239
1.68125	0.97665	9.52011	3.9915e-06	7.30857e-05	4.80263	DSEL	ENSG00000171451
-2.04084	4.43442	-9.51893	3.99574e-06	7.30857e-05	4.80152	LRRK1	ENSG00000154237
-2.03608	7.30831	-9.51858	3.99703e-06	7.30857e-05	4.80119	CBX5	ENSG00000094916
-3.85246	0.838289	-9.51832	3.99793e-06	7.30857e-05	4.80095	PLIN4	ENSG00000167676
-4.32357	-2.14202	-9.5166	4.00414e-06	7.31324e-05	4.79934	NA	ENSG00000248367
-2.62607	3.24958	-9.51366	4.01477e-06	7.32218e-05	4.79658	SLC9A8	ENSG00000197818
-1.53583	5.65304	-9.51322	4.01637e-06	7.32218e-05	4.79617	PKP4	ENSG00000144283
-1.4822	2.57874	-9.51144	4.02281e-06	7.32723e-05	4.79451	HOXD8	ENSG00000175879
2.38714	5.43097	9.50447	4.04818e-06	7.36124e-05	4.78797	MRPL14	ENSG00000180992
1.95826	10.7592	9.50429	4.04885e-06	7.36124e-05	4.7878	RPL3	ENSG00000100316
-1.92612	2.18993	-9.50152	4.05898e-06	7.37296e-05	4.7852	PKD2	ENSG00000118762
-2.89821	0.007089	-9.49904	4.06806e-06	7.38273e-05	4.78288	FSBP	ENSG00000265817
-1.58594	3.88074	-9.49775	4.0728e-06	7.38462e-05	4.78167	GTF2H3	ENSG00000111358
1.89726	8.28558	9.4959	4.07963e-06	7.3903e-05	4.77993	GJB2	ENSG00000165474
-1.50093	2.50551	-9.49362	4.08801e-06	7.39812e-05	4.77779	DIXDC1	ENSG00000150764
2.26898	2.55125	9.49272	4.09135e-06	7.39812e-05	4.77695	EIF4A1P7	ENSG00000235472
1.99495	7.47026	9.49035	4.1001e-06	7.40724e-05	4.77473	FBL	ENSG00000105202
3.36686	2.3953	9.4872	4.11181e-06	7.41548e-05	4.77176	RPS4Y1	ENSG00000129824
2.60225	1.30505	9.48702	4.11248e-06	7.41548e-05	4.77159	NA	ENSG00000256356
-1.7734	2.12192	-9.48612	4.11579e-06	7.41548e-05	4.77075	DOC2A	ENSG00000149927
1.59076	4.30318	9.48163	4.13253e-06	7.43893e-05	4.76653	RNF25	ENSG00000163481
-1.55651	1.58443	-9.47979	4.13943e-06	7.44464e-05	4.7648	NA	ENSG00000278903
-3.08063	-0.936202	-9.47714	4.14937e-06	7.45581e-05	4.76231	NA	ENSG00000271662
1.68585	3.6043	9.47232	4.16748e-06	7.47849e-05	4.75778	ANKRD54	ENSG00000100124
4.4626	-0.255681	9.47179	4.16948e-06	7.47849e-05	4.75728	CDH16	ENSG00000166589
2.90705	-1.53575	9.46912	4.17958e-06	7.48988e-05	4.75477	NA	ENSG00000235674
-1.7677	0.509481	-9.46811	4.1834e-06	7.49001e-05	4.75382	XK	ENSG00000047597
-1.6937	6.79453	-9.45713	4.2252e-06	7.55587e-05	4.74348	HP1BP3	ENSG00000127483
1.59571	4.94566	9.45618	4.22882e-06	7.55587e-05	4.74259	BUD31	ENSG00000106245
-2.27386	3.9885	-9.45547	4.23153e-06	7.55587e-05	4.74192	LOC101927060	ENSG00000262879
-1.417	6.19958	-9.45155	4.24662e-06	7.57604e-05	4.73822	SETD7	ENSG00000145391
-1.70542	4.15676	-9.44473	4.27293e-06	7.61619e-05	4.7318	CBX4	ENSG00000141582
-2.47836	-2.12693	-9.44333	4.27838e-06	7.6191e-05	4.73047	NA	ENSG00000259345
-2.56797	0.596887	-9.43945	4.29345e-06	7.6295e-05	4.72682	DICER1-AS1	ENSG00000235706
2.94051	2.57769	9.43917	4.29455e-06	7.6295e-05	4.72655	GPER1	ENSG00000164850
-1.68942	6.67101	-9.43868	4.29646e-06	7.6295e-05	4.72609	PSAT1	ENSG00000135069
1.58617	3.76963	9.4379	4.29949e-06	7.6295e-05	4.72535	DNAJC25	ENSG00000059769
-2.00719	5.69459	-9.43564	4.30834e-06	7.63841e-05	4.72322	PNISR	ENSG00000132424
-2.09158	3.8509	-9.43183	4.32326e-06	7.65807e-05	4.71962	BICRAL	ENSG00000112624
-3.40048	10.3497	-9.42531	4.34894e-06	7.69674e-05	4.71346	MTATP6P1	ENSG00000248527
-1.39547	2.61302	-9.42427	4.35303e-06	7.69717e-05	4.71248	NA	ENSG00000279058
3.88759	-1.8368	9.42324	4.35711e-06	7.69756e-05	4.71151	NA	ENSG00000283511
-1.77429	1.65264	-9.41895	4.37411e-06	7.72077e-05	4.70746	APOBEC3F	ENSG00000128394
1.56121	6.46954	9.41687	4.38242e-06	7.72861e-05	4.70549	SNU13	ENSG00000100138
-2.33859	2.55635	-9.41553	4.38776e-06	7.7312e-05	4.70422	SGK3	ENSG00000104205
-2.82131	1.82679	-9.41324	4.39691e-06	7.74049e-05	4.70205	KCP	ENSG00000135253
-1.61226	2.53678	-9.41125	4.40487e-06	7.74205e-05	4.70017	ACOT11	ENSG00000162390
-4.19064	-0.77985	-9.41059	4.40748e-06	7.74205e-05	4.69955	NA	ENSG00000226200
-2.00469	-0.516961	-9.41011	4.40941e-06	7.74205e-05	4.6991	LOC100506207	ENSG00000285219
-2.65446	0.640317	-9.40786	4.41847e-06	7.75114e-05	4.69697	NA	ENSG00000218226
-3.0661	0.109487	-9.40437	4.43252e-06	7.76399e-05	4.69366	LINC00472	ENSG00000233237
-2.49132	-0.9714	-9.40411	4.43357e-06	7.76399e-05	4.69342	NA	ENSG00000283312
-3.50063	-3.38604	-9.40252	4.43999e-06	7.76842e-05	4.69191	NA	ENSG00000274751
-1.63166	-0.116934	-9.39935	4.45281e-06	7.78057e-05	4.68891	LOC257396	ENSG00000247796
-1.46104	7.03467	-9.39873	4.45533e-06	7.78057e-05	4.68832	CHD3	ENSG00000170004
-1.82922	0.821869	-9.39792	4.45861e-06	7.78057e-05	4.68756	ZNF385C	ENSG00000187595
-2.91874	3.04948	-9.39544	4.4687e-06	7.79137e-05	4.68521	ZNF514	ENSG00000144026
3.39524	5.76579	9.39322	4.47775e-06	7.80034e-05	4.6831	RPL21P120	ENSG00000244582
-1.50199	5.27662	-9.38693	4.50347e-06	7.83226e-05	4.67714	FAM193B	ENSG00000146067
-3.05003	-0.928978	-9.38683	4.50391e-06	7.83226e-05	4.67704	NA	ENSG00000246982
-3.09624	1.66339	-9.38565	4.50873e-06	7.83383e-05	4.67593	THUMPD3-AS1	ENSG00000206573
-1.94938	-0.572607	-9.38311	4.51918e-06	7.84515e-05	4.67352	LINC01410	ENSG00000238113
1.56514	6.02303	9.37641	4.54687e-06	7.87285e-05	4.66716	RAB4A	ENSG00000168118
-2.30246	-0.37308	-9.37554	4.5505e-06	7.87285e-05	4.66634	NA	ENSG00000261349
2.17386	6.14747	9.37505	4.55252e-06	7.87285e-05	4.66587	SNRPE	ENSG00000182004
1.74422	4.50817	9.37458	4.55449e-06	7.87285e-05	4.66542	SMTN	ENSG00000183963
3.09126	-1.24161	9.37431	4.5556e-06	7.87285e-05	4.66517	BATF3	ENSG00000123685
-1.5159	4.04359	-9.37355	4.55877e-06	7.87285e-05	4.66444	MEGF9	ENSG00000106780
1.37891	5.00909	9.37248	4.56321e-06	7.87371e-05	4.66343	PRCP	ENSG00000137509
-1.89835	6.03447	-9.37076	4.57041e-06	7.87693e-05	4.66179	TNRC18	ENSG00000182095
-2.13558	4.44255	-9.36926	4.57668e-06	7.87693e-05	4.66037	ZNF629	ENSG00000102870
2.01562	9.92922	9.3692	4.5769e-06	7.87693e-05	4.66032	PPIA	ENSG00000196262
1.9366	8.65815	9.36745	4.58422e-06	7.88273e-05	4.65865	CFL1	ENSG00000172757
-3.14079	1.37371	-9.36591	4.5907e-06	7.88416e-05	4.65718	MYCL	ENSG00000116990
5.54643	-1.90041	9.36388	4.5992e-06	7.88416e-05	4.65526	SPEM3	ENSG00000283439
1.58607	6.81614	9.36249	4.60503e-06	7.88416e-05	4.65394	PSMD11	ENSG00000108671
2.95449	2.22081	9.36227	4.60595e-06	7.88416e-05	4.65373	GAL	ENSG00000069482
3.35297	-3.37991	9.36174	4.60818e-06	7.88416e-05	4.65323	FAM222A-AS1	ENSG00000255650
1.32508	6.00391	9.36146	4.60936e-06	7.88416e-05	4.65296	MRPL45	ENSG00000278845
-3.4521	-1.78461	-9.35975	4.61658e-06	7.88416e-05	4.65133	BDNF-AS	ENSG00000245573
3.21923	3.37591	9.35974	4.61662e-06	7.88416e-05	4.65132	S100A4	ENSG00000196154
1.30479	6.49871	9.35485	4.63732e-06	7.89979e-05	4.64667	NAB2	ENSG00000166886
2.51209	8.46705	9.35409	4.64053e-06	7.89979e-05	4.64595	KRT8	ENSG00000170421
-1.81358	1.99071	-9.35369	4.64221e-06	7.89979e-05	4.64557	DLX6	ENSG00000006377
1.83473	4.71983	9.35316	4.64446e-06	7.89979e-05	4.64507	NA	ENSG00000230593
1.91294	3.17539	9.35291	4.64554e-06	7.89979e-05	4.64483	NA	ENSG00000279392
5.96205	4.7054	9.35065	4.65514e-06	7.90938e-05	4.64268	EDN2	ENSG00000127129
-2.38568	0.0841228	-9.34742	4.66893e-06	7.9186e-05	4.6396	CPLANE2	ENSG00000132881
2.2274	-0.90665	9.34699	4.67075e-06	7.9186e-05	4.6392	KCNG3	ENSG00000171126
-1.50268	3.79351	-9.34659	4.67245e-06	7.9186e-05	4.63882	MST1R	ENSG00000164078
-2.26551	-0.397753	-9.34565	4.67649e-06	7.91872e-05	4.63792	ADGRL1-AS1	ENSG00000267169
2.39453	8.18125	9.34433	4.68213e-06	7.921e-05	4.63666	OAZ1	ENSG00000104904
-1.9035	4.11536	-9.34316	4.68713e-06	7.921e-05	4.63555	ALDH3B2	ENSG00000132746
-2.30564	2.69187	-9.34256	4.68972e-06	7.921e-05	4.63498	BICDL2	ENSG00000162069
1.44403	8.40432	9.34129	4.69515e-06	7.92347e-05	4.63377	CNBP	ENSG00000169714
1.94039	5.43005	9.3321	4.73485e-06	7.98372e-05	4.62501	HPCAL1	ENSG00000115756
-1.60378	5.477	-9.33053	4.74163e-06	7.98458e-05	4.62352	SYVN1	ENSG00000162298
-1.47563	4.36812	-9.33014	4.74335e-06	7.98458e-05	4.62314	CCHCR1	ENSG00000204536
-2.09728	2.60063	-9.32462	4.76739e-06	8.01377e-05	4.61788	RABL2B	ENSG00000079974
-1.44821	3.27053	-9.32432	4.76872e-06	8.01377e-05	4.61759	IL17RA	ENSG00000177663
2.80039	1.29628	9.31815	4.79577e-06	8.05246e-05	4.6117	NA	ENSG00000236090
-3.66986	-3.31921	-9.31705	4.8006e-06	8.05304e-05	4.61065	NA	ENSG00000236358
1.71025	8.0112	9.31548	4.80751e-06	8.05304e-05	4.60916	SLC16A1	ENSG00000155380
-1.68835	6.19243	-9.31366	4.81557e-06	8.05304e-05	4.60741	CAD	ENSG00000084774
1.43785	4.39895	9.31321	4.81752e-06	8.05304e-05	4.60699	BANP	ENSG00000172530
-2.247	0.661945	-9.31272	4.81971e-06	8.05304e-05	4.60652	PROCA1	ENSG00000167525
-2.28445	0.192417	-9.31259	4.8203e-06	8.05304e-05	4.60639	NA	ENSG00000235316
-2.9166	3.6448	-9.307	4.84506e-06	8.0834e-05	4.60106	ZNF646	ENSG00000167395
2.38549	10.4475	9.30666	4.84656e-06	8.0834e-05	4.60074	RPL19	ENSG00000108298
1.7521	1.46561	9.30551	4.85168e-06	8.08519e-05	4.59964	NA	ENSG00000284879
2.31751	5.95752	9.29985	4.87697e-06	8.11901e-05	4.59423	HSBP1	ENSG00000230989
-2.64157	0.951729	-9.29915	4.8801e-06	8.11901e-05	4.59356	NA	ENSG00000269001
1.1983	5.66704	9.29643	4.89233e-06	8.12166e-05	4.59095	PELO	ENSG00000152684
-2.66593	0.0185054	-9.29532	4.89734e-06	8.12166e-05	4.58989	ZNF225	ENSG00000256294
1.3318	4.50959	9.29428	4.90202e-06	8.12166e-05	4.58889	SAMM50	ENSG00000100347
-1.84844	2.12264	-9.29396	4.90343e-06	8.12166e-05	4.58859	TMTC4	ENSG00000125247
3.8891	1.63474	9.29266	4.90929e-06	8.12166e-05	4.58735	ZBED2	ENSG00000177494
1.56027	6.51644	9.29262	4.9095e-06	8.12166e-05	4.5873	DNAJC8	ENSG00000126698
2.78458	-0.889405	9.29247	4.91015e-06	8.12166e-05	4.58717	NXPH3	ENSG00000182575
-2.21414	0.176416	-9.2891	4.9254e-06	8.14015e-05	4.58394	LINC01409	ENSG00000237491
-1.81156	2.79857	-9.28431	4.94716e-06	8.16935e-05	4.57935	MN1	ENSG00000169184
-2.13185	4.79934	-9.27442	4.99235e-06	8.23216e-05	4.56988	TNFRSF21	ENSG00000146072
3.14241	6.11631	9.27419	4.99344e-06	8.23216e-05	4.56965	NA	ENSG00000233045
1.36969	3.32282	9.27146	5.00598e-06	8.24605e-05	4.56704	CRYAB	ENSG00000109846
-3.49063	1.41844	-9.26638	5.02947e-06	8.27791e-05	4.56217	RNF207	ENSG00000158286
3.26187	2.40756	9.26336	5.04347e-06	8.29413e-05	4.55927	NMB	ENSG00000197696
-1.88267	3.33493	-9.26106	5.05419e-06	8.2996e-05	4.55706	GRAMD4	ENSG00000075240
1.87789	4.39985	9.26086	5.05511e-06	8.2996e-05	4.55687	NA	ENSG00000238251
-1.36523	3.81975	-9.25335	5.09024e-06	8.35041e-05	4.54966	TCHP	ENSG00000139437
1.78173	9.27692	9.25208	5.0962e-06	8.35333e-05	4.54844	HMGA1	ENSG00000137309
1.35335	9.9922	9.24803	5.11528e-06	8.36707e-05	4.54455	HNRNPA1	ENSG00000135486
2.49472	0.265591	9.24751	5.11771e-06	8.36707e-05	4.54405	KRT18P17	ENSG00000213943
1.61795	5.22666	9.2469	5.12063e-06	8.36707e-05	4.54346	AMPD2	ENSG00000116337
-2.2693	1.79107	-9.24675	5.12133e-06	8.36707e-05	4.54332	HEMK1	ENSG00000114735
1.45542	6.18476	9.24413	5.13374e-06	8.37133e-05	4.5408	UBE2A	ENSG00000077721
-4.4055	-2.32551	-9.24365	5.13602e-06	8.37133e-05	4.54034	PIWIL2-DT	ENSG00000254064
2.15212	2.12569	9.24354	5.1365e-06	8.37133e-05	4.54024	NACA3P	ENSG00000121089
2.36062	6.68289	9.2411	5.14808e-06	8.38336e-05	4.53789	AVPI1	ENSG00000119986
1.61754	5.18974	9.23677	5.16874e-06	8.41015e-05	4.53372	BYSL	ENSG00000112578
3.26908	4.02612	9.22855	5.20815e-06	8.46164e-05	4.52581	HILPDA	ENSG00000135245
2.24673	3.49573	9.2284	5.20885e-06	8.46164e-05	4.52567	CMC2	ENSG00000103121
2.21568	7.6957	9.22749	5.21323e-06	8.46187e-05	4.52479	UQCRH	ENSG00000173660
1.73718	4.34332	9.22576	5.22159e-06	8.46855e-05	4.52312	ABRACL	ENSG00000146386
-3.97577	-0.0994975	-9.22456	5.22739e-06	8.47109e-05	4.52197	NA	ENSG00000277128
-3.70259	-3.15502	-9.22179	5.24081e-06	8.47901e-05	4.5193	NA	ENSG00000277200
-1.52073	5.55995	-9.22166	5.24141e-06	8.47901e-05	4.51918	C6orf62	ENSG00000112308
-1.8969	3.62887	-9.22092	5.24501e-06	8.47901e-05	4.51846	MIGA1	ENSG00000180488
2.7592	4.43286	9.21625	5.26769e-06	8.5088e-05	4.51397	SNAPC1	ENSG00000023608
-1.76003	2.19916	-9.21454	5.27607e-06	8.51459e-05	4.51231	CLDN15	ENSG00000106404
2.09012	8.36803	9.21377	5.2798e-06	8.51459e-05	4.51158	RPSAP15	ENSG00000237506
1.70553	9.59198	9.21207	5.28813e-06	8.52113e-05	4.50993	SLC25A5	ENSG00000005022
-2.24246	5.62179	-9.20733	5.31139e-06	8.55173e-05	4.50536	VPS13D	ENSG00000048707
-2.26952	-0.959331	-9.20321	5.3317e-06	8.57084e-05	4.50139	CRYGS	ENSG00000213139
1.71595	4.5404	9.20318	5.33184e-06	8.57084e-05	4.50136	AFAP1L1	ENSG00000157510
-1.88457	1.56875	-9.20185	5.33844e-06	8.57455e-05	4.50007	ZNF333	ENSG00000160961
-3.63151	-1.98695	-9.20068	5.34422e-06	8.57492e-05	4.49894	GSN-AS1	ENSG00000235865
-1.94988	3.17993	-9.19935	5.3508e-06	8.57492e-05	4.49766	RNF135	ENSG00000181481
-3.8726	-0.0799988	-9.1992	5.35154e-06	8.57492e-05	4.49751	OR2A7	ENSG00000243896
1.66312	6.94667	9.19093	5.39275e-06	8.63401e-05	4.48952	SEC11A	ENSG00000140612
-1.59051	7.40252	-9.18899	5.40246e-06	8.63583e-05	4.48765	CELSR2	ENSG00000143126
2.50845	1.65244	9.18897	5.40252e-06	8.63583e-05	4.48764	NA	ENSG00000261612
-3.64679	-1.22733	-9.1879	5.40793e-06	8.63627e-05	4.4866	NA	ENSG00000232354
-3.57733	-1.39855	-9.18605	5.4172e-06	8.63627e-05	4.48481	NA	ENSG00000279303
-3.57733	-1.39855	-9.18605	5.4172e-06	8.63627e-05	4.48481	NA	ENSG00000279967
-3.06344	-0.594222	-9.18534	5.42077e-06	8.63627e-05	4.48412	HTR7P1	ENSG00000183935
-3.35667	2.45693	-9.18373	5.42886e-06	8.63627e-05	4.48257	PDCD6	ENSG00000249915
1.57616	6.93968	9.18369	5.42905e-06	8.63627e-05	4.48253	FHL2	ENSG00000115641
1.45003	1.21335	9.1829	5.43306e-06	8.63627e-05	4.48176	CLCF1	ENSG00000175505
-2.42848	0.788016	-9.18	5.44771e-06	8.65268e-05	4.47896	NA	ENSG00000185495
-1.65695	7.22397	-9.16521	5.52309e-06	8.7587e-05	4.46464	PTPN14	ENSG00000152104
5.5125	-2.8527	9.16518	5.52323e-06	8.7587e-05	4.46461	KISS1R	ENSG00000116014
2.11142	2.233	9.16174	5.5409e-06	8.77114e-05	4.46128	OLA1P2	ENSG00000213671
-2.45107	2.19258	-9.16067	5.54641e-06	8.77114e-05	4.46025	ZNF319	ENSG00000166188
2.73338	5.54637	9.16048	5.54739e-06	8.77114e-05	4.46006	EBP	ENSG00000147155
-2.99819	1.86298	-9.16024	5.54863e-06	8.77114e-05	4.45983	HERC2P7	ENSG00000274471
1.43892	6.05447	9.15639	5.56856e-06	8.78476e-05	4.45609	PRMT5	ENSG00000100462
2.42219	9.46744	9.15638	5.56863e-06	8.78476e-05	4.45608	RPS13	ENSG00000110700
-1.58548	3.68699	-9.15555	5.5729e-06	8.78476e-05	4.45528	PWWP3A	ENSG00000160953
2.79222	5.18053	9.15506	5.57543e-06	8.78476e-05	4.45481	NA	ENSG00000184612
-2.00427	6.7552	-9.15365	5.58277e-06	8.78476e-05	4.45344	MAT2A	ENSG00000168906
-1.84548	3.01252	-9.15348	5.58363e-06	8.78476e-05	4.45328	NATD1	ENSG00000274180
1.61455	4.88102	9.15157	5.59356e-06	8.79346e-05	4.45142	MLF1	ENSG00000178053
-2.04109	4.14879	-9.14474	5.62924e-06	8.84237e-05	4.4448	OSBPL5	ENSG00000021762
2.3962	6.5737	9.14393	5.63352e-06	8.84237e-05	4.44401	GJB6	ENSG00000121742
2.58961	9.29556	9.14163	5.6456e-06	8.85435e-05	4.44177	RPL29	ENSG00000162244
1.59407	3.02851	9.14003	5.65401e-06	8.85435e-05	4.44022	RGS20	ENSG00000147509
-4.63451	-2.16443	-9.13995	5.65445e-06	8.85435e-05	4.44014	PROX2	ENSG00000119608
-2.70469	-0.874076	-9.13835	5.66286e-06	8.86058e-05	4.43859	MSS51	ENSG00000166343
3.04931	2.36937	9.13702	5.66992e-06	8.86234e-05	4.43729	RPL6P13	ENSG00000243312
2.21615	3.55313	9.13625	5.67395e-06	8.86234e-05	4.43655	NACA4P	ENSG00000228224
2.47761	5.64851	9.1353	5.67901e-06	8.86234e-05	4.43562	GJB5	ENSG00000189280
3.54582	9.70241	9.13478	5.68172e-06	8.86234e-05	4.43512	TMSB10	ENSG00000034510
-1.98823	5.08636	-9.13264	5.69308e-06	8.87312e-05	4.43304	EP400	ENSG00000183495
-1.87072	4.05257	-9.12907	5.71209e-06	8.89581e-05	4.42957	KLC1	ENSG00000126214
1.8907	4.1213	9.12628	5.72695e-06	8.90324e-05	4.42686	EFNA3	ENSG00000143590
-1.82923	3.66827	-9.12599	5.7285e-06	8.90324e-05	4.42658	DCAF8	ENSG00000132716
-1.28514	4.18981	-9.12552	5.73104e-06	8.90324e-05	4.42612	CNKSR1	ENSG00000142675
1.974	5.7839	9.12483	5.73468e-06	8.90324e-05	4.42545	SNAI2	ENSG00000019549
-3.62794	1.77525	-9.12213	5.74915e-06	8.91528e-05	4.42283	LOC105373159	ENSG00000177788
-2.38689	2.65497	-9.12172	5.75136e-06	8.91528e-05	4.42243	RIN3	ENSG00000100599
1.33201	5.43215	9.11877	5.76724e-06	8.93297e-05	4.41955	NA	ENSG00000253341
1.85693	2.47579	9.11074	5.81061e-06	8.99317e-05	4.41174	PINX1	ENSG00000254093
-1.3088	4.93322	-9.10896	5.82028e-06	9.00117e-05	4.41001	FERMT1	ENSG00000101311
1.87495	5.82274	9.10483	5.84278e-06	9.01885e-05	4.40598	SRPRB	ENSG00000144867
-2.03312	4.9534	-9.10466	5.84371e-06	9.01885e-05	4.40582	TINCR	ENSG00000223573
2.22671	10.1004	9.10323	5.85155e-06	9.01885e-05	4.40442	RPSA	ENSG00000168028
-1.42339	1.63239	-9.10272	5.85434e-06	9.01885e-05	4.40392	CEP41	ENSG00000106477
2.99549	5.35116	9.10069	5.86547e-06	9.01885e-05	4.40194	RPL21P1	ENSG00000214760
1.82938	0.0105917	9.10068	5.86552e-06	9.01885e-05	4.40193	LOC339966	ENSG00000271676
-1.50027	6.06325	-9.10031	5.86752e-06	9.01885e-05	4.40158	SMC1A	ENSG00000072501
-1.89719	5.8397	-9.10008	5.86879e-06	9.01885e-05	4.40135	MYO18A	ENSG00000196535
1.46462	5.14557	9.09865	5.87667e-06	9.01885e-05	4.39995	FAM136A	ENSG00000035141
-4.11536	-3.12426	-9.09861	5.87686e-06	9.01885e-05	4.39992	NA	ENSG00000267632
-1.54459	5.3372	-9.09673	5.88724e-06	9.02274e-05	4.39808	DDX11	ENSG00000013573
-2.57033	2.35865	-9.09651	5.88842e-06	9.02274e-05	4.39787	ZNF397	ENSG00000186812
1.3522	4.97994	9.09464	5.89872e-06	9.03159e-05	4.39605	RPP30	ENSG00000148688
2.07045	4.92033	9.09189	5.91394e-06	9.04796e-05	4.39336	H2BC5	ENSG00000158373
-1.89024	2.28542	-9.08988	5.92506e-06	9.05804e-05	4.3914	ERI2	ENSG00000196678
1.45688	7.03739	9.08753	5.93811e-06	9.06728e-05	4.38911	PSME1	ENSG00000092010
4.22218	6.1676	9.08576	5.94796e-06	9.06728e-05	4.38738	NA	ENSG00000232000
-1.31747	4.96741	-9.08542	5.94988e-06	9.06728e-05	4.38704	MON1B	ENSG00000103111
2.54944	1.33284	9.08431	5.95603e-06	9.06728e-05	4.38597	KRT18P10	ENSG00000214207
2.74761	8.72547	9.08412	5.95709e-06	9.06728e-05	4.38578	RPL36AP37	ENSG00000244398
2.56658	8.84443	9.0839	5.95833e-06	9.06728e-05	4.38556	FTH1P10	ENSG00000223361
2.96803	5.67686	9.08172	5.97049e-06	9.06758e-05	4.38344	NA	ENSG00000242262
-2.50514	2.85004	-9.08142	5.97216e-06	9.06758e-05	4.38315	DNHD1	ENSG00000179532
-2.68555	6.43379	-9.08136	5.97254e-06	9.06758e-05	4.38308	CDC42BPB	ENSG00000198752
1.46301	5.14049	9.08062	5.97668e-06	9.06758e-05	4.38236	PRPS1	ENSG00000147224
3.67725	0.0286969	9.0784	5.98912e-06	9.07955e-05	4.38019	SLCO4A1-AS1	ENSG00000232803
1.80838	7.07458	9.07566	6.00448e-06	9.09595e-05	4.37752	ERP29	ENSG00000089248
-1.46733	0.34885	-9.07435	6.01189e-06	9.09599e-05	4.37623	SAP30L-AS1	ENSG00000245275
-2.28344	0.807435	-9.07404	6.01361e-06	9.09599e-05	4.37593	QRICH2	ENSG00000129646
1.49837	6.25183	9.07068	6.03256e-06	9.1176e-05	4.37265	DKK3	ENSG00000050165
-2.15336	3.12813	-9.06989	6.03703e-06	9.1176e-05	4.37188	JRKL	ENSG00000183340
2.84847	1.175	9.06646	6.05649e-06	9.14009e-05	4.36852	HS3ST1	ENSG00000002587
-1.56981	2.63807	-9.06431	6.06873e-06	9.15164e-05	4.36642	ZNF641	ENSG00000167528
-3.18333	3.45408	-9.06248	6.07916e-06	9.16046e-05	4.36463	NA	ENSG00000230606
1.52362	5.34405	9.06166	6.0838e-06	9.16055e-05	4.36383	AIF1L	ENSG00000126878
-1.31923	4.23267	-9.05635	6.11422e-06	9.19941e-05	4.35863	ENOSF1	ENSG00000132199
-1.85914	3.76269	-9.05401	6.12766e-06	9.2127e-05	4.35634	NA	ENSG00000214826
4.29081	3.92823	9.0532	6.13232e-06	9.21278e-05	4.35555	LOXL2	ENSG00000134013
2.48467	7.20325	9.0481	6.16175e-06	9.25003e-05	4.35055	CSTA	ENSG00000121552
1.92975	0.970957	9.04598	6.17405e-06	9.25093e-05	4.34847	NA	ENSG00000235411
-3.00884	-0.575848	-9.04572	6.17556e-06	9.25093e-05	4.34822	PTGR2	ENSG00000140043
-5.49562	-1.3355	-9.0456	6.17624e-06	9.25093e-05	4.3481	NA	ENSG00000227896
1.38043	7.37091	9.04373	6.18713e-06	9.2603e-05	4.34627	CDC37	ENSG00000105401
-2.19379	3.13934	-9.03745	6.22375e-06	9.30811e-05	4.34011	ZNF76	ENSG00000065029
-2.16761	3.34515	-9.03592	6.2327e-06	9.30811e-05	4.33861	IFT140	ENSG00000187535
-1.28263	4.87681	-9.03586	6.23305e-06	9.30811e-05	4.33855	STAT5B	ENSG00000173757
1.69868	6.33591	9.03422	6.24266e-06	9.30983e-05	4.33695	PSMC4	ENSG00000013275
2.47898	3.27178	9.03408	6.24352e-06	9.30983e-05	4.3368	ALDH1A2	ENSG00000128918
-3.47132	1.70407	-9.03219	6.2546e-06	9.3194e-05	4.33495	CYP1B1	ENSG00000138061
1.36291	5.36574	9.02735	6.28315e-06	9.35496e-05	4.3302	PFDN1	ENSG00000113068
-2.03374	0.942544	-9.0265	6.28818e-06	9.35549e-05	4.32937	SMOC1	ENSG00000198732
1.47384	4.7495	9.0255	6.29413e-06	9.35736e-05	4.32838	POLR1C	ENSG00000171453
3.41071	-1.42815	9.02456	6.29966e-06	9.35862e-05	4.32746	CLDN6	ENSG00000184697
-4.16523	-2.67065	-9.02231	6.31304e-06	9.37154e-05	4.32525	SMC2-DT	ENSG00000270332
-3.72105	0.752942	-9.02126	6.31929e-06	9.37385e-05	4.32422	FBXL19-AS1	ENSG00000260852
1.66765	2.41358	9.01835	6.33661e-06	9.39031e-05	4.32136	NA	ENSG00000259838
1.79516	3.27245	9.01782	6.33978e-06	9.39031e-05	4.32084	NA	ENSG00000216657
1.33439	4.39948	9.01542	6.35415e-06	9.40461e-05	4.31848	FHL1	ENSG00000022267
1.60628	6.6482	9.01115	6.37974e-06	9.42548e-05	4.31429	EIF3G	ENSG00000130811
1.26004	4.85043	9.01082	6.38177e-06	9.42548e-05	4.31395	CHCHD3	ENSG00000106554
-1.35242	5.73899	-9.01013	6.38587e-06	9.42548e-05	4.31328	PURB	ENSG00000146676
-1.59474	0.936725	-9.00993	6.38712e-06	9.42548e-05	4.31308	NA	ENSG00000287126
2.51355	5.64488	9.00617	6.40981e-06	9.45198e-05	4.30938	LGALS1	ENSG00000100097
1.60936	7.65344	9.00376	6.42435e-06	9.46644e-05	4.30702	MGAT1	ENSG00000131446
1.41672	12.5897	9.00152	6.43798e-06	9.47026e-05	4.30481	EEF2	ENSG00000167658
1.79015	6.84935	9.00111	6.44046e-06	9.47026e-05	4.3044	ARPC3	ENSG00000111229
2.56093	2.68778	8.99963	6.44943e-06	9.47026e-05	4.30295	KRT18P11	ENSG00000215089
-2.16205	1.25328	-8.99959	6.44968e-06	9.47026e-05	4.30291	TLR6	ENSG00000174130
-2.25378	0.874064	-8.99943	6.45064e-06	9.47026e-05	4.30276	ZNF718	ENSG00000250312
-1.89512	0.789913	-8.99772	6.46108e-06	9.47863e-05	4.30107	NA	ENSG00000213514
-2.33287	-1.83946	-8.9937	6.48562e-06	9.50764e-05	4.29711	NA	ENSG00000227159
1.37079	3.47589	8.98892	6.51499e-06	9.5437e-05	4.2924	PIGH	ENSG00000100564
-3.35731	-0.103258	-8.98298	6.55161e-06	9.5901e-05	4.28655	NA	ENSG00000284946
3.11994	-1.5143	8.98152	6.56067e-06	9.5901e-05	4.28511	BDNF	ENSG00000176697
1.58033	8.44839	8.98146	6.56106e-06	9.5901e-05	4.28504	SERPINB5	ENSG00000206075
2.3046	5.77443	8.9753	6.59934e-06	9.63899e-05	4.27897	CKS2	ENSG00000123975
2.56884	-1.65959	8.97407	6.60704e-06	9.64318e-05	4.27776	NEXN	ENSG00000162614
-1.51486	4.33924	-8.97159	6.62257e-06	9.6588e-05	4.27531	PDP1	ENSG00000164951
-2.35252	-1.38267	-8.96943	6.63609e-06	9.66826e-05	4.27318	VN1R1	ENSG00000178201
-1.56035	4.35207	-8.96901	6.63873e-06	9.66826e-05	4.27276	TMEM164	ENSG00000157600
-2.59709	-0.0772303	-8.96664	6.65362e-06	9.67781e-05	4.27042	NA	ENSG00000224616
2.78137	7.15214	8.96569	6.65965e-06	9.67781e-05	4.26948	NA	ENSG00000234268
-1.72795	0.552617	-8.96566	6.65982e-06	9.67781e-05	4.26945	POLR2J3	ENSG00000285437
1.83757	5.57863	8.96144	6.68645e-06	9.70944e-05	4.26529	CCNC	ENSG00000112237
-1.89272	2.79306	-8.95981	6.69681e-06	9.71613e-05	4.26367	KLHL20	ENSG00000076321
-2.22725	3.89354	-8.95853	6.70494e-06	9.71613e-05	4.2624	NDOR1	ENSG00000188566
-1.63529	4.3118	-8.95842	6.70564e-06	9.71613e-05	4.2623	LIMK1	ENSG00000106683
2.56518	4.79068	8.95673	6.71636e-06	9.71785e-05	4.26063	SERTAD1	ENSG00000197019
-5.37542	-1.05445	-8.9567	6.71655e-06	9.71785e-05	4.2606	DYNLT2	ENSG00000184786
-1.83487	2.78089	-8.95558	6.72366e-06	9.72109e-05	4.2595	ANGEL2	ENSG00000174606
-3.47977	-3.46455	-8.95366	6.7359e-06	9.73115e-05	4.2576	NA	ENSG00000231793
6.58056	-2.96232	8.9528	6.74144e-06	9.73115e-05	4.25674	LCE1F	ENSG00000240386
-4.33484	-1.52899	-8.9522	6.74523e-06	9.73115e-05	4.25615	NA	ENSG00000260793
-2.66095	-0.135225	-8.94889	6.76641e-06	9.75467e-05	4.25288	ABO	ENSG00000175164
1.41168	5.48781	8.94699	6.77863e-06	9.75805e-05	4.251	RNF5	ENSG00000204308
-1.6989	1.59429	-8.94623	6.78351e-06	9.75805e-05	4.25025	TTN	ENSG00000155657
2.27668	12.1449	8.94545	6.78856e-06	9.75805e-05	4.24947	RPL4	ENSG00000174444
-2.33757	0.289853	-8.94483	6.7925e-06	9.75805e-05	4.24886	FZD4	ENSG00000174804
1.36253	5.81118	8.94473	6.79317e-06	9.75805e-05	4.24876	DEGS1	ENSG00000143753
-1.48096	5.16193	-8.94242	6.80805e-06	9.76475e-05	4.24648	RASA1	ENSG00000145715
1.29956	4.65589	8.94192	6.81131e-06	9.76475e-05	4.24598	SLC25A38	ENSG00000144659
-1.43831	1.3643	-8.94143	6.81444e-06	9.76475e-05	4.2455	CATSPER2P1	ENSG00000205771
-5.03795	-0.588691	-8.94098	6.81739e-06	9.76475e-05	4.24504	NA	ENSG00000261326
1.3535	3.92457	8.93921	6.82883e-06	9.7721e-05	4.24329	ARRDC2	ENSG00000105643
-2.11287	1.78562	-8.93867	6.8323e-06	9.7721e-05	4.24276	MCM3AP-AS1	ENSG00000215424
3.86621	-3.26234	8.93608	6.84915e-06	9.78632e-05	4.24019	OR4F2P	ENSG00000224777
1.25845	5.06039	8.93563	6.85204e-06	9.78632e-05	4.23975	HCCS	ENSG00000004961
-1.92404	4.2243	-8.93118	6.88105e-06	9.80251e-05	4.23534	RNF26	ENSG00000173456
-5.03854	-2.88101	-8.93109	6.88165e-06	9.80251e-05	4.23525	NA	ENSG00000255142
-1.65931	4.24355	-8.93092	6.88277e-06	9.80251e-05	4.23508	ARHGEF10L	ENSG00000074964
2.14099	6.30162	8.93025	6.88717e-06	9.80251e-05	4.23441	CTSV	ENSG00000136943
2.31831	7.54274	8.92974	6.89046e-06	9.80251e-05	4.23392	RPL6P19	ENSG00000230383
3.32606	7.23136	8.92763	6.90432e-06	9.80251e-05	4.23182	RPS15AP19	ENSG00000219023
2.33778	9.37489	8.92676	6.91002e-06	9.80251e-05	4.23096	RPL32	ENSG00000144713
1.3974	5.76253	8.92637	6.91258e-06	9.80251e-05	4.23057	GTF2F2	ENSG00000188342
-3.53828	-1.1683	-8.9258	6.91632e-06	9.80251e-05	4.23	ADNP-AS1	ENSG00000259456
1.25904	3.97178	8.92555	6.91796e-06	9.80251e-05	4.22976	NA	ENSG00000259630
2.47919	-2.02253	8.92536	6.91919e-06	9.80251e-05	4.22957	SCUBE2	ENSG00000175356
1.45052	6.25301	8.9249	6.92225e-06	9.80251e-05	4.22911	UTP4	ENSG00000141076
-2.18533	4.20623	-8.92378	6.9296e-06	9.80597e-05	4.228	SESN2	ENSG00000130766
1.45565	7.04578	8.92011	6.95379e-06	9.8268e-05	4.22436	LRRC59	ENSG00000108829
1.68413	4.20116	8.92006	6.95415e-06	9.8268e-05	4.22431	CEP83	ENSG00000173588
1.58924	5.19411	8.91793	6.96819e-06	9.83967e-05	4.2222	AK2P1	ENSG00000185839
-1.798	2.99849	-8.91586	6.98196e-06	9.84767e-05	4.22014	DUOXA1	ENSG00000140254
1.61632	2.92466	8.91508	6.9871e-06	9.84767e-05	4.21937	C2orf81	ENSG00000284308
1.36472	3.94627	8.91441	6.99154e-06	9.84767e-05	4.21871	PLA2G15	ENSG00000103066
-3.24921	-0.422988	-8.91377	6.99585e-06	9.84767e-05	4.21807	NA	ENSG00000279789
-2.53203	-0.735189	-8.91337	6.99849e-06	9.84767e-05	4.21767	CCDC183	ENSG00000213213
-2.53079	1.83307	-8.90994	7.02136e-06	9.86661e-05	4.21427	ZNF347	ENSG00000197937
-1.70658	2.83535	-8.90987	7.02183e-06	9.86661e-05	4.2142	C1QTNF6	ENSG00000133466
1.68618	5.39682	8.90723	7.0395e-06	9.88449e-05	4.21157	TSPAN5	ENSG00000168785
-2.3629	0.971636	-8.90459	7.05715e-06	9.90231e-05	4.20896	PLPP3	ENSG00000162407
1.70413	3.73119	8.90367	7.06334e-06	9.90404e-05	4.20804	SUV39H2	ENSG00000152455
1.63594	5.59178	8.90134	7.07908e-06	9.91915e-05	4.20572	LUC7L	ENSG00000007392
1.19624	6.92721	8.89845	7.09852e-06	9.93278e-05	4.20286	SPATS2L	ENSG00000196141
-1.94551	2.8719	-8.89742	7.10549e-06	9.93278e-05	4.20183	THAP6	ENSG00000174796
-1.98584	3.00526	-8.89716	7.10731e-06	9.93278e-05	4.20156	IKBKB	ENSG00000104365
-3.1323	5.6806	-8.89695	7.10869e-06	9.93278e-05	4.20136	HES2	ENSG00000069812
-3.22422	-0.634036	-8.8956	7.11785e-06	9.93665e-05	4.20002	KDM4D	ENSG00000186280
-3.02891	-1.35292	-8.89507	7.1214e-06	9.93665e-05	4.1995	LOC112267986	ENSG00000287672
-1.60083	6.94812	-8.89195	7.14266e-06	9.95935e-05	4.19638	FAM168B	ENSG00000152102
1.59515	2.98762	8.89018	7.15468e-06	9.96325e-05	4.19463	CMBL	ENSG00000164237
-2.64895	-0.205686	-8.89007	7.15543e-06	9.96325e-05	4.19452	NA	ENSG00000279059
-1.74916	5.90631	-8.88605	7.18288e-06	9.99451e-05	4.19052	SRGAP2C	ENSG00000171943
1.79177	4.59619	8.88134	7.21526e-06	0.000100294	4.18582	GATC	ENSG00000257218
-2.34508	-0.237901	-8.88023	7.22285e-06	0.000100294	4.18472	LHFPL5	ENSG00000197753
1.92833	5.07024	8.87719	7.24382e-06	0.000100294	4.1817	SNRPF	ENSG00000139343
1.539	8.29755	8.87713	7.24425e-06	0.000100294	4.18163	GDI2	ENSG00000057608
1.17056	5.71615	8.8767	7.24722e-06	0.000100294	4.18121	LRRC42	ENSG00000116212
2.31124	7.9712	8.87313	7.27197e-06	0.000100294	4.17765	RPSAP12	ENSG00000240087
2.88719	10.1425	8.87269	7.27501e-06	0.000100294	4.17721	RPL21	ENSG00000122026
2.89589	5.0679	8.87219	7.27848e-06	0.000100294	4.17671	BID	ENSG00000015475
3.95344	3.78802	8.87113	7.28584e-06	0.000100294	4.17566	NA	ENSG00000213216
-4.51553	-0.382169	-8.87089	7.28756e-06	0.000100294	4.17541	LENG8-AS1	ENSG00000226696
4.44439	-2.66649	8.87028	7.29181e-06	0.000100294	4.1748	NA	ENSG00000286255
4.44439	-2.66649	8.87028	7.29181e-06	0.000100294	4.1748	OR4F8P	ENSG00000266971
1.82916	8.26297	8.86999	7.2938e-06	0.000100294	4.17452	GSPT1	ENSG00000103342
-1.51552	7.30494	-8.86935	7.29823e-06	0.000100294	4.17388	SEC16A	ENSG00000148396
5.81313	0.218294	8.86934	7.2983e-06	0.000100294	4.17387	HIF1A-AS3	ENSG00000258667
-6.11262	-1.04449	-8.86895	7.30105e-06	0.000100294	4.17348	NA	ENSG00000272405
3.00593	-0.687584	8.8689	7.30138e-06	0.000100294	4.17343	TNFSF11	ENSG00000120659
-2.68421	0.711727	-8.86871	7.3027e-06	0.000100294	4.17324	VAMP1	ENSG00000139190
-2.34822	0.023107	-8.86845	7.30452e-06	0.000100294	4.17298	ZNF382	ENSG00000161298
-1.6147	4.04606	-8.86777	7.30926e-06	0.000100294	4.1723	USP20	ENSG00000136878
-2.8336	-0.525688	-8.86718	7.31335e-06	0.000100294	4.17172	RNF225	ENSG00000269855
2.62869	5.78463	8.86336	7.34013e-06	0.000100495	4.1679	RPL32P18	ENSG00000146677
-2.21345	2.08426	-8.86324	7.34096e-06	0.000100495	4.16778	NA	ENSG00000248092
-1.8342	3.81143	-8.86242	7.3467e-06	0.000100495	4.16697	RSAD1	ENSG00000136444
-2.45884	2.6633	-8.86169	7.3518e-06	0.000100495	4.16624	BAHCC1	ENSG00000266074
-1.8006	4.59569	-8.8615	7.3532e-06	0.000100495	4.16604	ZNF264	ENSG00000083844
2.32725	5.86116	8.85965	7.36617e-06	0.000100604	4.1642	BRMS1	ENSG00000174744
-3.62514	-3.75882	-8.85603	7.3917e-06	0.000100884	4.16059	NA	ENSG00000267546
2.94891	-0.941276	8.84923	7.43989e-06	0.000101472	4.1538	APOC1	ENSG00000130208
1.76033	6.14188	8.84722	7.4542e-06	0.000101533	4.1518	PPP2R2A	ENSG00000221914
1.31922	2.96298	8.84718	7.45455e-06	0.000101533	4.15175	LOC646616	ENSG00000249142
1.23634	6.22618	8.84561	7.46576e-06	0.000101617	4.15018	AATF	ENSG00000275700
-1.70187	5.41272	-8.84384	7.47837e-06	0.000101719	4.14841	BRPF3	ENSG00000096070
3.28024	8.33633	8.84022	7.50437e-06	0.000102003	4.14479	RPL21P53	ENSG00000244021
-1.31485	4.00692	-8.83913	7.51215e-06	0.00010204	4.14371	ZC3H12C	ENSG00000149289
-1.35124	5.71977	-8.83689	7.52833e-06	0.00010219	4.14146	PPP1R26	ENSG00000196422
2.39466	6.5182	8.83285	7.55744e-06	0.000102433	4.13743	TMED3	ENSG00000166557
2.28076	4.48528	8.83271	7.55847e-06	0.000102433	4.13729	CISD1	ENSG00000122873
-2.83462	-1.4275	-8.83228	7.56163e-06	0.000102433	4.13685	NA	ENSG00000283491
4.67969	-2.48287	8.83109	7.57021e-06	0.00010248	4.13566	NA	ENSG00000231194
-1.66961	2.9167	-8.83015	7.57702e-06	0.000102503	4.13472	ZNF813	ENSG00000198346
-1.47068	3.63565	-8.82339	7.62629e-06	0.000103055	4.12795	SANBR	ENSG00000162929
1.33942	5.85784	8.82313	7.62817e-06	0.000103055	4.12769	NA	ENSG00000225695
-1.31802	8.11073	-8.82121	7.64222e-06	0.000103106	4.12577	RCC2	ENSG00000179051
-4.30133	-2.88283	-8.82088	7.6447e-06	0.000103106	4.12543	ADGRF3	ENSG00000173567
-1.77665	1.67427	-8.82051	7.64741e-06	0.000103106	4.12506	DHRS11	ENSG00000278535
1.73255	6.02249	8.81846	7.66244e-06	0.000103239	4.12301	NDUFB4	ENSG00000065518
-1.75839	3.31372	-8.81757	7.669e-06	0.000103258	4.12212	TMEM192	ENSG00000170088
1.8097	7.95591	8.81665	7.67573e-06	0.000103279	4.1212	MYL12B	ENSG00000118680
1.60652	8.64063	8.81386	7.6963e-06	0.000103417	4.11841	TAGLN2	ENSG00000158710
1.48415	2.86277	8.81385	7.69637e-06	0.000103417	4.1184	RAET1G	ENSG00000203722
-1.50673	4.17953	-8.80798	7.73985e-06	0.000103931	4.11251	CMTR1	ENSG00000137200
1.28301	7.0128	8.80542	7.7589e-06	0.000104117	4.10994	KCMF1	ENSG00000176407
1.53818	6.95522	8.80422	7.76789e-06	0.000104168	4.10873	EIF3M	ENSG00000149100
-2.49517	0.395397	-8.80249	7.78082e-06	0.000104252	4.10699	HCN3	ENSG00000143630
-3.06955	0.906516	-8.8014	7.78893e-06	0.000104252	4.1059	ZNF429	ENSG00000197013
1.61459	4.59917	8.80128	7.78983e-06	0.000104252	4.10578	TIMM22	ENSG00000177370
-2.58835	7.08948	-8.79925	7.80502e-06	0.000104386	4.10375	OLFML2A	ENSG00000185585
1.27524	6.33296	8.79676	7.82376e-06	0.000104529	4.10124	SLC35F2	ENSG00000110660
2.3087	9.10163	8.79643	7.82619e-06	0.000104529	4.10092	UBA52	ENSG00000221983
-3.40636	-2.59648	-8.79377	7.84626e-06	0.000104658	4.09824	NA	ENSG00000270115
1.54834	6.81341	8.79376	7.84635e-06	0.000104658	4.09823	TBRG4	ENSG00000136270
-1.73055	0.171823	-8.79298	7.85219e-06	0.000104666	4.09745	TRIM74	ENSG00000155428
2.10212	10.3264	8.79163	7.86244e-06	0.000104733	4.09609	RPL6	ENSG00000089009
-2.19168	-1.26945	-8.78745	7.89412e-06	0.000105026	4.09189	NA	ENSG00000273203
-1.64122	1.95902	-8.78673	7.89952e-06	0.000105026	4.09117	MAMDC4	ENSG00000177943
-2.38917	5.23881	-8.78664	7.90021e-06	0.000105026	4.09108	SLC35F6	ENSG00000213699
2.08403	4.64856	8.78368	7.92274e-06	0.000105255	4.08811	GTF2A2	ENSG00000140307
1.57166	7.68065	8.77922	7.95683e-06	0.000105638	4.08362	PSMB7	ENSG00000136930
1.35884	7.61614	8.77736	7.97112e-06	0.000105745	4.08174	HNRNPA1L2	ENSG00000139675
-1.42598	3.94806	-8.77679	7.97548e-06	0.000105745	4.08117	ZNF791	ENSG00000173875
3.30554	8.76385	8.77541	7.98605e-06	0.000105815	4.07979	RPL21P75	ENSG00000213860
2.09444	1.55164	8.77245	8.00891e-06	0.000106048	4.0768	FAM222A	ENSG00000139438
3.14686	4.24723	8.77048	8.02412e-06	0.000106179	4.07482	RPS17P5	ENSG00000060303
1.39623	3.65622	8.76906	8.03507e-06	0.000106253	4.07339	ALKBH1	ENSG00000100601
1.87024	6.4021	8.76436	8.07155e-06	0.00010663	4.06866	ECHS1	ENSG00000127884
-1.18655	6.05661	-8.76401	8.07426e-06	0.00010663	4.06831	AGPAT3	ENSG00000160216
-2.08095	-0.135339	-8.75697	8.12925e-06	0.000107205	4.06121	DUSP8	ENSG00000184545
-4.18859	-1.51793	-8.75674	8.13107e-06	0.000107205	4.06098	NA	ENSG00000197670
-2.7113	1.75728	-8.75638	8.13389e-06	0.000107205	4.06062	GSAP	ENSG00000186088
-1.24482	1.10292	-8.75508	8.14412e-06	0.000107269	4.0593	LRIG1	ENSG00000144749
-2.93024	-1.93511	-8.75386	8.15371e-06	0.000107325	4.05807	NA	ENSG00000250131
3.35886	-1.79857	8.75133	8.17366e-06	0.000107399	4.05552	ASB12	ENSG00000198881
-1.19867	4.14409	-8.75057	8.1796e-06	0.000107399	4.05476	DENND2D	ENSG00000162777
-4.78952	0.457497	-8.75053	8.17995e-06	0.000107399	4.05471	NA	ENSG00000281406
-1.86769	6.0491	-8.75041	8.18084e-06	0.000107399	4.0546	SRSF5	ENSG00000100650
-1.39336	3.0785	-8.74458	8.22702e-06	0.000107844	4.04872	C14orf93	ENSG00000100802
-2.40049	-0.889196	-8.74429	8.22933e-06	0.000107844	4.04842	PRMT5-DT	ENSG00000257285
3.16811	-0.928202	8.74409	8.23092e-06	0.000107844	4.04822	NA	ENSG00000214144
-4.16065	-2.22336	-8.7428	8.2412e-06	0.000107908	4.04692	NA	ENSG00000285813
-1.63943	3.46938	-8.74116	8.25429e-06	0.000108008	4.04526	LTO1	ENSG00000149716
1.83396	6.55693	8.74029	8.26121e-06	0.000108028	4.04438	GNL2	ENSG00000134697
1.46984	0.600418	8.73875	8.27352e-06	0.000108118	4.04283	NA	ENSG00000254702
-1.50166	3.6333	-8.73532	8.30098e-06	0.000108396	4.03936	GZF1	ENSG00000125812
-2.20848	-1.43475	-8.73474	8.30563e-06	0.000108396	4.03878	XKRX	ENSG00000182489
1.47044	4.76411	8.73325	8.31759e-06	0.000108429	4.03727	PDZD11	ENSG00000120509
-1.38151	3.77025	-8.73308	8.319e-06	0.000108429	4.03709	MARCHF8	ENSG00000165406
-1.42116	5.92931	-8.73152	8.33148e-06	0.000108478	4.03553	EVPL	ENSG00000167880
-3.36137	2.42995	-8.73126	8.33363e-06	0.000108478	4.03526	NA	ENSG00000232931
2.59779	5.24147	8.72863	8.35487e-06	0.000108669	4.0326	IMP3	ENSG00000177971
-2.34265	3.12482	-8.72809	8.35917e-06	0.000108669	4.03206	SLC26A2	ENSG00000155850
1.17212	6.49778	8.72534	8.38143e-06	0.000108888	4.02928	HARS1	ENSG00000170445
-1.8398	1.01636	-8.72294	8.40091e-06	0.00010907	4.02685	STRIP2	ENSG00000128578
-1.39388	2.91829	-8.72179	8.41029e-06	0.000109075	4.02568	PLCE1	ENSG00000138193
2.72464	9.53295	8.72155	8.41223e-06	0.000109075	4.02544	RPS20	ENSG00000008988
1.34623	9.40122	8.72055	8.42036e-06	0.00010911	4.02443	B2M	ENSG00000166710
-1.53546	3.57766	-8.7162	8.45591e-06	0.000109499	4.02003	ZNF516	ENSG00000101493
-2.29118	0.665234	-8.7142	8.47235e-06	0.000109641	4.018	GPRASP2	ENSG00000158301
1.45513	5.69986	8.71291	8.48289e-06	0.000109707	4.0167	GET3	ENSG00000198356
-1.55139	3.7353	-8.71175	8.49241e-06	0.000109726	4.01553	SPRYD3	ENSG00000167778
-1.43711	7.99199	-8.71139	8.4954e-06	0.000109726	4.01516	NFE2L1	ENSG00000082641
2.05741	5.75685	8.70987	8.5079e-06	0.000109817	4.01362	PROCR	ENSG00000101000
-1.99308	1.0816	-8.7064	8.53657e-06	0.000110116	4.0101	C4A	ENSG00000244731
-1.29968	5.45863	-8.70432	8.5538e-06	0.000110267	4.00799	NIPAL3	ENSG00000001461
-1.35628	2.63885	-8.70339	8.56149e-06	0.000110269	4.00706	ERCC4	ENSG00000175595
1.1147	8.37546	8.70247	8.56912e-06	0.000110269	4.00612	CAPN2	ENSG00000162909
-1.85272	5.81872	-8.7023	8.57052e-06	0.000110269	4.00595	ABCA2	ENSG00000107331
-1.15087	4.7202	-8.70098	8.58156e-06	0.00011029	4.00461	LRATD2	ENSG00000168672
2.03084	6.99912	8.70065	8.58431e-06	0.00011029	4.00427	NDUFB9	ENSG00000147684
1.58098	6.29103	8.69963	8.5928e-06	0.00011029	4.00324	PSMD13	ENSG00000185627
1.95023	6.88153	8.69945	8.59427e-06	0.00011029	4.00306	C1QBP	ENSG00000108561
2.08292	0.610126	8.6984	8.60301e-06	0.000110314	4.002	ANG	ENSG00000214274
-1.39252	2.94021	-8.69791	8.60716e-06	0.000110314	4.00149	MTHFSD	ENSG00000103248
1.28546	5.22445	8.69723	8.61276e-06	0.000110315	4.00081	ACOT9	ENSG00000123130
-1.36459	1.44766	-8.6957	8.62559e-06	0.000110409	3.99926	TBC1D3B	ENSG00000274808
-1.64624	2.71605	-8.69425	8.63773e-06	0.000110471	3.99779	NEIL1	ENSG00000140398
1.51391	5.77928	8.69379	8.64155e-06	0.000110471	3.99732	MAP2K3	ENSG00000034152
1.91399	0.241669	8.6911	8.66416e-06	0.000110616	3.99459	NA	ENSG00000239569
-2.46305	-0.991021	-8.69076	8.66703e-06	0.000110616	3.99424	PRKN	ENSG00000185345
4.12932	-0.124214	8.68926	8.67966e-06	0.000110616	3.99272	S1PR1	ENSG00000170989
1.58759	7.61449	8.68918	8.68032e-06	0.000110616	3.99264	TUFM	ENSG00000178952
1.51261	4.28401	8.68916	8.68053e-06	0.000110616	3.99262	PIM2	ENSG00000102096
-3.59125	-3.56815	-8.68227	8.73878e-06	0.000111287	3.98562	NA	ENSG00000235351
2.1554	0.0280986	8.67852	8.77067e-06	0.000111621	3.98181	NA	ENSG00000225639
-1.63268	2.75337	-8.67728	8.78125e-06	0.000111621	3.98055	FGFRL1	ENSG00000127418
1.40389	7.1535	8.67721	8.78179e-06	0.000111621	3.98049	EIF2S1	ENSG00000134001
-3.39933	-0.497122	-8.67438	8.80601e-06	0.000111858	3.97761	NA	ENSG00000229152
-1.92174	-0.398134	-8.66905	8.85176e-06	0.000112368	3.97219	NA	ENSG00000232630
-1.62393	4.1948	-8.6672	8.86766e-06	0.000112385	3.97031	DLG3	ENSG00000082458
-4.11111	-3.96975	-8.66661	8.87276e-06	0.000112385	3.96971	NA	ENSG00000286757
1.67792	6.0286	8.66652	8.87355e-06	0.000112385	3.96962	RRAS2	ENSG00000133818
-2.95185	-1.61724	-8.66627	8.87566e-06	0.000112385	3.96937	NA	ENSG00000263847
-1.81406	6.05774	-8.66563	8.88123e-06	0.000112385	3.96871	SRGAP2B	ENSG00000196369
-1.76316	0.306679	-8.66467	8.88952e-06	0.000112407	3.96774	LOC100507291	ENSG00000248932
1.75128	5.05948	8.66412	8.89425e-06	0.000112407	3.96718	PDRG1	ENSG00000088356
1.69598	7.0571	8.66287	8.90507e-06	0.000112473	3.96591	PSMD8	ENSG00000099341
-2.81053	-0.789259	-8.65746	8.95214e-06	0.000112923	3.9604	PABIR3	ENSG00000156500
2.86265	6.61535	8.65691	8.95688e-06	0.000112923	3.95984	UCA1	ENSG00000214049
-1.43949	8.46183	-8.65682	8.95769e-06	0.000112923	3.95975	MIR205HG	ENSG00000230937
-1.15983	4.19671	-8.6557	8.9675e-06	0.000112976	3.9586	SLC5A6	ENSG00000138074
-1.93615	0.427045	-8.6536	8.98585e-06	0.000113136	3.95646	NA	ENSG00000255725
-4.44369	-3.56456	-8.65252	8.99528e-06	0.000113153	3.95537	NA	ENSG00000272791
-5.56409	-0.978402	-8.6516	9.00335e-06	0.000113153	3.95443	COLCA1	ENSG00000196167
3.42856	7.63737	8.65096	9.00898e-06	0.000113153	3.95377	SLC5A3	ENSG00000198743
-2.76388	2.32567	-8.65085	9.00987e-06	0.000113153	3.95367	ZBED3	ENSG00000132846
3.54972	4.44851	8.64879	9.02799e-06	0.000113257	3.95157	S100A13	ENSG00000189171
1.37832	6.2243	8.64862	9.02948e-06	0.000113257	3.9514	CCNG1	ENSG00000113328
1.75995	3.25012	8.64341	9.07549e-06	0.000113649	3.94608	NA	ENSG00000204072
1.55032	8.00037	8.64322	9.07718e-06	0.000113649	3.94589	PAICS	ENSG00000128050
2.0188	5.36381	8.64165	9.09103e-06	0.000113649	3.94429	ELOF1	ENSG00000130165
-2.63859	1.09844	-8.64132	9.09393e-06	0.000113649	3.94396	STOML1	ENSG00000067221
1.94019	6.31922	8.64125	9.09455e-06	0.000113649	3.94389	EBNA1BP2	ENSG00000117395
1.31438	6.21	8.64122	9.09488e-06	0.000113649	3.94385	ATP6V0D1	ENSG00000159720
-2.13556	-2.63123	-8.64037	9.10239e-06	0.000113672	3.94298	LINC01144	ENSG00000281912
-2.92983	-1.36207	-8.63901	9.11449e-06	0.000113752	3.9416	OR3A3	ENSG00000159961
1.49821	8.31564	8.63425	9.15691e-06	0.00011421	3.93674	ASS1	ENSG00000130707
-4.04401	-1.76907	-8.63212	9.17593e-06	0.000114345	3.93457	NA	ENSG00000273188
1.82115	3.30957	8.63175	9.17922e-06	0.000114345	3.93419	CCT8P1	ENSG00000226015
-3.01414	2.57628	-8.63017	9.19336e-06	0.00011445	3.93258	ACACB	ENSG00000076555
-4.14107	-1.51908	-8.62862	9.20734e-06	0.000114475	3.93099	PRR22	ENSG00000212123
2.49475	1.89957	8.6278	9.21467e-06	0.000114475	3.93016	TWIST2	ENSG00000233608
2.66215	8.22522	8.62715	9.22055e-06	0.000114475	3.92949	RPS2P55	ENSG00000216866
-1.27016	2.50254	-8.62685	9.22326e-06	0.000114475	3.92918	HACE1	ENSG00000085382
4.51048	1.97991	8.62676	9.224e-06	0.000114475	3.9291	NA	ENSG00000201428
1.95826	1.65751	8.62565	9.23404e-06	0.000114528	3.92796	ZNF433-AS1	ENSG00000219665
3.58161	3.3204	8.6243	9.24619e-06	0.000114608	3.92659	PNLIPRP3	ENSG00000203837
-2.31393	-2.14949	-8.62151	9.27145e-06	0.00011485	3.92373	SPRY3	ENSG00000168939
-2.34041	-0.843313	-8.6199	9.28602e-06	0.000114959	3.92209	PIPOX	ENSG00000179761
3.31394	0.173832	8.61909	9.29335e-06	0.000114979	3.92127	KRT8P49	ENSG00000271602
2.3935	4.8971	8.61773	9.30575e-06	0.000115046	3.91987	TNNT1	ENSG00000105048
-3.74201	1.5625	-8.61723	9.31031e-06	0.000115046	3.91936	SLC24A1	ENSG00000074621
2.61484	5.4229	8.61657	9.31629e-06	0.000115049	3.91869	RPL22L1	ENSG00000163584
-1.35848	4.22597	-8.61378	9.34176e-06	0.000115233	3.91583	RCBTB1	ENSG00000136144
-3.18808	-0.57829	-8.61367	9.34272e-06	0.000115233	3.91572	NA	ENSG00000272140
-1.60545	0.969674	-8.61187	9.35918e-06	0.000115353	3.91388	GUCA1B	ENSG00000112599
1.29609	3.54931	8.61081	9.36885e-06	0.000115353	3.9128	SEPTIN6	ENSG00000125354
1.52033	7.47809	8.61024	9.37408e-06	0.000115353	3.91222	KDM1A	ENSG00000004487
2.18539	-0.210822	8.61008	9.37557e-06	0.000115353	3.91205	PLA2G10	ENSG00000069764
-3.67636	-0.344557	-8.60736	9.40059e-06	0.000115548	3.90926	LOC105379252	ENSG00000274628
1.7506	7.92979	8.60655	9.40796e-06	0.000115548	3.90844	HLA-E	ENSG00000204592
-2.37637	2.37443	-8.60646	9.40878e-06	0.000115548	3.90835	ZNF529	ENSG00000186020
1.81923	-0.567036	8.60572	9.41563e-06	0.000115561	3.90759	MYZAP	ENSG00000263155
-1.38348	6.92726	-8.60098	9.45943e-06	0.000116028	3.90273	LSS	ENSG00000160285
-2.26035	6.88362	-8.59951	9.47303e-06	0.000116123	3.90123	ARHGEF4	ENSG00000136002
-1.11526	3.98242	-8.59736	9.49297e-06	0.000116296	3.89903	KCTD1	ENSG00000134504
-1.55677	3.73895	-8.58564	9.60254e-06	0.000117471	3.88702	N4BP3	ENSG00000145911
1.97301	-0.76613	8.58553	9.60363e-06	0.000117471	3.8869	GNMT	ENSG00000124713
1.86316	2.37978	8.58522	9.60654e-06	0.000117471	3.88658	NA	ENSG00000257773
-1.36164	5.11468	-8.5835	9.62271e-06	0.000117486	3.88483	SDE2	ENSG00000143751
-4.93457	2.48184	-8.58325	9.62511e-06	0.000117486	3.88456	NA	ENSG00000264112
-4.54769	-1.09758	-8.58322	9.62536e-06	0.000117486	3.88454	HERC2P6	ENSG00000261418
3.06344	3.27668	8.5819	9.63778e-06	0.000117566	3.88319	CHST7	ENSG00000147119
-2.96251	-0.861872	-8.58102	9.64617e-06	0.000117596	3.88228	NA	ENSG00000235245
2.54195	10.1784	8.58007	9.65508e-06	0.000117633	3.88131	RPL23	ENSG00000125691
-1.64824	1.18039	-8.57748	9.6797e-06	0.000117846	3.87865	SMAD6	ENSG00000137834
3.17798	6.56855	8.57699	9.68432e-06	0.000117846	3.87815	NA	ENSG00000231747
2.58536	10.6116	8.57547	9.69874e-06	0.000117886	3.87659	RPL11	ENSG00000142676
-1.91575	-0.260387	-8.5754	9.69947e-06	0.000117886	3.87651	LINC00471	ENSG00000181798
-4.06306	-2.39317	-8.57441	9.70884e-06	0.000117924	3.8755	PRECSIT	ENSG00000255874
2.71815	-0.536435	8.57383	9.71438e-06	0.000117924	3.8749	TNFRSF10D	ENSG00000173530
-3.93881	0.497803	-8.57292	9.72303e-06	0.000117937	3.87397	DNAH1	ENSG00000114841
1.19005	6.87664	8.57248	9.72722e-06	0.000117937	3.87352	GNAI3	ENSG00000065135
1.42681	4.17645	8.57057	9.74547e-06	0.000118041	3.87156	CAMTA1	ENSG00000171735
-1.46355	3.63748	-8.57035	9.74764e-06	0.000118041	3.87133	TMEM138	ENSG00000149483
-4.08589	0.895178	-8.56898	9.76076e-06	0.000118128	3.86992	NA	ENSG00000279407
1.35851	6.80558	8.56824	9.76779e-06	0.000118142	3.86917	CD59	ENSG00000085063
-1.37782	2.95362	-8.56734	9.77642e-06	0.000118175	3.86824	ZNF585A	ENSG00000196967
-2.27837	4.19301	-8.56239	9.82402e-06	0.000118678	3.86316	MAU2	ENSG00000129933
-1.71539	-0.200276	-8.56166	9.83116e-06	0.000118693	3.8624	SP2-AS1	ENSG00000234494
1.88659	5.32633	8.55841	9.86256e-06	0.000119	3.85906	MALT1	ENSG00000172175
1.55155	3.38294	8.55761	9.87035e-06	0.000119009	3.85823	EIF4A1P4	ENSG00000257790
-3.18976	3.77789	-8.5571	9.87524e-06	0.000119009	3.85772	HCG11	ENSG00000228223
-3.1268	3.67227	-8.55425	9.90294e-06	0.000119271	3.85478	NA	ENSG00000204054
-1.40844	4.5909	-8.55362	9.90903e-06	0.000119273	3.85414	TP73-AS1	ENSG00000227372
2.29646	3.30674	8.55239	9.92102e-06	0.000119345	3.85287	RPL10AP2	ENSG00000188873
2.15932	-2.03102	8.54896	9.95454e-06	0.000119653	3.84934	UBE2Q2P6	ENSG00000275695
1.80049	4.60273	8.54854	9.95864e-06	0.000119653	3.84891	NA	ENSG00000263179
2.2306	6.59443	8.54607	9.98285e-06	0.000119825	3.84637	SF3B6	ENSG00000115128
-2.43492	-0.91965	-8.54587	9.9849e-06	0.000119825	3.84616	NA	ENSG00000278784
1.29967	7.25906	8.54505	9.99291e-06	0.000119849	3.84532	CRTAP	ENSG00000170275
1.24714	7.25971	8.54235	1.00195e-05	0.000120095	3.84254	ERO1A	ENSG00000197930
-1.33592	6.46076	-8.5393	1.00496e-05	0.000120384	3.8394	AFDN	ENSG00000130396
-2.83324	-1.92667	-8.53741	1.00683e-05	0.000120521	3.83744	NA	ENSG00000263126
1.68651	6.0415	8.53693	1.00731e-05	0.000120521	3.83695	RSRC2	ENSG00000111011
2.57839	5.06687	8.53613	1.0081e-05	0.000120544	3.83613	RPL4P2	ENSG00000232341
-1.32726	4.18926	-8.53084	1.01336e-05	0.0001211	3.83068	ENTPD4	ENSG00000197217
2.02961	0.961653	8.52882	1.01538e-05	0.000121198	3.82859	ST3GAL6	ENSG00000064225
-4.95606	-1.40043	-8.5283	1.01591e-05	0.000121198	3.82805	S100A1	ENSG00000160678
2.19975	2.93971	8.52821	1.016e-05	0.000121198	3.82796	COQ10A	ENSG00000135469
2.53983	5.19307	8.52601	1.01819e-05	0.000121348	3.8257	RPL23AP65	ENSG00000243964
1.69404	4.44745	8.52574	1.01847e-05	0.000121348	3.82541	GMNN	ENSG00000112312
-2.50325	1.47123	-8.52495	1.01927e-05	0.00012137	3.8246	NA	ENSG00000260261
-1.56036	0.0576231	-8.52201	1.02222e-05	0.00012165	3.82157	NA	ENSG00000261167
2.37521	3.37399	8.51926	1.025e-05	0.000121907	3.81873	PSENEN	ENSG00000205155
1.77932	1.96745	8.51787	1.0264e-05	0.000122002	3.8173	OLFM2	ENSG00000105088
1.42985	7.38236	8.5169	1.02739e-05	0.000122047	3.81629	PA2G4	ENSG00000170515
-3.46695	-1.00662	-8.51499	1.02932e-05	0.000122204	3.81432	TSSK4	ENSG00000139908
3.07419	8.93893	8.51396	1.03036e-05	0.000122255	3.81326	RPL21P119	ENSG00000220793
3.17551	-2.01872	8.51232	1.03204e-05	0.000122381	3.81156	RPL27P11	ENSG00000233287
1.33185	3.51831	8.51067	1.03372e-05	0.000122507	3.80986	NA	ENSG00000270665
1.41781	7.23575	8.50798	1.03646e-05	0.00012276	3.80708	CSRP1	ENSG00000159176
2.18843	3.92322	8.50433	1.04021e-05	0.000123049	3.80331	POLR2F	ENSG00000100142
1.74276	6.49584	8.50429	1.04024e-05	0.000123049	3.80327	BCAR3	ENSG00000137936
2.20734	0.790692	8.50379	1.04076e-05	0.000123049	3.80276	RMDN2	ENSG00000115841
-2.35677	2.02772	-8.49904	1.04565e-05	0.000123555	3.79784	TRIM45	ENSG00000134253
1.4428	1.85763	8.49701	1.04775e-05	0.000123717	3.79574	CCNA1	ENSG00000133101
1.81202	5.81887	8.49652	1.04826e-05	0.000123717	3.79523	SNRPC	ENSG00000124562
2.08353	4.38164	8.49569	1.04912e-05	0.000123745	3.79437	LSM3	ENSG00000170860
1.64907	4.76697	8.49238	1.05255e-05	0.000124077	3.79095	ENY2	ENSG00000120533
-3.55038	-0.654824	-8.4897	1.05535e-05	0.000124333	3.78818	LOC100129534	ENSG00000269896
-2.83705	-1.78148	-8.48841	1.0567e-05	0.000124419	3.78684	ZNF135	ENSG00000176293
-2.2718	0.0500181	-8.48646	1.05873e-05	0.000124585	3.78483	LINC01535	ENSG00000226686
-3.48505	0.0739968	-8.4849	1.06037e-05	0.000124694	3.78321	ALKBH6	ENSG00000239382
2.79759	1.40319	8.48438	1.06091e-05	0.000124694	3.78267	DNAH11	ENSG00000105877
2.04696	2.80623	8.48267	1.06271e-05	0.000124833	3.7809	EMP3	ENSG00000142227
-1.71686	7.3068	-8.4819	1.06352e-05	0.000124854	3.7801	ADAR	ENSG00000160710
2.52412	8.86426	8.48084	1.06463e-05	0.00012491	3.77901	RPL10P16	ENSG00000178464
-1.55283	4.63084	-8.48026	1.06524e-05	0.00012491	3.77841	GATAD1	ENSG00000157259
2.9911	8.31222	8.47537	1.07042e-05	0.000125443	3.77333	NA	ENSG00000234287
1.88078	0.520852	8.47405	1.07182e-05	0.000125505	3.77196	SOCS3	ENSG00000184557
-5.11096	-0.988582	-8.47368	1.0722e-05	0.000125505	3.77158	C9orf163	ENSG00000196366
-2.60525	0.156444	-8.4724	1.07357e-05	0.000125592	3.77025	CYP4F26P	ENSG00000226562
-1.71644	6.67445	-8.47122	1.07482e-05	0.000125664	3.76903	ZMIZ1	ENSG00000108175
2.43964	-1.71554	8.46942	1.07675e-05	0.000125804	3.76716	RPL4P6	ENSG00000230071
-1.32055	5.96176	-8.46892	1.07728e-05	0.000125804	3.76664	PLXNB1	ENSG00000164050
1.59464	5.61318	8.4672	1.07911e-05	0.000125944	3.76486	BNIP3L	ENSG00000104765
1.12493	5.35711	8.46602	1.08037e-05	0.000125991	3.76364	TMEM97	ENSG00000109084
2.60935	2.08307	8.4651	1.08136e-05	0.000125991	3.76268	FGFR4	ENSG00000160867
1.79996	5.39392	8.46506	1.0814e-05	0.000125991	3.76264	PROSER2	ENSG00000148426
2.9659	5.71823	8.4618	1.0849e-05	0.000126326	3.75925	AMIGO2	ENSG00000139211
-1.72257	0.923681	-8.46004	1.08679e-05	0.000126472	3.75743	PELI3	ENSG00000174516
1.81662	3.82468	8.45888	1.08804e-05	0.000126504	3.75623	ABCF2	ENSG00000033050
1.25437	5.5068	8.45861	1.08834e-05	0.000126504	3.75595	ECD	ENSG00000122882
-1.17852	3.81486	-8.45487	1.09238e-05	0.000126812	3.75206	BCL11A	ENSG00000119866
-1.9825	1.1156	-8.4547	1.09256e-05	0.000126812	3.75188	C4B	ENSG00000224389
2.2597	1.84398	8.4544	1.09289e-05	0.000126812	3.75158	NA	ENSG00000227183
-2.27107	1.37085	-8.45195	1.09555e-05	0.000127047	3.74903	DHRS4-AS1	ENSG00000215256
1.20215	7.50025	8.45058	1.09705e-05	0.000127144	3.7476	EIF3I	ENSG00000084623
-1.7825	-0.289841	-8.44963	1.09808e-05	0.000127144	3.74661	NA	ENSG00000267265
2.26641	4.37965	8.44943	1.0983e-05	0.000127144	3.7464	TRNP1	ENSG00000253368
2.73466	7.19697	8.44842	1.0994e-05	0.000127198	3.74535	RPL7P32	ENSG00000231006
-1.72364	4.23503	-8.44658	1.1014e-05	0.000127356	3.74345	SLC23A2	ENSG00000089057
4.13843	-0.563656	8.44596	1.10208e-05	0.000127356	3.7428	LOC101927354	ENSG00000230825
-1.8382	4.58864	-8.44515	1.10297e-05	0.000127356	3.74196	WNK2	ENSG00000165238
-2.24289	0.718477	-8.44483	1.10332e-05	0.000127356	3.74163	NA	ENSG00000272455
-2.36752	-0.323071	-8.44401	1.10422e-05	0.000127387	3.74077	HOGA1	ENSG00000241935
-2.10661	-3.46369	-8.44302	1.10531e-05	0.000127394	3.73974	LOC105377623	ENSG00000250326
1.86027	6.67957	8.44274	1.10562e-05	0.000127394	3.73945	CTSZ	ENSG00000101160
1.67387	5.9969	8.44221	1.10619e-05	0.000127394	3.7389	CYSTM1	ENSG00000120306
2.29293	-0.0311848	8.43762	1.11125e-05	0.000127867	3.73413	NA	ENSG00000240695
2.47332	8.69172	8.43732	1.11158e-05	0.000127867	3.73381	RPL7P1	ENSG00000214485
1.84116	2.8482	8.43653	1.11246e-05	0.000127894	3.73299	SDCBP2	ENSG00000125775
-2.85639	3.13852	-8.43389	1.11538e-05	0.000128156	3.73024	NA	ENSG00000277701
-1.75168	4.17264	-8.43184	1.11765e-05	0.000128325	3.72811	SAMD12	ENSG00000177570
1.33751	5.06475	8.4314	1.11813e-05	0.000128325	3.72765	COPS4	ENSG00000138663
-2.09792	0.012996	-8.42756	1.12242e-05	0.000128705	3.72365	NA	ENSG00000286909
2.69032	9.26901	8.42728	1.12273e-05	0.000128705	3.72336	EEF1B2	ENSG00000114942
1.96824	6.16607	8.42569	1.12451e-05	0.000128835	3.7217	GFUS	ENSG00000104522
1.30945	7.18933	8.42135	1.12937e-05	0.000129273	3.71718	NA	ENSG00000204253
1.87217	4.29083	8.42112	1.12963e-05	0.000129273	3.71694	IPMK	ENSG00000151151
-3.38133	3.10137	-8.41895	1.13208e-05	0.000129413	3.71467	APOL6	ENSG00000221963
-1.68172	2.75261	-8.41888	1.13215e-05	0.000129413	3.71461	KAT14	ENSG00000149474
-3.14647	-1.46319	-8.41792	1.13324e-05	0.000129464	3.7136	NA	ENSG00000224962
-2.41969	1.81103	-8.41723	1.13401e-05	0.000129477	3.71289	EHHADH	ENSG00000113790
-1.55752	2.13045	-8.41653	1.1348e-05	0.000129495	3.71215	PCSK6	ENSG00000140479
-4.14298	-2.56751	-8.41377	1.13792e-05	0.000129727	3.70928	NA	ENSG00000232546
-4.68174	-0.993688	-8.41343	1.13831e-05	0.000129727	3.70893	LOC107985216	ENSG00000272668
2.33958	4.76948	8.41301	1.13879e-05	0.000129727	3.70848	YARS2	ENSG00000139131
3.54527	-0.348922	8.41201	1.13992e-05	0.000129782	3.70744	NA	ENSG00000269970
1.20184	3.03908	8.41024	1.14194e-05	0.000129852	3.70559	GPR176	ENSG00000166073
-3.08357	-1.48081	-8.40994	1.14228e-05	0.000129852	3.70528	RTEL1	ENSG00000258366
3.01597	9.28227	8.40975	1.14249e-05	0.000129852	3.70509	RPL21P16	ENSG00000220842
1.35631	7.81897	8.40725	1.14534e-05	0.000130102	3.70248	SND1	ENSG00000197157
-2.96088	-1.08963	-8.40646	1.14624e-05	0.000130131	3.70165	NA	ENSG00000280120
2.80532	7.20488	8.40133	1.15211e-05	0.000130723	3.6963	NA	ENSG00000231414
2.44495	10.7143	8.39973	1.15395e-05	0.000130858	3.69462	RPL10	ENSG00000147403
2.06916	3.17332	8.39625	1.15797e-05	0.000131239	3.69098	EIF3FP2	ENSG00000279081
2.17248	2.03355	8.39497	1.15944e-05	0.000131331	3.68965	NA	ENSG00000263606
-2.44816	3.20195	-8.39352	1.16113e-05	0.000131448	3.68813	IVL	ENSG00000163207
1.73889	4.82823	8.38797	1.16757e-05	0.000132102	3.68233	PTRH2	ENSG00000141378
-2.02276	-2.41489	-8.38669	1.16907e-05	0.000132196	3.68099	CCDC187	ENSG00000260220
2.6931	9.30567	8.38518	1.17082e-05	0.00013232	3.67942	RPL24	ENSG00000114391
-3.4525	-3.39145	-8.37928	1.17774e-05	0.000133027	3.67324	NA	ENSG00000233017
-3.93088	-3.83069	-8.37768	1.17963e-05	0.00013304	3.67157	RPL34P4	ENSG00000225854
1.38006	5.73414	8.37757	1.17976e-05	0.00013304	3.67145	BAG1	ENSG00000107262
2.30299	5.75332	8.37745	1.1799e-05	0.00013304	3.67132	UBTD1	ENSG00000165886
-1.21429	4.55811	-8.37634	1.18121e-05	0.00013304	3.67016	MFSD14C	ENSG00000196312
2.21709	4.29278	8.37593	1.18169e-05	0.00013304	3.66974	IKBIP	ENSG00000166130
1.59359	2.65367	8.37579	1.18185e-05	0.00013304	3.66959	RPL36AP45	ENSG00000240366
1.61608	5.55832	8.37362	1.18443e-05	0.000133203	3.66731	TRMT1	ENSG00000104907
1.15539	5.65275	8.37345	1.18463e-05	0.000133203	3.66713	BACE2	ENSG00000182240
2.40352	10.6166	8.36866	1.19031e-05	0.000133737	3.66212	RPS2P46	ENSG00000189343
-4.03376	2.88971	-8.36816	1.19091e-05	0.000133737	3.66159	TP53INP1	ENSG00000164938
1.88382	7.21764	8.36735	1.19188e-05	0.000133737	3.66074	NPC2	ENSG00000119655
1.24817	4.21642	8.36719	1.19206e-05	0.000133737	3.66058	CFAP20	ENSG00000070761
-3.48273	-0.25119	-8.36561	1.19395e-05	0.000133801	3.65892	ANKRD36BP2	ENSG00000230006
-2.06274	1.9653	-8.36559	1.19397e-05	0.000133801	3.6589	LINC00894	ENSG00000235703
-1.59618	5.1334	-8.36406	1.19581e-05	0.000133932	3.65729	PHF8	ENSG00000172943
-1.46676	6.23199	-8.36258	1.19757e-05	0.00013403	3.65575	GOLGA3	ENSG00000090615
1.99455	8.74883	8.3622	1.19803e-05	0.00013403	3.65535	PTGES3	ENSG00000110958
1.28419	4.96469	8.36162	1.19873e-05	0.000134033	3.65474	RRP36	ENSG00000124541
-3.41477	-1.40574	-8.36016	1.20048e-05	0.000134154	3.65321	SHC3	ENSG00000148082
2.56605	10.4333	8.35741	1.20378e-05	0.000134429	3.65033	RPS27A	ENSG00000143947
-2.61475	-1.07316	-8.357	1.20428e-05	0.000134429	3.64989	SPRN	ENSG00000203772
2.07027	3.15935	8.3564	1.205e-05	0.000134434	3.64927	NA	ENSG00000275945
1.1497	8.42212	8.35465	1.20711e-05	0.000134437	3.64743	YWHAQ	ENSG00000134308
-2.56877	0.263869	-8.35355	1.20844e-05	0.000134437	3.64628	NA	ENSG00000225507
-1.60238	5.80133	-8.35328	1.20878e-05	0.000134437	3.64599	SVIL	ENSG00000197321
2.4499	1.54538	8.35327	1.20878e-05	0.000134437	3.64599	MCAM	ENSG00000076706
-2.14099	-1.43678	-8.35326	1.2088e-05	0.000134437	3.64597	NA	ENSG00000268087
-1.41885	5.7022	-8.35285	1.20929e-05	0.000134437	3.64554	PACS2	ENSG00000179364
1.2033	6.99133	8.35248	1.20974e-05	0.000134437	3.64515	HACD3	ENSG00000074696
-1.54387	3.86122	-8.35096	1.21158e-05	0.000134567	3.64356	HSPA12A	ENSG00000165868
3.03806	8.62466	8.34956	1.21328e-05	0.000134672	3.64209	RPS15A	ENSG00000134419
-1.92307	1.95756	-8.34907	1.21387e-05	0.000134672	3.64158	RAD52	ENSG00000002016
-2.16729	0.421913	-8.34255	1.22183e-05	0.000135473	3.63473	FBXO48	ENSG00000204923
-2.24005	0.773886	-8.34205	1.22245e-05	0.000135473	3.6342	NA	ENSG00000271795
-3.31517	-3.56635	-8.34087	1.2239e-05	0.000135559	3.63296	NA	ENSG00000273711
-1.60364	4.16495	-8.33979	1.22522e-05	0.00013563	3.63183	CCDC97	ENSG00000142039
-1.61513	2.49554	-8.33625	1.22958e-05	0.000136037	3.6281	ZNF506	ENSG00000081665
1.48953	8.33319	8.33014	1.23714e-05	0.000136797	3.62168	IPO5	ENSG00000065150
1.64681	6.2667	8.32928	1.2382e-05	0.000136839	3.62078	ELOA	ENSG00000011007
-2.69815	0.089796	-8.32859	1.23906e-05	0.000136859	3.62005	NA	ENSG00000215493
-1.47453	0.888295	-8.32444	1.24424e-05	0.000137327	3.61568	NA	ENSG00000237415
-1.9858	2.67541	-8.324	1.24479e-05	0.000137327	3.61522	FAM120B	ENSG00000112584
2.45095	-1.20245	8.32354	1.24536e-05	0.000137327	3.61473	OSR1	ENSG00000143867
-1.34654	4.52581	-8.32073	1.24888e-05	0.000137639	3.61178	CLSTN3	ENSG00000139182
-1.71807	1.62397	-8.31925	1.25075e-05	0.000137694	3.61021	LINC01748	ENSG00000226476
-3.48767	-1.41573	-8.31923	1.25077e-05	0.000137694	3.6102	NA	ENSG00000235095
3.27207	-1.67822	8.31104	1.2611e-05	0.000138756	3.60157	SLC10A4	ENSG00000145248
1.93979	1.67532	8.30836	1.26451e-05	0.000139017	3.59874	MAP3K9-DT	ENSG00000259153
-1.80362	-0.16254	-8.30808	1.26487e-05	0.000139017	3.59845	CTBP1-AS	ENSG00000280927
2.43702	9.13573	8.30731	1.26583e-05	0.000139029	3.59764	RPL38	ENSG00000172809
1.70691	8.16034	8.30689	1.26637e-05	0.000139029	3.5972	ERGIC3	ENSG00000125991
-2.17154	2.12076	-8.30367	1.27048e-05	0.000139404	3.5938	ZNF324B	ENSG00000249471
2.13454	4.5935	8.30148	1.27328e-05	0.000139456	3.5915	EEF1A2	ENSG00000101210
1.91856	-0.351758	8.30134	1.27346e-05	0.000139456	3.59135	LRRC69	ENSG00000214954
-1.87584	-0.782399	-8.30111	1.27376e-05	0.000139456	3.5911	FAM86B2	ENSG00000145002
1.26525	7.51008	8.30096	1.27395e-05	0.000139456	3.59095	PPP2CA	ENSG00000113575
-3.01917	-0.994862	-8.30026	1.27485e-05	0.000139456	3.5902	NA	ENSG00000270728
-1.30922	4.69354	-8.30003	1.27514e-05	0.000139456	3.58997	DHX33	ENSG00000005100
1.62735	6.14878	8.29916	1.27626e-05	0.000139502	3.58905	SSR2	ENSG00000163479
-2.51361	-1.38949	-8.29756	1.27831e-05	0.00013965	3.58736	SLC8A1	ENSG00000183023
1.56392	6.44294	8.29648	1.27971e-05	0.000139726	3.58622	PRPF38B	ENSG00000134186
2.49675	0.0694659	8.29578	1.28062e-05	0.000139732	3.58547	NA	ENSG00000283528
2.1184	6.25705	8.29535	1.28116e-05	0.000139732	3.58503	RPL5P1	ENSG00000241061
-1.99165	3.75988	-8.29421	1.28263e-05	0.000139816	3.58383	TRIOBP	ENSG00000100106
-1.14175	6.1132	-8.29111	1.28665e-05	0.000140113	3.58055	FUBP3	ENSG00000107164
-2.7659	-0.256503	-8.29054	1.28738e-05	0.000140113	3.57995	TMEM240	ENSG00000205090
-2.54298	3.50178	-8.29049	1.28746e-05	0.000140113	3.57989	PLEKHM3	ENSG00000178385
2.37274	-1.42741	8.28979	1.28837e-05	0.00014012	3.57915	NA	ENSG00000260459
2.65122	2.90662	8.28935	1.28893e-05	0.00014012	3.57869	EEF1AKMT4	ENSG00000284753
1.76213	6.19441	8.28857	1.28995e-05	0.000140155	3.57786	ADI1	ENSG00000182551
1.80043	4.55251	8.28731	1.29159e-05	0.000140247	3.57653	ALKBH2	ENSG00000189046
2.77899	0.116615	8.28683	1.2922e-05	0.000140247	3.57603	H2AC8	ENSG00000277075
1.29332	7.8253	8.28614	1.29311e-05	0.000140269	3.5753	TPM3	ENSG00000143549
2.00411	5.18242	8.28243	1.29795e-05	0.00014065	3.57138	ST3GAL4	ENSG00000110080
-2.1092	-1.50694	-8.28237	1.29803e-05	0.00014065	3.57132	FLRT1	ENSG00000126500
-1.86698	2.72628	-8.28163	1.29901e-05	0.00014068	3.57053	NA	ENSG00000232098
2.20218	1.24765	8.27534	1.30727e-05	0.000141498	3.56388	NA	ENSG00000223657
1.74588	4.40971	8.27194	1.31176e-05	0.00014189	3.56028	LOC728138	ENSG00000261819
1.53043	7.1272	8.27135	1.31254e-05	0.00014189	3.55966	POLR1D	ENSG00000186184
1.96343	0.96549	8.27088	1.31316e-05	0.00014189	3.55917	NA	ENSG00000232533
1.5878	7.54928	8.27045	1.31373e-05	0.00014189	3.55871	PPA1	ENSG00000180817
2.34557	1.80474	8.26981	1.31457e-05	0.000141904	3.55804	APOE	ENSG00000130203
1.26447	6.47045	8.26904	1.3156e-05	0.000141938	3.55722	SDHB	ENSG00000117118
1.99898	7.86712	8.26836	1.3165e-05	0.000141959	3.5565	RPL7AP11	ENSG00000242445
-2.67889	0.428209	-8.2676	1.31751e-05	0.000141992	3.55569	NA	ENSG00000267278
2.7131	9.16012	8.26645	1.31904e-05	0.00014208	3.55448	RPL35A	ENSG00000182899
2.14483	3.70166	8.26517	1.32075e-05	0.000142187	3.55312	NA	ENSG00000255059
-1.90817	2.82195	-8.25844	1.32976e-05	0.000143016	3.54599	MBTPS2	ENSG00000012174
1.83332	3.71376	8.25835	1.32988e-05	0.000143016	3.5459	RPL3P7	ENSG00000225093
-3.60237	-2.33059	-8.25675	1.33204e-05	0.00014308	3.5442	NA	ENSG00000233627
-3.60237	-2.33059	-8.25675	1.33204e-05	0.00014308	3.5442	C2-AS1	ENSG00000229776
-2.1418	2.92852	-8.25605	1.33297e-05	0.00014308	3.54346	ZNF417	ENSG00000173480
1.85516	4.62773	8.25566	1.3335e-05	0.00014308	3.54305	UXT	ENSG00000126756
-2.25942	-2.22846	-8.25524	1.33406e-05	0.00014308	3.54261	PCDHGA3	ENSG00000254245
-1.99105	2.08569	-8.25097	1.33983e-05	0.000143622	3.53808	FA2H	ENSG00000103089
1.98481	8.09889	8.25001	1.34114e-05	0.000143686	3.53705	TXN	ENSG00000136810
1.72664	9.93342	8.24595	1.34665e-05	0.000144199	3.53275	NCL	ENSG00000115053
-1.29607	4.48936	-8.24477	1.34827e-05	0.000144294	3.5315	TEF	ENSG00000167074
3.17892	-1.3585	8.24406	1.34923e-05	0.00014432	3.53075	BAAT	ENSG00000136881
-1.34508	3.7728	-8.24237	1.35154e-05	0.000144452	3.52895	MANSC1	ENSG00000111261
-1.16346	4.8339	-8.24202	1.35202e-05	0.000144452	3.52858	MAN2C1	ENSG00000140400
-1.23543	2.44495	-8.24157	1.35263e-05	0.000144452	3.52811	MBOAT1	ENSG00000172197
-3.32589	1.69878	-8.24039	1.35426e-05	0.000144484	3.52685	NA	ENSG00000260604
2.37584	6.83909	8.2403	1.35438e-05	0.000144484	3.52675	DRAP1	ENSG00000175550
-1.17334	3.40599	-8.23876	1.35649e-05	0.000144632	3.52512	NA	ENSG00000264204
2.21231	7.04157	8.23658	1.35949e-05	0.000144874	3.52281	SNRPD2	ENSG00000125743
-1.2302	3.44443	-8.23389	1.36319e-05	0.000145085	3.51996	HCG18	ENSG00000231074
2.81201	11.1233	8.2332	1.36415e-05	0.000145085	3.51922	RPS6	ENSG00000137154
2.07731	5.511	8.23216	1.36558e-05	0.000145085	3.51812	C19orf53	ENSG00000104979
-2.00977	1.03781	-8.23192	1.36592e-05	0.000145085	3.51785	NA	ENSG00000288066
-1.67155	5.51943	-8.23183	1.36604e-05	0.000145085	3.51776	TRIM41	ENSG00000146063
1.14197	6.48368	8.23158	1.36639e-05	0.000145085	3.5175	BAIAP2	ENSG00000175866
1.1585	4.0173	8.23146	1.36655e-05	0.000145085	3.51737	LPCAT2	ENSG00000087253
-1.95942	-2.41189	-8.22997	1.36862e-05	0.000145227	3.51579	NA	ENSG00000234367
-2.97659	-0.309261	-8.22819	1.37108e-05	0.000145404	3.5139	LOC100288123	ENSG00000267244
1.16676	7.30076	8.22767	1.37181e-05	0.000145404	3.51335	SAR1A	ENSG00000079332
-2.00015	5.44319	-8.22639	1.37359e-05	0.000145404	3.51198	ARID1B	ENSG00000049618
2.27858	0.213756	8.22615	1.37392e-05	0.000145404	3.51173	OXTR	ENSG00000180914
1.22832	4.25994	8.22615	1.37392e-05	0.000145404	3.51173	GLCE	ENSG00000138604
2.39004	5.79587	8.22423	1.3766e-05	0.000145584	3.50969	CUTA	ENSG00000112514
-3.14208	-0.0800263	-8.22389	1.37707e-05	0.000145584	3.50933	PCDHA11	ENSG00000249158
-1.42145	3.73558	-8.22234	1.37924e-05	0.000145736	3.50768	LIG3	ENSG00000005156
-2.26312	4.80754	-8.21944	1.3833e-05	0.000146087	3.5046	VPS39	ENSG00000166887
1.16634	7.15321	8.2185	1.38462e-05	0.000146149	3.5036	BCL2L1	ENSG00000171552
-2.98849	-0.382945	-8.21406	1.39087e-05	0.000146731	3.49887	NA	ENSG00000270605
-2.11436	-0.519501	-8.21338	1.39183e-05	0.000146756	3.49814	NA	ENSG00000250658
-1.98052	0.778468	-8.20699	1.40089e-05	0.000147621	3.49134	NA	ENSG00000278922
1.80916	4.65105	8.20645	1.40166e-05	0.000147621	3.49077	LYRM4	ENSG00000214113
-1.58873	3.80116	-8.20603	1.40226e-05	0.000147621	3.49032	ZNF274	ENSG00000171606
1.67523	7.40504	8.20332	1.40613e-05	0.000147951	3.48743	TMSB4X	ENSG00000205542
-1.99037	4.64913	-8.20182	1.40826e-05	0.000148098	3.48584	CBS	ENSG00000160200
2.29557	5.58874	8.19997	1.41091e-05	0.000148298	3.48386	NDUFAF2	ENSG00000164182
-1.186	4.20514	-8.19802	1.41371e-05	0.000148514	3.48179	PHYKPL	ENSG00000175309
-1.26806	0.507234	-8.19638	1.41608e-05	0.000148684	3.48003	ZNF852	ENSG00000178917
-2.9712	-1.19322	-8.19014	1.42508e-05	0.000149481	3.47338	NA	ENSG00000280916
-2.87726	-0.255532	-8.19009	1.42516e-05	0.000149481	3.47333	LY6G5B	ENSG00000240053
1.91478	7.18357	8.18766	1.42867e-05	0.000149771	3.47074	SLC6A8	ENSG00000130821
-1.75719	1.70149	-8.18653	1.43032e-05	0.000149865	3.46954	ZNF14	ENSG00000105708
2.30731	3.19013	8.18559	1.4317e-05	0.000149921	3.46853	NA	ENSG00000258357
-2.03144	-1.39888	-8.18513	1.43236e-05	0.000149921	3.46804	NA	ENSG00000258732
2.86271	6.61393	8.18232	1.43646e-05	0.000150272	3.46504	RPS8P1	ENSG00000225200
-1.16243	4.27638	-8.18097	1.43844e-05	0.000150383	3.4636	SPATA2	ENSG00000158480
1.28431	5.02224	8.18057	1.43903e-05	0.000150383	3.46317	NA	ENSG00000236539
1.92249	3.65384	8.17992	1.43997e-05	0.000150403	3.46248	TRABD2A	ENSG00000186854
1.33234	7.47037	8.17551	1.44645e-05	0.000151001	3.45777	LTA4H	ENSG00000111144
-2.11882	3.75723	-8.1742	1.44838e-05	0.000151043	3.45637	EME2	ENSG00000197774
-3.37428	-2.64801	-8.17415	1.44846e-05	0.000151043	3.45632	LINC00624	ENSG00000278811
-2.05216	6.82899	-8.17343	1.44953e-05	0.000151043	3.45554	BCL9L	ENSG00000186174
-1.29904	5.14431	-8.17319	1.44988e-05	0.000151043	3.45529	IL4R	ENSG00000077238
-1.79661	4.23243	-8.17138	1.45256e-05	0.000151153	3.45335	OBSCN	ENSG00000154358
1.51769	6.19483	8.17111	1.45295e-05	0.000151153	3.45306	IMP4	ENSG00000136718
-3.90186	-0.269806	-8.17094	1.45321e-05	0.000151153	3.45288	NA	ENSG00000286555
3.53659	-0.471761	8.16988	1.45478e-05	0.000151208	3.45175	NA	ENSG00000266088
2.06131	5.27117	8.16903	1.45604e-05	0.000151208	3.45084	DNAJC2	ENSG00000105821
-1.40294	3.30373	-8.16844	1.4569e-05	0.000151208	3.45021	PAIP2B	ENSG00000124374
-2.99998	3.51723	-8.1682	1.45726e-05	0.000151208	3.44996	TSPYL4	ENSG00000187189
1.33106	4.73924	8.1678	1.45786e-05	0.000151208	3.44953	PRIM2	ENSG00000146143
1.25781	3.65828	8.16752	1.45827e-05	0.000151208	3.44923	PUS3	ENSG00000110060
1.12289	4.55598	8.16673	1.45946e-05	0.000151252	3.44838	NGDN	ENSG00000129460
-3.79051	-1.90461	-8.16522	1.46169e-05	0.000151405	3.44677	OR2A20P	ENSG00000170356
2.3258	1.36419	8.16425	1.46314e-05	0.000151464	3.44574	PIK3AP1	ENSG00000155629
1.32294	5.23997	8.16383	1.46377e-05	0.000151464	3.44528	SEC13	ENSG00000157020
-1.31023	5.91307	-8.16292	1.46513e-05	0.000151526	3.44431	ARAP1	ENSG00000186635
1.39683	0.177714	8.16226	1.46612e-05	0.000151549	3.4436	NA	ENSG00000286331
-2.21467	1.84616	-8.1614	1.4674e-05	0.000151604	3.44268	ATP6AP1L	ENSG00000205464
-1.3674	4.21714	-8.15889	1.47116e-05	0.000151914	3.44	TAF6	ENSG00000106290
-1.62072	4.80376	-8.15566	1.47601e-05	0.000152305	3.43654	AHSA2P	ENSG00000173209
-1.11541	4.38361	-8.15536	1.47648e-05	0.000152305	3.43621	ATP11A	ENSG00000068650
-2.4684	2.83607	-8.15305	1.47995e-05	0.000152571	3.43375	ZBTB37	ENSG00000185278
3.14187	3.48639	8.15264	1.48058e-05	0.000152571	3.4333	GJB4	ENSG00000189433
-2.44526	3.4125	-8.15151	1.48228e-05	0.000152606	3.4321	FYCO1	ENSG00000163820
-1.22615	1.96132	-8.1514	1.48245e-05	0.000152606	3.43198	NA	ENSG00000244198
2.4377	7.90991	8.15075	1.48343e-05	0.000152628	3.43128	PFKFB3	ENSG00000170525
1.83713	5.75526	8.14977	1.48491e-05	0.000152658	3.43024	NA	ENSG00000251495
2.45285	8.55701	8.14955	1.48525e-05	0.000152658	3.43	RPL27AP6	ENSG00000218426
2.28294	0.582164	8.14815	1.48738e-05	0.000152776	3.42849	CD14	ENSG00000170458
1.61314	7.47399	8.14779	1.48793e-05	0.000152776	3.42811	PHB2	ENSG00000215021
2.37035	0.339754	8.14637	1.49008e-05	0.000152833	3.42659	PLEKHO1	ENSG00000023902
1.88362	6.55105	8.14583	1.4909e-05	0.000152833	3.42602	PRDX2	ENSG00000167815
-1.21181	3.86277	-8.14561	1.49124e-05	0.000152833	3.42577	ZBTB10	ENSG00000205189
-1.46746	3.53674	-8.14527	1.49176e-05	0.000152833	3.42541	NA	ENSG00000203761
1.54733	3.98795	8.14491	1.4923e-05	0.000152833	3.42503	NA	ENSG00000233381
-1.18546	1.99012	-8.14417	1.49343e-05	0.00015287	3.42423	SPSB2	ENSG00000111671
1.12185	5.79469	8.14365	1.49423e-05	0.000152874	3.42367	ZPR1	ENSG00000109917
-2.37381	4.73355	-8.14275	1.4956e-05	0.000152936	3.42271	PTPRZ1	ENSG00000106278
2.27035	5.12189	8.14042	1.49917e-05	0.000153222	3.42021	CA12	ENSG00000074410
1.70445	7.91811	8.13741	1.50378e-05	0.000153614	3.41699	EIF3F	ENSG00000175390
3.13444	8.62925	8.13494	1.50759e-05	0.000153925	3.41433	RPL13AP20	ENSG00000234498
-3.38452	-1.71511	-8.12941	1.51613e-05	0.000154718	3.40841	MATN1-AS1	ENSG00000186056
1.64089	6.06924	8.12883	1.51703e-05	0.000154731	3.40778	TMED5	ENSG00000117500
-1.68489	5.8163	-8.12764	1.51887e-05	0.00015484	3.40651	RHOBTB3	ENSG00000164292
-1.19875	4.32962	-8.12656	1.52056e-05	0.000154896	3.40534	EML3	ENSG00000149499
1.03034	3.25348	8.12608	1.52131e-05	0.000154896	3.40482	MOK	ENSG00000080823
1.19959	2.57477	8.12579	1.52175e-05	0.000154896	3.40452	LINC00839	ENSG00000185904
1.96776	3.59272	8.12513	1.52279e-05	0.000154923	3.4038	MON1A	ENSG00000164077
-1.41119	3.64033	-8.12285	1.52635e-05	0.000155202	3.40135	CCDC57	ENSG00000176155
1.27179	7.73609	8.12185	1.5279e-05	0.000155202	3.40029	HNRNPA1P48	ENSG00000224578
-3.01232	1.85894	-8.12184	1.52792e-05	0.000155202	3.40027	TLN2	ENSG00000171914
-1.27867	4.34701	-8.12138	1.52864e-05	0.000155202	3.39978	CABLES2	ENSG00000149679
1.2522	7.68156	8.12026	1.53039e-05	0.000155301	3.39858	TNIP1	ENSG00000145901
1.60288	4.90685	8.11876	1.53276e-05	0.000155462	3.39696	SSBP1	ENSG00000106028
2.0458	9.68615	8.11458	1.53932e-05	0.000156003	3.39247	S100A14	ENSG00000189334
-3.91725	-1.93674	-8.11437	1.53966e-05	0.000156003	3.39225	NA	ENSG00000254548
2.80051	8.67836	8.11304	1.54175e-05	0.000156095	3.39082	RPL13P12	ENSG00000215030
2.83428	-2.42544	8.11251	1.54259e-05	0.000156095	3.39024	NA	ENSG00000258944
-1.44335	5.16396	-8.11231	1.5429e-05	0.000156095	3.39004	VDR	ENSG00000111424
-1.83158	3.71257	-8.10926	1.54773e-05	0.000156475	3.38675	MXRA5	ENSG00000101825
-2.75073	2.38234	-8.10895	1.54823e-05	0.000156475	3.38642	MORN4	ENSG00000171160
1.49494	7.68032	8.10745	1.55062e-05	0.000156637	3.3848	OLA1	ENSG00000138430
1.32385	0.0656503	8.10512	1.55432e-05	0.000156855	3.3823	NA	ENSG00000259146
3.22438	-0.0294913	8.10506	1.55441e-05	0.000156855	3.38224	RPL21P69	ENSG00000216480
-1.79731	4.92719	-8.10461	1.55513e-05	0.000156855	3.38175	PTAR1	ENSG00000188647
-1.24532	6.28173	-8.10343	1.55702e-05	0.000156967	3.38048	MYO19	ENSG00000278259
-1.20257	5.59452	-8.10211	1.55912e-05	0.000157099	3.37906	SSH3	ENSG00000172830
1.67925	1.14487	8.10157	1.55999e-05	0.000157108	3.37847	NA	ENSG00000226160
-1.7098	3.29342	-8.10047	1.56175e-05	0.000157132	3.3773	CENPC	ENSG00000145241
1.13328	6.46613	8.10043	1.56181e-05	0.000157132	3.37726	PYGL	ENSG00000100504
2.05401	8.13175	8.09901	1.56409e-05	0.000157238	3.37572	COX4I1	ENSG00000131143
2.41156	10.4691	8.09879	1.56444e-05	0.000157238	3.37549	RPL7	ENSG00000147604
1.60928	4.64943	8.0973	1.56683e-05	0.0001574	3.37389	MRPL48	ENSG00000175581
-1.7731	3.71946	-8.08945	1.57951e-05	0.000158594	3.36542	TNS3	ENSG00000136205
3.17059	9.27586	8.08664	1.58408e-05	0.000158973	3.36239	RPL26	ENSG00000161970
2.21768	4.57563	8.08519	1.58643e-05	0.000159086	3.36084	SNRNP25	ENSG00000161981
2.6661	10.7065	8.08496	1.5868e-05	0.000159086	3.36059	RPS8	ENSG00000142937
-1.86185	3.77156	-8.08293	1.59013e-05	0.00015934	3.35839	ARPIN	ENSG00000242498
-1.5293	4.82689	-8.08138	1.59265e-05	0.000159512	3.35673	UNC13D	ENSG00000092929
1.74909	4.29175	8.07805	1.59811e-05	0.000159979	3.35314	POP1	ENSG00000104356
2.67795	0.66524	8.07634	1.60092e-05	0.000160052	3.35129	NAP1L4P3	ENSG00000234145
1.43682	8.90238	8.07619	1.60117e-05	0.000160052	3.35113	NA	ENSG00000234964
2.03919	1.07883	8.07613	1.60126e-05	0.000160052	3.35107	CYP26B1	ENSG00000003137
[truncated: 17,982 more rows]
